# Supplementary material for: Molecular characterization of Kawasaki disease subgroups using cell-free RNA profiling
Source: Sci Rep. 2025 Aug 14;15:29799. doi: 10.1038/s41598-025-15843-7 (PMC12354920; doi:10.1038/s41598-025-15843-7)
Supplement: Supplementary file 1 — Supplementary Material 1 [file 41598_2025_15843_MOESM1_ESM.xlsx]

## Sheet: subgroup 1
pathway	reference	p.value	FC	padj	gene_num	top_ten	markers
GOBP_NEGATIVE_REGULATION_OF_LIPASE_ACTIVITY	subgroup 1	9.39189e-13	3178.89	2.969e-09	17	APOC1, ANGPTL3, APOC3, APOA2, ANXA1, RGS2, BICD1, HDAC9, PLIN5, PLA2R1	APOC1 (4.4e-06), ANGPTL3 (2.2e-05), APOC3 (7.9e-05), APOA2 (1.3e-04), ANXA1 (7.7e-02), RGS2 (2.7e-01), BICD1 (3.4e-01), HDAC9 (3.9e-01), PLIN5 (4.1e-01), PLA2R1 (4.7e-01), SORT1 (4.7e-01), ABL1 (5.5e-01), ANXA8 (8.5e-01), MIR138-1 (1.0e+00), MIR590 (1.0e+00), ANGPTL4 (1.0e+00), ANXA8L1 (1.0e+00)
GOBP_PROTEIN_LIPID_COMPLEX_ASSEMBLY	subgroup 1	1.79575e-12	2862.52	2.969e-09	30	APOC1, APOB, APOC3, APOA2, APOA1, APOE, MFSD2A, MTTP, LCAT, SOAT1	APOC1 (4.4e-06), APOB (7.8e-05), APOC3 (7.9e-05), APOA2 (1.3e-04), APOA1 (6.2e-04), APOE (9.0e-03), MFSD2A (1.2e-01), MTTP (2.1e-01), LCAT (3.3e-01), SOAT1 (3.5e-01), BIN1 (4.2e-01), CIDEB (4.3e-01), FECH (4.8e-01), PRKACB (5.1e-01), APOM (5.2e-01), PLAGL2 (5.6e-01), PRKACA (5.8e-01), NR1H2 (6.1e-01), ACSL3 (6.3e-01), SNX9 (6.5e-01), ABCA7 (6.5e-01), ZDHHC8 (6.6e-01), ABCA1 (7.3e-01), LPCAT3 (7.4…
GOBP_NEGATIVE_REGULATION_OF_STEROL_TRANSPORT	subgroup 1	2.70142e-12	4482.87	2.969e-09	31	APOC1, APOC3, APOA2, ABCG8, ABCG5, SHH, ABCA2, PCSK9, EGF, SREBF2	APOC1 (4.4e-06), APOC3 (7.9e-05), APOA2 (1.3e-04), ABCG8 (1.1e-01), ABCG5 (3.6e-01), SHH (3.8e-01), ABCA2 (4.0e-01), PCSK9 (4.9e-01), EGF (5.1e-01), SREBF2 (6.0e-01), NFKB1 (6.8e-01), MIR26A1 (1.0e+00), MIR206 (1.0e+00), MIR128-1 (1.0e+00), MIR145 (1.0e+00), MIR27B (1.0e+00), MIR758 (1.0e+00), PLA2G10 (1.0e+00), MIR613 (1.0e+00), MIR33B (1.0e+00), MIR148A (1.0e+00), MIR9-1 (1.0e+00), MIR33A (1.0e…
GOBP_FIBRINOLYSIS	subgroup 1	2.86295e-12	6330.91	2.969e-09	27	APOH, HRG, FGA, FGG, F11, FGB, CPB2, PLG, VTN, F2	APOH (6.7e-06), HRG (4.9e-05), FGA (8.6e-05), FGG (1.1e-04), F11 (1.6e-04), FGB (2.7e-04), CPB2 (3.9e-04), PLG (4.2e-04), VTN (4.2e-03), F2 (4.7e-03), SERPINF2 (2.2e-02), F12 (9.3e-02), SERPINB2 (3.2e-01), KLKB1 (3.4e-01), PLAUR (3.5e-01), KRT1 (3.6e-01), SERPING1 (3.7e-01), ANXA2 (4.0e-01), PROS1 (4.3e-01), FAP (5.6e-01), PLAU (5.6e-01), GP1BA (5.9e-01), THBS1 (5.9e-01), PLAT (6.0e-01), SERPINE1…
REACTOME_PLASMA_LIPOPROTEIN_ASSEMBLY	subgroup 1	3.03395e-12	4351.98	2.969e-09	19	APOC1, APOB, APOC3, APOA2, APOA1, APOE, A2M, MTTP, PRKACB, PRKACA	APOC1 (4.4e-06), APOB (7.8e-05), APOC3 (7.9e-05), APOA2 (1.3e-04), APOA1 (6.2e-04), APOE (9.0e-03), A2M (9.8e-02), MTTP (2.1e-01), PRKACB (5.1e-01), PRKACA (5.8e-01), SAR1B (5.9e-01), ZDHHC8 (6.6e-01), P4HB (6.6e-01), BMP1 (7.0e-01), ABCA1 (7.3e-01), APOC4 (1.0e+00), APOA4 (1.0e+00), APOC2 (1.0e+00), PRKACG (1.0e+00)
REACTOME_REGULATION_OF_INSULIN_LIKE_GROWTH_FACTOR_IGF_TRANSPORT_AND_UPTAKE_BY_INSULIN_LIKE_GROWTH_FACTOR_BINDING_PROTEINS_IGFBPS	subgroup 1	3.03395e-12	2746.77	2.969e-09	124	ALB, C3, CP, APOB, FGA, SERPINA10, FGG, APOA2, KNG1, PLG	ALB (3.2e-09), C3 (1.5e-07), CP (1.3e-05), APOB (7.8e-05), FGA (8.6e-05), SERPINA10 (9.6e-05), FGG (1.1e-04), APOA2 (1.3e-04), KNG1 (3.2e-04), PLG (4.2e-04), ITIH2 (4.8e-04), APOA1 (6.2e-04), TF (9.5e-04), SERPINC1 (2.9e-03), F2 (4.7e-03), APOE (9.0e-03), SERPIND1 (1.6e-02), AHSG (1.7e-02), SERPINA1 (2.6e-02), F5 (6.4e-02), EVA1A (9.7e-02), MEN1 (1.3e-01), CSF1 (2.1e-01), IGF1 (2.3e-01), SDC2 (2.…
REACTOME_CYP2E1_REACTIONS	subgroup 1	3.21494e-12	8552.69	2.969e-09	11	CYP2E1, CYP2C8, CYP2C9, CYP2A6, CYP2B6, CYP2A7, CYP2S1, CYP2D6, CYP2A13, CYP2F1	CYP2E1 (3.2e-08), CYP2C8 (1.6e-03), CYP2C9 (1.7e-03), CYP2A6 (2.9e-02), CYP2B6 (4.0e-01), CYP2A7 (4.3e-01), CYP2S1 (8.5e-01), CYP2D6 (1.0e+00), CYP2A13 (1.0e+00), CYP2F1 (1.0e+00), CYP2C19 (1.0e+00)
REACTOME_METABOLISM_OF_FAT_SOLUBLE_VITAMINS	subgroup 1	3.40651e-12	4316.98	2.969e-09	48	RBP4, APOB, APOC3, SDC1, APOA2, APOA1, AKR1C1, TTPA, APOE, TTR	RBP4 (2.3e-06), APOB (7.8e-05), APOC3 (7.9e-05), SDC1 (8.0e-05), APOA2 (1.3e-04), APOA1 (6.2e-04), AKR1C1 (9.7e-04), TTPA (1.1e-03), APOE (9.0e-03), TTR (1.3e-02), BCO2 (1.8e-01), PLB1 (1.8e-01), SDC2 (2.4e-01), LRP2 (3.2e-01), AKR1C4 (3.6e-01), GPC6 (3.6e-01), LRP8 (3.7e-01), SDC3 (3.7e-01), PNLIP (4.3e-01), VKORC1L1 (4.5e-01), RBP1 (4.7e-01), RETSAT (4.7e-01), UBIAD1 (5.0e-01), APOM (5.2e-01), …
REACTOME_CHYLOMICRON_ASSEMBLY	subgroup 1	3.82384e-12	7819.63	2.969e-09	10	APOB, APOC3, APOA2, APOA1, APOE, MTTP, SAR1B, P4HB, APOA4, APOC2	APOB (7.8e-05), APOC3 (7.9e-05), APOA2 (1.3e-04), APOA1 (6.2e-04), APOE (9.0e-03), MTTP (2.1e-01), SAR1B (5.9e-01), P4HB (6.6e-01), APOA4 (1.0e+00), APOC2 (1.0e+00)
REACTOME_DRUG_ADME	subgroup 1	4.81435e-12	5807.78	3.36427e-09	109	ALB, CYP2E1, PCK1, ACSM2A, GLYATL1, SULT2A1, AKR1C1, UGT2B10, CYP2C8, CYP2C9	ALB (3.2e-09), CYP2E1 (3.2e-08), PCK1 (4.4e-05), ACSM2A (3.7e-04), GLYATL1 (6.8e-04), SULT2A1 (7.7e-04), AKR1C1 (9.7e-04), UGT2B10 (1.2e-03), CYP2C8 (1.6e-03), CYP2C9 (1.7e-03), UGT2B4 (1.8e-03), ADH1A (3.7e-03), CES1 (4.0e-03), UGT2B15 (1.1e-02), GSTA1 (1.3e-02), CYP3A4 (1.6e-02), SLC22A3 (1.7e-02), ABCC2 (2.3e-02), UGT2B7 (2.5e-02), SLC22A1 (3.4e-02), ACSM5 (3.8e-02), ACSM2B (5.7e-02), TPMT (1.…
GOBP_PROTEIN_LIPID_COMPLEX_ORGANIZATION	subgroup 1	6.78808e-12	2555.29	4.31228e-09	54	APOC1, APOB, APOC3, APOA2, NR1H4, APOA1, AGT, APOE, LIPG, PLA2G2A	APOC1 (4.4e-06), APOB (7.8e-05), APOC3 (7.9e-05), APOA2 (1.3e-04), NR1H4 (5.4e-04), APOA1 (6.2e-04), AGT (6.3e-03), APOE (9.0e-03), LIPG (2.1e-02), PLA2G2A (1.2e-01), MFSD2A (1.2e-01), MTTP (2.1e-01), LCAT (3.3e-01), SCARB1 (3.3e-01), PON1 (3.4e-01), PCSK5 (3.5e-01), SOAT1 (3.5e-01), BIN1 (4.2e-01), CIDEB (4.3e-01), ABCG1 (4.4e-01), PCSK6 (4.7e-01), FECH (4.8e-01), FURIN (4.9e-01), MPO (4.9e-01),…
GOBP_TRIGLYCERIDE_RICH_LIPOPROTEIN_PARTICLE_REMODELING	subgroup 1	8.52419e-12	6788.65	4.91735e-09	12	APOC3, APOA2, NR1H4, APOA1, APOE, LCAT, LPL, CETP, LIPC, APOA5	APOC3 (7.9e-05), APOA2 (1.3e-04), NR1H4 (5.4e-04), APOA1 (6.2e-04), APOE (9.0e-03), LCAT (3.3e-01), LPL (5.4e-01), CETP (6.0e-01), LIPC (6.3e-01), APOA5 (1.0e+00), APOA4 (1.0e+00), APOC2 (1.0e+00)
GOBP_REGULATION_OF_LIPOPROTEIN_LIPASE_ACTIVITY	subgroup 1	9.54853e-12	3940.64	4.91735e-09	16	APOC1, APOH, ANGPTL3, APOC3, HDAC9, SORT1, NR1H2, NR1H3, GPIHBP1, MIR138-1	APOC1 (4.4e-06), APOH (6.7e-06), ANGPTL3 (2.2e-05), APOC3 (7.9e-05), HDAC9 (3.9e-01), SORT1 (4.7e-01), NR1H2 (6.1e-01), NR1H3 (6.8e-01), GPIHBP1 (7.7e-01), MIR138-1 (1.0e+00), MIR590 (1.0e+00), ANGPTL4 (1.0e+00), APOA5 (1.0e+00), APOA4 (1.0e+00), APOC2 (1.0e+00), MIR182 (1.0e+00)
GOBP_PROTEIN_CONTAINING_COMPLEX_REMODELING	subgroup 1	1.0105e-11	4003.07	4.91735e-09	36	APOC1, APOB, APOC3, APOA2, NR1H4, APOA1, AGT, APOE, LIPG, PLA2G2A	APOC1 (4.4e-06), APOB (7.8e-05), APOC3 (7.9e-05), APOA2 (1.3e-04), NR1H4 (5.4e-04), APOA1 (6.2e-04), AGT (6.3e-03), APOE (9.0e-03), LIPG (2.1e-02), PLA2G2A (1.2e-01), MTTP (2.1e-01), LCAT (3.3e-01), SCARB1 (3.3e-01), PON1 (3.4e-01), PCSK5 (3.5e-01), ABCG1 (4.4e-01), PCSK6 (4.7e-01), FURIN (4.9e-01), MPO (4.9e-01), APOM (5.2e-01), LPL (5.4e-01), PLA2G5 (5.5e-01), ABCA5 (5.7e-01), TAF8 (6.0e-01), C…
GOBP_HIGH_DENSITY_LIPOPROTEIN_PARTICLE_CLEARANCE	subgroup 1	1.13149e-11	7206.33	4.91735e-09	18	APOC3, APOA2, APOA1, GPLD1, APOE, LIPG, SCARB1, APOM, LDLR, MIR185	APOC3 (7.9e-05), APOA2 (1.3e-04), APOA1 (6.2e-04), GPLD1 (4.3e-03), APOE (9.0e-03), LIPG (2.1e-02), SCARB1 (3.3e-01), APOM (5.2e-01), LDLR (8.1e-01), MIR185 (1.0e+00), TREM2 (1.0e+00), MIR33B (1.0e+00), MIR33A (1.0e+00), APOC2 (1.0e+00), MIR96 (1.0e+00), MIR302A (1.0e+00), MIR144 (1.0e+00), MIR223 (1.0e+00)
REACTOME_CHYLOMICRON_REMODELING	subgroup 1	1.19719e-11	8276.59	4.91735e-09	10	APOB, APOC3, APOA2, APOA1, APOE, LPL, GPIHBP1, APOA5, APOA4, APOC2	APOB (7.8e-05), APOC3 (7.9e-05), APOA2 (1.3e-04), APOA1 (6.2e-04), APOE (9.0e-03), LPL (5.4e-01), GPIHBP1 (7.7e-01), APOA5 (1.0e+00), APOA4 (1.0e+00), APOC2 (1.0e+00)
GOBP_XENOBIOTIC_METABOLIC_PROCESS	subgroup 1	1.26663e-11	2571.31	4.91735e-09	125	CYP2E1, ABCB11, AOX1, SULT2A1, AKR1C1, HNF4A, CYP2C8, CYP2C9, CYP3A5, UGT2B15	CYP2E1 (3.2e-08), ABCB11 (6.1e-07), AOX1 (4.7e-05), SULT2A1 (7.7e-04), AKR1C1 (9.7e-04), HNF4A (1.5e-03), CYP2C8 (1.6e-03), CYP2C9 (1.7e-03), CYP3A5 (4.1e-03), UGT2B15 (1.1e-02), GSTA1 (1.3e-02), CYP3A4 (1.6e-02), ABCC2 (2.3e-02), UGT2B7 (2.5e-02), AADAC (2.8e-02), CYP2A6 (2.9e-02), SLC22A1 (3.4e-02), ACSM2B (5.7e-02), NR1I2 (1.6e-01), TPMT (1.9e-01), RORC (2.1e-01), S100A12 (2.6e-01), ACAA1 (2.8…
REACTOME_HEME_DEGRADATION	subgroup 1	1.26663e-11	6521.9	4.91735e-09	15	ALB, FABP1, GSTA1, ABCC2, SLCO2B1, SLCO1B1, SLCO1B3, UGT1A1, HMOX2, HMOX1	ALB (3.2e-09), FABP1 (3.8e-05), GSTA1 (1.3e-02), ABCC2 (2.3e-02), SLCO2B1 (3.0e-01), SLCO1B1 (3.5e-01), SLCO1B3 (3.9e-01), UGT1A1 (4.6e-01), HMOX2 (4.9e-01), HMOX1 (5.1e-01), ABCG2 (5.4e-01), ABCC1 (6.2e-01), BLVRA (7.2e-01), BLVRB (8.5e-01), UGT1A4 (1.0e+00)
HALLMARK_COAGULATION	subgroup 1	1.34001e-11	2244.2	4.92842e-09	138	C3, APOC1, C8B, CFH, HRG, APOC3, FGA, ITIH1, FGG, F11	C3 (1.5e-07), APOC1 (4.4e-06), C8B (7.6e-06), CFH (7.8e-06), HRG (4.9e-05), APOC3 (7.9e-05), FGA (8.6e-05), ITIH1 (1.0e-04), FGG (1.1e-04), F11 (1.6e-04), F9 (2.1e-04), C1S (2.7e-04), C8A (3.0e-04), CPB2 (3.9e-04), PLG (4.2e-04), APOA1 (6.2e-04), HMGCS2 (8.8e-04), TF (9.5e-04), HNF4A (1.5e-03), C9 (1.7e-03), MASP2 (2.5e-03), SERPINC1 (2.9e-03), F2 (4.7e-03), GDA (1.1e-02), SERPINA1 (2.6e-02), C1R…
GOBP_REGULATION_OF_TRIGLYCERIDE_CATABOLIC_PROCESS	subgroup 1	1.77408e-11	2534.63	5.46265e-09	13	APOC3, GPLD1, AADAC, PLIN5, SORL1, ABHD5, DAGLB, PNPLA2, PIK3CG, FGF21	APOC3 (7.9e-05), GPLD1 (4.3e-03), AADAC (2.8e-02), PLIN5 (4.1e-01), SORL1 (5.1e-01), ABHD5 (5.5e-01), DAGLB (6.9e-01), PNPLA2 (7.3e-01), PIK3CG (8.9e-01), FGF21 (1.0e+00), APOA5 (1.0e+00), APOA4 (1.0e+00), APOC2 (1.0e+00)
GOBP_ACUTE_PHASE_RESPONSE	subgroup 1	1.87612e-11	5017.65	5.46265e-09	48	APCS, HP, ORM1, SAA1, SAA2, LBP, ORM2, F2, AHSG, CRP	APCS (6.8e-06), HP (7.7e-06), ORM1 (1.6e-04), SAA1 (2.4e-04), SAA2 (3.9e-04), LBP (1.3e-03), ORM2 (3.5e-03), F2 (4.7e-03), AHSG (1.7e-02), CRP (2.2e-02), SERPINF2 (2.2e-02), SERPINA1 (2.6e-02), ASS1 (2.6e-02), A2M (9.8e-02), PLSCR1 (2.4e-01), FN1 (2.5e-01), CEBPB (2.5e-01), TFR2 (2.6e-01), IL1B (3.5e-01), MBL2 (4.5e-01), PTGS2 (4.5e-01), TRPV1 (4.5e-01), UGT1A1 (4.6e-01), APOL2 (4.7e-01), IL6R (5…
GOBP_VERY_LOW_DENSITY_LIPOPROTEIN_PARTICLE_ASSEMBLY	subgroup 1	1.87612e-11	4323.4	5.46265e-09	12	APOC1, APOB, APOC3, MFSD2A, MTTP, SOAT1, CIDEB, FECH, ACSL3, LPCAT3	APOC1 (4.4e-06), APOB (7.8e-05), APOC3 (7.9e-05), MFSD2A (1.2e-01), MTTP (2.1e-01), SOAT1 (3.5e-01), CIDEB (4.3e-01), FECH (4.8e-01), ACSL3 (6.3e-01), LPCAT3 (7.4e-01), DGAT1 (7.6e-01), SOAT2 (1.0e+00)
REACTOME_ASPIRIN_ADME	subgroup 1	1.87612e-11	26631.8	5.46265e-09	44	ALB, CYP2E1, ACSM2A, GLYATL1, UGT2B10, CYP2C8, CYP2C9, UGT2B4, CES1, UGT2B15	ALB (3.2e-09), CYP2E1 (3.2e-08), ACSM2A (3.7e-04), GLYATL1 (6.8e-04), UGT2B10 (1.2e-03), CYP2C8 (1.6e-03), CYP2C9 (1.7e-03), UGT2B4 (1.8e-03), CES1 (4.0e-03), UGT2B15 (1.1e-02), CYP3A4 (1.6e-02), ABCC2 (2.3e-02), UGT2B7 (2.5e-02), ACSM5 (3.8e-02), ACSM2B (5.7e-02), SLCO2B1 (3.0e-01), BSG (3.1e-01), SLC22A7 (3.7e-01), UGT3A1 (4.0e-01), UGT1A1 (4.6e-01), CES2 (5.1e-01), GLYAT (5.4e-01), GLYATL2 (6.…
REACTOME_FORMATION_OF_FIBRIN_CLOT_CLOTTING_CASCADE	subgroup 1	1.87612e-11	4019.64	5.46265e-09	39	FGA, FGG, F11, F9, FGB, KNG1, SERPINC1, F2, SERPIND1, F5	FGA (8.6e-05), FGG (1.1e-04), F11 (1.6e-04), F9 (2.1e-04), FGB (2.7e-04), KNG1 (3.2e-04), SERPINC1 (2.9e-03), F2 (4.7e-03), SERPIND1 (1.6e-02), F5 (6.4e-02), F12 (9.3e-02), A2M (9.8e-02), F13B (1.0e-01), SERPINA5 (2.3e-01), VWF (3.2e-01), KLKB1 (3.4e-01), F7 (3.4e-01), SERPING1 (3.7e-01), PROC (4.0e-01), PROS1 (4.3e-01), PRTN3 (4.5e-01), PRCP (4.7e-01), F2R (4.7e-01), CD177 (4.9e-01), TFPI (5.1e-…
GOBP_EPOXYGENASE_P450_PATHWAY	subgroup 1	1.98391e-11	6093.86	5.54542e-09	18	CYP2E1, CYP2C8, CYP2C9, CYP2A6, CYP4A11, CYP2J2, CYP4F12, CYP2B6, CYP1B1, CYP2A7	CYP2E1 (3.2e-08), CYP2C8 (1.6e-03), CYP2C9 (1.7e-03), CYP2A6 (2.9e-02), CYP4A11 (6.1e-02), CYP2J2 (3.3e-01), CYP4F12 (3.8e-01), CYP2B6 (4.0e-01), CYP1B1 (4.3e-01), CYP2A7 (4.3e-01), CYP4F2 (5.0e-01), CYP1A2 (5.3e-01), CYP2S1 (8.5e-01), CYP2C18 (1.0e+00), CYP2A13 (1.0e+00), CYP2F1 (1.0e+00), CYP1A1 (1.0e+00), CYP2C19 (1.0e+00)
GOBP_REGULATION_OF_FIBRINOLYSIS	subgroup 1	2.34494e-11	7427.88	6.06905e-09	18	APOH, HRG, F11, CPB2, PLG, VTN, F2, SERPINF2, F12, KLKB1	APOH (6.7e-06), HRG (4.9e-05), F11 (1.6e-04), CPB2 (3.9e-04), PLG (4.2e-04), VTN (4.2e-03), F2 (4.7e-03), SERPINF2 (2.2e-02), F12 (9.3e-02), KLKB1 (3.4e-01), PLAUR (3.5e-01), FAP (5.6e-01), PLAU (5.6e-01), THBS1 (5.9e-01), PLAT (6.0e-01), SERPINE1 (6.1e-01), USF1 (7.6e-01), THBD (7.9e-01)
REACTOME_P130CAS_LINKAGE_TO_MAPK_SIGNALING_FOR_INTEGRINS	subgroup 1	2.34494e-11	2185.32	6.06905e-09	15	FGA, FGG, FGB, CRK, FN1, VWF, APBB1IP, RAP1A, BCAR1, SRC	FGA (8.6e-05), FGG (1.1e-04), FGB (2.7e-04), CRK (1.7e-01), FN1 (2.5e-01), VWF (3.2e-01), APBB1IP (3.4e-01), RAP1A (4.0e-01), BCAR1 (4.9e-01), SRC (5.2e-01), ITGA2B (5.3e-01), ITGB3 (5.4e-01), TLN1 (5.7e-01), RAP1B (6.0e-01), PTK2 (6.5e-01)
REACTOME_PLASMA_LIPOPROTEIN_REMODELING	subgroup 1	2.47901e-11	3636.93	6.1869e-09	34	ALB, ANGPTL3, APOB, APOC3, APOA2, APOA1, CREB3L3, APOE, LIPG, MTTP	ALB (3.2e-09), ANGPTL3 (2.2e-05), APOB (7.8e-05), APOC3 (7.9e-05), APOA2 (1.3e-04), APOA1 (6.2e-04), CREB3L3 (5.3e-03), APOE (9.0e-03), LIPG (2.1e-02), MTTP (2.1e-01), LCAT (3.3e-01), PCSK5 (3.5e-01), LPA (4.1e-01), ABCG1 (4.4e-01), APOF (4.6e-01), PCSK6 (4.7e-01), FURIN (4.9e-01), LPL (5.4e-01), ANGPTL8 (5.7e-01), LMF2 (6.0e-01), CETP (6.0e-01), MBTPS1 (6.1e-01), LIPC (6.3e-01), PLTP (6.5e-01), …
GOBP_REGULATION_OF_HIGH_DENSITY_LIPOPROTEIN_PARTICLE_CLEARANCE	subgroup 1	3.09444e-11	206414	7.45654e-09	11	APOC3, GPLD1, LIPG, MIR185, TREM2, MIR33B, MIR33A, MIR96, MIR302A, MIR144	APOC3 (7.9e-05), GPLD1 (4.3e-03), LIPG (2.1e-02), MIR185 (1.0e+00), TREM2 (1.0e+00), MIR33B (1.0e+00), MIR33A (1.0e+00), MIR96 (1.0e+00), MIR302A (1.0e+00), MIR144 (1.0e+00), MIR223 (1.0e+00)
GOBP_AMIDE_CATABOLIC_PROCESS	subgroup 1	3.45593e-11	4675.79	7.79034e-09	20	PIPOX, ALDH4A1, GDA, TDO2, AASS, HAL, XDH, NT5C, FTCD, OAT	PIPOX (3.0e-04), ALDH4A1 (1.6e-03), GDA (1.1e-02), TDO2 (1.6e-02), AASS (7.0e-02), HAL (7.6e-02), XDH (2.9e-01), NT5C (3.1e-01), FTCD (3.4e-01), OAT (3.7e-01), UROC1 (4.3e-01), AADAT (4.7e-01), DLST (5.8e-01), AMDHD1 (5.9e-01), ADA (7.6e-01), NIT1 (8.0e-01), ALLC (1.0e+00), PM20D1 (1.0e+00), PRODH (1.0e+00), PRODH2 (1.0e+00)
GOBP_NEGATIVE_REGULATION_OF_FIBRINOLYSIS	subgroup 1	3.45593e-11	8479.12	7.79034e-09	13	APOH, HRG, CPB2, PLG, VTN, F2, SERPINF2, PLAU, THBS1, PLAT	APOH (6.7e-06), HRG (4.9e-05), CPB2 (3.9e-04), PLG (4.2e-04), VTN (4.2e-03), F2 (4.7e-03), SERPINF2 (2.2e-02), PLAU (5.6e-01), THBS1 (5.9e-01), PLAT (6.0e-01), SERPINE1 (6.1e-01), USF1 (7.6e-01), THBD (7.9e-01)
GOBP_PHOSPHOLIPID_EFFLUX	subgroup 1	3.85865e-11	5157.39	8.42632e-09	14	APOC1, APOC3, APOA2, APOA1, APOE, ABCA12, ABCG1, SPNS1, ABCA3, ABCA7	APOC1 (4.4e-06), APOC3 (7.9e-05), APOA2 (1.3e-04), APOA1 (6.2e-04), APOE (9.0e-03), ABCA12 (3.9e-01), ABCG1 (4.4e-01), SPNS1 (5.1e-01), ABCA3 (5.1e-01), ABCA7 (6.5e-01), ABCA1 (7.3e-01), APOA5 (1.0e+00), APOA4 (1.0e+00), APOC2 (1.0e+00)
GOBP_BLOOD_COAGULATION_FIBRIN_CLOT_FORMATION	subgroup 1	4.30716e-11	3434.49	8.59956e-09	16	APOH, FGA, FGG, FGB, F12, F13B, FBLN1, F13A1, GP5, ITGB3	APOH (6.7e-06), FGA (8.6e-05), FGG (1.1e-04), FGB (2.7e-04), F12 (9.3e-02), F13B (1.0e-01), FBLN1 (3.7e-01), F13A1 (5.1e-01), GP5 (5.1e-01), ITGB3 (5.4e-01), FLNA (5.9e-01), GP1BA (5.9e-01), GP9 (6.0e-01), F8 (6.7e-01), THBD (7.9e-01), GP1BB (1.0e+00)
GOBP_INTESTINAL_CHOLESTEROL_ABSORPTION	subgroup 1	4.30716e-11	3167.79	8.59956e-09	18	APOA2, APOA1, AKR1C1, CYP8B1, ABCG8, ABCG5, PNLIP, LIMA1, NPC1, CD36	APOA2 (1.3e-04), APOA1 (6.2e-04), AKR1C1 (9.7e-04), CYP8B1 (4.9e-03), ABCG8 (1.1e-01), ABCG5 (3.6e-01), PNLIP (4.3e-01), LIMA1 (5.0e-01), NPC1 (6.2e-01), CD36 (6.7e-01), LPCAT3 (7.4e-01), CEL (7.4e-01), LDLR (8.1e-01), ENPP7 (1.0e+00), NPC1L1 (1.0e+00), SOAT2 (1.0e+00), LEP (1.0e+00), APOA4 (1.0e+00)
GOBP_RETINOL_METABOLIC_PROCESS	subgroup 1	4.30716e-11	2420.35	8.59956e-09	52	RBP4, ADH1B, ADH4, RDH16, HSD17B6, CYP2C8, ADH1A, CYP3A5, ADH1C, CYP3A4	RBP4 (2.3e-06), ADH1B (6.1e-06), ADH4 (1.8e-05), RDH16 (1.7e-04), HSD17B6 (2.9e-04), CYP2C8 (1.6e-03), ADH1A (3.7e-03), CYP3A5 (4.1e-03), ADH1C (1.5e-02), CYP3A4 (1.6e-02), PLB1 (1.8e-01), DHRS9 (1.9e-01), DGAT2 (4.1e-01), PNLIP (4.3e-01), CYP1B1 (4.3e-01), ADH6 (4.5e-01), LIPE (4.6e-01), RETSAT (4.7e-01), AKR1B1 (5.1e-01), CYP1A2 (5.3e-01), ALDH1A1 (5.3e-01), RDH10 (5.4e-01), RDH11 (5.6e-01), LR…
GOBP_REGULATION_OF_INTESTINAL_ABSORPTION	subgroup 1	5.36248e-11	5720.28	1.04092e-08	12	APOA2, APOA1, CYP8B1, HAMP, ABCG8, ABCG5, EPB41, LPCAT3, PRAP1, ENPP7	APOA2 (1.3e-04), APOA1 (6.2e-04), CYP8B1 (4.9e-03), HAMP (1.8e-02), ABCG8 (1.1e-01), ABCG5 (3.6e-01), EPB41 (6.0e-01), LPCAT3 (7.4e-01), PRAP1 (1.0e+00), ENPP7 (1.0e+00), LEP (1.0e+00), APOA4 (1.0e+00)
GOBP_NEGATIVE_REGULATION_OF_COAGULATION	subgroup 1	7.04202e-11	3365.36	1.32999e-08	52	APOH, HRG, FGA, FGG, F11, FGB, KNG1, CPB2, PLG, VTN	APOH (6.7e-06), HRG (4.9e-05), FGA (8.6e-05), FGG (1.1e-04), F11 (1.6e-04), FGB (2.7e-04), KNG1 (3.2e-04), CPB2 (3.9e-04), PLG (4.2e-04), VTN (4.2e-03), F2 (4.7e-03), APOE (9.0e-03), SERPINF2 (2.2e-02), F12 (9.3e-02), CEACAM1 (2.5e-01), SERPINB2 (3.2e-01), KLKB1 (3.4e-01), PLAUR (3.5e-01), KRT1 (3.6e-01), SERPING1 (3.7e-01), PRKCD (3.8e-01), PROC (4.0e-01), ANXA2 (4.0e-01), PROS1 (4.3e-01), PRKG1…
REACTOME_COMMON_PATHWAY_OF_FIBRIN_CLOT_FORMATION	subgroup 1	7.84932e-11	5397.09	1.44345e-08	22	FGA, FGG, FGB, SERPINC1, F2, SERPIND1, F5, F13B, SERPINA5, PROC	FGA (8.6e-05), FGG (1.1e-04), FGB (2.7e-04), SERPINC1 (2.9e-03), F2 (4.7e-03), SERPIND1 (1.6e-02), F5 (6.4e-02), F13B (1.0e-01), SERPINA5 (2.3e-01), PROC (4.0e-01), PROS1 (4.3e-01), PRTN3 (4.5e-01), F2R (4.7e-01), CD177 (4.9e-01), F13A1 (5.1e-01), SERPINE2 (5.6e-01), PROCR (5.9e-01), PF4 (6.3e-01), PF4V1 (6.3e-01), F8 (6.7e-01), THBD (7.9e-01), F10 (1.0e+00)
REACTOME_RECYCLING_OF_BILE_ACIDS_AND_SALTS	subgroup 1	9.23257e-11	7301.74	1.65429e-08	18	ALB, ABCB11, NR1H4, BAAT, RXRA, NCOA1, SLCO1B1, SLC51A, SLCO1B3, SLC27A5	ALB (3.2e-09), ABCB11 (6.1e-07), NR1H4 (5.4e-04), BAAT (8.0e-03), RXRA (1.7e-01), NCOA1 (3.3e-01), SLCO1B1 (3.5e-01), SLC51A (3.6e-01), SLCO1B3 (3.9e-01), SLC27A5 (4.1e-01), NCOA2 (5.5e-01), SLCO1A2 (6.1e-01), ABCC3 (6.5e-01), FABP6 (6.5e-01), STARD5 (7.7e-01), SLC51B (1.0e+00), SLC10A2 (1.0e+00), SLC10A1 (1.0e+00)
GOBP_POSITIVE_REGULATION_OF_HETEROTYPIC_CELL_CELL_ADHESION	subgroup 1	9.74458e-11	2659.06	1.70238e-08	14	FGA, FGG, FGB, IL10, FLOT1, IL1B, CEACAM6, LCK, SKAP1, TNF	FGA (8.6e-05), FGG (1.1e-04), FGB (2.7e-04), IL10 (1.7e-01), FLOT1 (3.5e-01), IL1B (3.5e-01), CEACAM6 (4.9e-01), LCK (5.2e-01), SKAP1 (5.5e-01), TNF (6.3e-01), GCNT2 (6.7e-01), CD44 (8.7e-01), AGER (9.2e-01), BMP7 (1.0e+00)
GOBP_PLASMINOGEN_ACTIVATION	subgroup 1	1.02843e-10	3196.39	1.75285e-08	27	APOH, FGA, FGG, F11, FGB, CPB2, DHCR24, SERPINF2, F12, HPN	APOH (6.7e-06), FGA (8.6e-05), FGG (1.1e-04), F11 (1.6e-04), FGB (2.7e-04), CPB2 (3.9e-04), DHCR24 (3.8e-03), SERPINF2 (2.2e-02), F12 (9.3e-02), HPN (3.3e-01), KLKB1 (3.4e-01), PLAUR (3.5e-01), ANXA2 (4.0e-01), RUNX1 (4.1e-01), PGK1 (4.2e-01), S100A10 (4.8e-01), CLEC3B (5.4e-01), SERPINE2 (5.6e-01), PLAU (5.6e-01), THBS1 (5.9e-01), PLAT (6.0e-01), ENO1 (6.1e-01), SERPINE1 (6.1e-01), MELTF (7.3e-0…
GOBP_LOW_DENSITY_LIPOPROTEIN_PARTICLE_REMODELING	subgroup 1	1.08532e-10	4477.46	1.80577e-08	16	APOB, APOA2, AGT, APOE, PLA2G2A, MTTP, ABCG1, MPO, PLA2G5, CETP	APOB (7.8e-05), APOA2 (1.3e-04), AGT (6.3e-03), APOE (9.0e-03), PLA2G2A (1.2e-01), MTTP (2.1e-01), ABCG1 (4.4e-01), MPO (4.9e-01), PLA2G5 (5.5e-01), CETP (6.0e-01), LIPC (6.3e-01), PLA2G7 (9.5e-01), PLA2G10 (1.0e+00), PLA2G3 (1.0e+00), PLA2G2E (1.0e+00), AGTR1 (1.0e+00)
GOBP_PROTEIN_ACTIVATION_CASCADE	subgroup 1	1.14529e-10	3105.42	1.86123e-08	19	APOH, FGA, FGG, FGB, F12, F13B, KLKB1, FBLN1, PRCP, F13A1	APOH (6.7e-06), FGA (8.6e-05), FGG (1.1e-04), FGB (2.7e-04), F12 (9.3e-02), F13B (1.0e-01), KLKB1 (3.4e-01), FBLN1 (3.7e-01), PRCP (4.7e-01), F13A1 (5.1e-01), GP5 (5.1e-01), RASAL2 (5.1e-01), ITGB3 (5.4e-01), FLNA (5.9e-01), GP1BA (5.9e-01), GP9 (6.0e-01), F8 (6.7e-01), THBD (7.9e-01), GP1BB (1.0e+00)
GOBP_REGULATION_OF_INTESTINAL_LIPID_ABSORPTION	subgroup 1	1.20849e-10	6816.94	1.9193e-08	10	APOA2, APOA1, CYP8B1, ABCG8, ABCG5, LPCAT3, PRAP1, ENPP7, LEP, APOA4	APOA2 (1.3e-04), APOA1 (6.2e-04), CYP8B1 (4.9e-03), ABCG8 (1.1e-01), ABCG5 (3.6e-01), LPCAT3 (7.4e-01), PRAP1 (1.0e+00), ENPP7 (1.0e+00), LEP (1.0e+00), APOA4 (1.0e+00)
GOBP_NEGATIVE_REGULATION_OF_WOUND_HEALING	subgroup 1	1.27509e-10	2534.69	1.93703e-08	75	APOH, APCS, HRG, FGA, FGG, F11, FGB, KNG1, CPB2, PLG	APOH (6.7e-06), APCS (6.8e-06), HRG (4.9e-05), FGA (8.6e-05), FGG (1.1e-04), F11 (1.6e-04), FGB (2.7e-04), KNG1 (3.2e-04), CPB2 (3.9e-04), PLG (4.2e-04), VTN (4.2e-03), F2 (4.7e-03), APOE (9.0e-03), SERPINF2 (2.2e-02), F12 (9.3e-02), CRK (1.7e-01), CEACAM1 (2.5e-01), ALOX5 (3.0e-01), SERPINB2 (3.2e-01), KLKB1 (3.4e-01), PHLDB2 (3.5e-01), PLAUR (3.5e-01), FGF2 (3.5e-01), KRT1 (3.6e-01), PTEN (3.6e…
GOBP_UREA_METABOLIC_PROCESS	subgroup 1	1.27509e-10	4680.99	1.93703e-08	13	CPS1, NR1H4, CYP2C9, ARG1, ASS1, ASL, OTC, SLC25A15, AGMAT, CEBPA	CPS1 (5.6e-05), NR1H4 (5.4e-04), CYP2C9 (1.7e-03), ARG1 (2.1e-03), ASS1 (2.6e-02), ASL (1.0e-01), OTC (1.1e-01), SLC25A15 (2.2e-01), AGMAT (3.5e-01), CEBPA (4.3e-01), ARG2 (6.5e-01), NAGS (6.8e-01), SLC25A2 (1.0e+00)
REACTOME_THE_CANONICAL_RETINOID_CYCLE_IN_RODS_TWILIGHT_VISION	subgroup 1	1.34528e-10	6085.68	2.00017e-08	23	RBP4, RDH16, HSD17B6, TTR, CYP4V2, ABCA4, DHRS9, MYO7A, NAPEPLD, RBP1	RBP4 (2.3e-06), RDH16 (1.7e-04), HSD17B6 (2.9e-04), TTR (1.3e-02), CYP4V2 (7.0e-02), ABCA4 (1.8e-01), DHRS9 (1.9e-01), MYO7A (4.0e-01), NAPEPLD (4.2e-01), RBP1 (4.7e-01), STRA6 (5.1e-01), RDH10 (5.4e-01), RDH11 (5.6e-01), LRAT (5.6e-01), HSD17B1 (8.7e-01), RDH8 (1.0e+00), RDH12 (1.0e+00), SDR9C7 (1.0e+00), RBP3 (1.0e+00), RPE65 (1.0e+00), RDH5 (1.0e+00), RLBP1 (1.0e+00), RHO (1.0e+00)
GOBP_BILE_ACID_SIGNALING_PATHWAY	subgroup 1	1.41924e-10	4395.66	2.06617e-08	11	ABCB11, NR1H4, CYP8B1, ABCG8, ABCG5, CIDEB, PRKAA1, VDR, GPBAR1, CYP7A1	ABCB11 (6.1e-07), NR1H4 (5.4e-04), CYP8B1 (4.9e-03), ABCG8 (1.1e-01), ABCG5 (3.6e-01), CIDEB (4.3e-01), PRKAA1 (4.4e-01), VDR (5.0e-01), GPBAR1 (7.7e-01), CYP7A1 (1.0e+00), SLC10A1 (1.0e+00)
REACTOME_XENOBIOTICS	subgroup 1	1.49717e-10	4532.59	2.13514e-08	23	CYP2E1, CYP2C8, CYP2C9, CYP3A5, CYP3A4, CYP2A6, CYP2J2, CYP2B6, CYP2A7, ARNT2	CYP2E1 (3.2e-08), CYP2C8 (1.6e-03), CYP2C9 (1.7e-03), CYP3A5 (4.1e-03), CYP3A4 (1.6e-02), CYP2A6 (2.9e-02), CYP2J2 (3.3e-01), CYP2B6 (4.0e-01), CYP2A7 (4.3e-01), ARNT2 (4.9e-01), CYP1A2 (5.3e-01), ARNT (5.6e-01), AHR (6.6e-01), CYP2S1 (8.5e-01), CYP2D6 (1.0e+00), CYP2C18 (1.0e+00), CYP2A13 (1.0e+00), CYP2F1 (1.0e+00), CYP2W1 (1.0e+00), CYP3A7 (1.0e+00), CYP1A1 (1.0e+00), CYP2C19 (1.0e+00), CYP3A4…
REACTOME_METABOLISM_OF_PORPHYRINS	subgroup 1	1.66577e-10	2455.44	2.32808e-08	27	ALB, FABP1, GSTA1, ABCC2, ALAS1, SLCO2B1, SLCO1B1, ALAD, SLCO1B3, COX10	ALB (3.2e-09), FABP1 (3.8e-05), GSTA1 (1.3e-02), ABCC2 (2.3e-02), ALAS1 (1.1e-01), SLCO2B1 (3.0e-01), SLCO1B1 (3.5e-01), ALAD (3.9e-01), SLCO1B3 (3.9e-01), COX10 (4.4e-01), UGT1A1 (4.6e-01), FECH (4.8e-01), HMOX2 (4.9e-01), HMOX1 (5.1e-01), UROD (5.3e-01), ABCG2 (5.4e-01), ABCC1 (6.2e-01), COX15 (6.3e-01), PPOX (6.4e-01), ALAS2 (6.8e-01), CPOX (7.0e-01), BLVRA (7.2e-01), FLVCR1 (7.7e-01), HMBS (7…
GOBP_NEGATIVE_REGULATION_OF_RESPONSE_TO_WOUNDING	subgroup 1	1.75689e-10	2022.68	2.40728e-08	97	APOH, APCS, HRG, FGA, FGG, F11, FGB, KNG1, CPB2, PLG	APOH (6.7e-06), APCS (6.8e-06), HRG (4.9e-05), FGA (8.6e-05), FGG (1.1e-04), F11 (1.6e-04), FGB (2.7e-04), KNG1 (3.2e-04), CPB2 (3.9e-04), PLG (4.2e-04), VTN (4.2e-03), F2 (4.7e-03), APOE (9.0e-03), SERPINF2 (2.2e-02), F12 (9.3e-02), KREMEN1 (1.6e-01), CRK (1.7e-01), CERS2 (2.5e-01), CEACAM1 (2.5e-01), TNR (2.7e-01), ALOX5 (3.0e-01), NEO1 (3.0e-01), RGMA (3.2e-01), SERPINB2 (3.2e-01), PTPRS (3.3e…
GOBP_REGULATION_OF_LIPOPROTEIN_PARTICLE_CLEARANCE	subgroup 1	2.06046e-10	2196.93	2.76894e-08	36	APOC1, APOC3, NR1H4, GPLD1, LIPG, HNRNPK, CSK, ABCC8, KHSRP, ANXA2	APOC1 (4.4e-06), APOC3 (7.9e-05), NR1H4 (5.4e-04), GPLD1 (4.3e-03), LIPG (2.1e-02), HNRNPK (2.7e-01), CSK (2.8e-01), ABCC8 (3.1e-01), KHSRP (3.2e-01), ANXA2 (4.0e-01), CNPY2 (4.0e-01), PCSK9 (4.9e-01), IL19 (5.7e-01), LDLRAP1 (6.2e-01), LRPAP1 (7.2e-01), GPIHBP1 (7.7e-01), LDLR (8.1e-01), MYLIP (9.0e-01), MIR379 (1.0e+00), MIR128-1 (1.0e+00), MIR185 (1.0e+00), MIR27B (1.0e+00), FGF21 (1.0e+00), M…
GOBP_LIPID_DIGESTION	subgroup 1	2.41508e-10	2658.75	3.18425e-08	22	APOA2, APOA1, AKR1C1, CYP8B1, ABCG8, ABCG5, ASAH2, PNLIP, LIMA1, NPC1	APOA2 (1.3e-04), APOA1 (6.2e-04), AKR1C1 (9.7e-04), CYP8B1 (4.9e-03), ABCG8 (1.1e-01), ABCG5 (3.6e-01), ASAH2 (3.8e-01), PNLIP (4.3e-01), LIMA1 (5.0e-01), NPC1 (6.2e-01), CD36 (6.7e-01), AQP1 (7.3e-01), LPCAT3 (7.4e-01), CEL (7.4e-01), LDLR (8.1e-01), ARX (1.0e+00), ENPP7 (1.0e+00), NPC1L1 (1.0e+00), SOAT2 (1.0e+00), PNLIPRP2 (1.0e+00), LEP (1.0e+00), APOA4 (1.0e+00)
REACTOME_BILE_ACID_AND_BILE_SALT_METABOLISM	subgroup 1	3.14275e-10	2982.43	4.06695e-08	45	ALB, ABCB11, NR1H4, AKR1C1, SLC27A2, CYP8B1, BAAT, AKR1D1, CYP27A1, HSD17B4	ALB (3.2e-09), ABCB11 (6.1e-07), NR1H4 (5.4e-04), AKR1C1 (9.7e-04), SLC27A2 (1.8e-03), CYP8B1 (4.9e-03), BAAT (8.0e-03), AKR1D1 (1.3e-02), CYP27A1 (7.1e-02), HSD17B4 (1.1e-01), OSBPL1A (1.4e-01), RXRA (1.7e-01), ACOX2 (2.4e-01), AKR1C2 (2.4e-01), NCOA1 (3.3e-01), SLCO1B1 (3.5e-01), AKR1C4 (3.6e-01), SLC51A (3.6e-01), SLCO1B3 (3.9e-01), CYP46A1 (4.1e-01), SLC27A5 (4.1e-01), SCP2 (4.2e-01), OSBPL2 …
GOBP_RESPONSE_TO_GLUCAGON	subgroup 1	3.87531e-10	2387.03	4.92375e-08	22	PCK1, CPS1, HMGCS2, CDO1, ASS1, PFKFB1, GJB2, CREB1, CCNA2, PRKAR1A	PCK1 (4.4e-05), CPS1 (5.6e-05), HMGCS2 (8.8e-04), CDO1 (8.9e-04), ASS1 (2.6e-02), PFKFB1 (6.9e-02), GJB2 (3.4e-01), CREB1 (3.9e-01), CCNA2 (4.4e-01), PRKAR1A (4.4e-01), GCGR (4.8e-01), GLP1R (4.9e-01), PRKACA (5.8e-01), GLP2R (6.1e-01), CRY1 (6.2e-01), SREBF1 (6.7e-01), ADCY8 (7.1e-01), CYC1 (7.4e-01), RPS6KB1 (8.5e-01), STK11 (8.7e-01), FGF21 (1.0e+00), GCG (1.0e+00)
REACTOME_PREDNISONE_ADME	subgroup 1	4.08305e-10	26491.1	5.09506e-08	10	ALB, AKR1C1, CYP3A4, UGT2B7, SERPINA6, HSD11B1, ABCB1, UGT1A3, UGT2B17, HSD11B2	ALB (3.2e-09), AKR1C1 (9.7e-04), CYP3A4 (1.6e-02), UGT2B7 (2.5e-02), SERPINA6 (3.9e-01), HSD11B1 (4.5e-01), ABCB1 (6.1e-01), UGT1A3 (1.0e+00), UGT2B17 (1.0e+00), HSD11B2 (1.0e+00)
REACTOME_CYTOCHROME_P450_ARRANGED_BY_SUBSTRATE_TYPE	subgroup 1	4.53165e-10	2391.97	5.55565e-08	64	CYP2E1, NR1H4, CYP2C8, CYP2C9, CYP3A5, CYP8B1, CYP3A4, CYP2A6, CYP4F3, CYP4A11	CYP2E1 (3.2e-08), NR1H4 (5.4e-04), CYP2C8 (1.6e-03), CYP2C9 (1.7e-03), CYP3A5 (4.1e-03), CYP8B1 (4.9e-03), CYP3A4 (1.6e-02), CYP2A6 (2.9e-02), CYP4F3 (5.6e-02), CYP4A11 (6.1e-02), CYP4V2 (7.0e-02), CYP27A1 (7.1e-02), RXRA (1.7e-01), POR (3.1e-01), NCOA1 (3.3e-01), CYP2J2 (3.3e-01), CYP2R1 (3.4e-01), CYP2U1 (3.5e-01), CYP4F12 (3.8e-01), CYP2B6 (4.0e-01), CYP46A1 (4.1e-01), CYP1B1 (4.3e-01), CYP2A7…
GOBP_COMPLEMENT_ACTIVATION_ALTERNATIVE_PATHWAY	subgroup 1	4.77365e-10	5204.01	5.75142e-08	18	C3, C5, C8B, CFH, C8A, C9, CFHR5, CFB, SUSD4, CR1	C3 (1.5e-07), C5 (7.6e-06), C8B (7.6e-06), CFH (7.8e-06), C8A (3.0e-04), C9 (1.7e-03), CFHR5 (7.3e-02), CFB (1.7e-01), SUSD4 (3.5e-01), CR1 (3.9e-01), VSIG4 (5.6e-01), CR2 (6.4e-01), CFP (7.0e-01), CFD (9.0e-01), C7 (9.1e-01), MIR520B (1.0e+00), MIR520E (1.0e+00), C8G (1.0e+00)
GOBP_TETRAPYRROLE_CATABOLIC_PROCESS	subgroup 1	5.02824e-10	5294.28	5.95548e-08	13	AMBP, ABCC2, SLCO2B1, SLCO1B1, SLCO1B3, UGT1A1, HMOX2, HMOX1, UROD, ABCC1	AMBP (5.3e-05), ABCC2 (2.3e-02), SLCO2B1 (3.0e-01), SLCO1B1 (3.5e-01), SLCO1B3 (3.9e-01), UGT1A1 (4.6e-01), HMOX2 (4.9e-01), HMOX1 (5.1e-01), UROD (5.3e-01), ABCC1 (6.2e-01), BLVRA (7.2e-01), BLVRB (8.5e-01), UGT1A4 (1.0e+00)
GOBP_HIGH_DENSITY_LIPOPROTEIN_PARTICLE_ASSEMBLY	subgroup 1	5.5778e-10	2841.6	6.38978e-08	13	APOA2, APOA1, APOE, LCAT, PRKACB, APOM, PRKACA, NR1H2, ABCA7, ZDHHC8	APOA2 (1.3e-04), APOA1 (6.2e-04), APOE (9.0e-03), LCAT (3.3e-01), PRKACB (5.1e-01), APOM (5.2e-01), PRKACA (5.8e-01), NR1H2 (6.1e-01), ABCA7 (6.5e-01), ZDHHC8 (6.6e-01), ABCA1 (7.3e-01), PRKACG (1.0e+00), MIR144 (1.0e+00)
REACTOME_REGULATION_OF_GENE_EXPRESSION_IN_BETA_CELLS	subgroup 1	5.5778e-10	3845.44	6.38978e-08	21	HNF4A, SLC2A2, FOXA2, PAX6, HNF4G, GCK, NKX6-1, FOXO1, HNF1A, RFX6	HNF4A (1.5e-03), SLC2A2 (1.1e-01), FOXA2 (1.4e-01), PAX6 (3.4e-01), HNF4G (3.8e-01), GCK (4.2e-01), NKX6-1 (4.2e-01), FOXO1 (4.9e-01), HNF1A (5.1e-01), RFX6 (5.1e-01), AKT3 (5.7e-01), NEUROD1 (6.4e-01), AKT2 (7.4e-01), PKLR (7.5e-01), AKT1 (9.1e-01), MAFA (9.7e-01), NKX2-2 (1.0e+00), PDX1 (1.0e+00), INS (1.0e+00), IAPP (1.0e+00), FOXA3 (1.0e+00)
GOBP_NEUTRAL_LIPID_CATABOLIC_PROCESS	subgroup 1	5.87413e-10	2070.43	6.62072e-08	38	CPS1, APOB, APOC3, APOA2, GPLD1, LIPG, AADAC, ABHD2, PLB1, ABHD16A	CPS1 (5.6e-05), APOB (7.8e-05), APOC3 (7.9e-05), APOA2 (1.3e-04), GPLD1 (4.3e-03), LIPG (2.1e-02), AADAC (2.8e-02), ABHD2 (1.3e-01), PLB1 (1.8e-01), ABHD16A (3.6e-01), DAGLA (4.1e-01), PLIN5 (4.1e-01), ABHD6 (4.3e-01), LIPE (4.6e-01), ABHD12B (4.8e-01), SORL1 (5.1e-01), LPL (5.4e-01), PNPLA3 (5.5e-01), ABHD5 (5.5e-01), MGLL (6.0e-01), LIPC (6.3e-01), DAGLB (6.9e-01), PNPLA2 (7.3e-01), LYPLA2 (7.4…
GOBP_REVERSE_CHOLESTEROL_TRANSPORT	subgroup 1	6.18581e-10	3598.34	6.86134e-08	20	APOC3, APOA2, APOA1, CES1, APOE, LIPG, LCAT, SCARB1, ABCG1, APOM	APOC3 (7.9e-05), APOA2 (1.3e-04), APOA1 (6.2e-04), CES1 (4.0e-03), APOE (9.0e-03), LIPG (2.1e-02), LCAT (3.3e-01), SCARB1 (3.3e-01), ABCG1 (4.4e-01), APOM (5.2e-01), CLU (5.3e-01), ABCA5 (5.7e-01), CETP (6.0e-01), LIPC (6.3e-01), ABCA1 (7.3e-01), MIR33A (1.0e+00), APOA4 (1.0e+00), APOC2 (1.0e+00), MIR144 (1.0e+00), MIR19B1 (1.0e+00)
GOBP_CELLULAR_RESPONSE_TO_GLUCAGON_STIMULUS	subgroup 1	6.51361e-10	3757.48	7.00263e-08	12	PCK1, CPS1, ASS1, GJB2, PRKAR1A, GCGR, GLP1R, PRKACA, GLP2R, ADCY8	PCK1 (4.4e-05), CPS1 (5.6e-05), ASS1 (2.6e-02), GJB2 (3.4e-01), PRKAR1A (4.4e-01), GCGR (4.8e-01), GLP1R (4.9e-01), PRKACA (5.8e-01), GLP2R (6.1e-01), ADCY8 (7.1e-01), FGF21 (1.0e+00), GCG (1.0e+00)
REACTOME_INTRINSIC_PATHWAY_OF_FIBRIN_CLOT_FORMATION	subgroup 1	6.51361e-10	5022.29	7.00263e-08	23	F11, F9, KNG1, SERPINC1, F2, SERPIND1, F12, A2M, SERPINA5, VWF	F11 (1.6e-04), F9 (2.1e-04), KNG1 (3.2e-04), SERPINC1 (2.9e-03), F2 (4.7e-03), SERPIND1 (1.6e-02), F12 (9.3e-02), A2M (9.8e-02), SERPINA5 (2.3e-01), VWF (3.2e-01), KLKB1 (3.4e-01), SERPING1 (3.7e-01), PROC (4.0e-01), PROS1 (4.3e-01), PRCP (4.7e-01), GP5 (5.1e-01), C1QBP (5.3e-01), SERPINE2 (5.6e-01), GP1BA (5.9e-01), GP9 (6.0e-01), F8 (6.7e-01), F10 (1.0e+00), GP1BB (1.0e+00)
GOBP_HIGH_DENSITY_LIPOPROTEIN_PARTICLE_REMODELING	subgroup 1	7.60197e-10	4180.44	8.04888e-08	16	APOC1, APOC3, APOA2, APOA1, APOE, LIPG, LCAT, SCARB1, ABCG1, APOM	APOC1 (4.4e-06), APOC3 (7.9e-05), APOA2 (1.3e-04), APOA1 (6.2e-04), APOE (9.0e-03), LIPG (2.1e-02), LCAT (3.3e-01), SCARB1 (3.3e-01), ABCG1 (4.4e-01), APOM (5.2e-01), ABCA5 (5.7e-01), CETP (6.0e-01), LIPC (6.3e-01), PLTP (6.5e-01), PLA2G3 (1.0e+00), APOA4 (1.0e+00)
GOBP_REGULATION_OF_COA_TRANSFERASE_ACTIVITY	subgroup 1	8.00273e-10	5008.03	8.34673e-08	10	APOA2, APOA1, AGT, APOE, DBI, CHRNA7, MIR27B, APOA4, AGTR1, MIR27A	APOA2 (1.3e-04), APOA1 (6.2e-04), AGT (6.3e-03), APOE (9.0e-03), DBI (3.6e-01), CHRNA7 (4.2e-01), MIR27B (1.0e+00), APOA4 (1.0e+00), AGTR1 (1.0e+00), MIR27A (1.0e+00)
REACTOME_HDL_REMODELING	subgroup 1	8.42407e-10	4528.15	8.65697e-08	10	ALB, APOC3, APOA1, APOE, LIPG, LCAT, ABCG1, CETP, PLTP, APOC2	ALB (3.2e-09), APOC3 (7.9e-05), APOA1 (6.2e-04), APOE (9.0e-03), LIPG (2.1e-02), LCAT (3.3e-01), ABCG1 (4.4e-01), CETP (6.0e-01), PLTP (6.5e-01), APOC2 (1.0e+00)
GOBP_ACUTE_INFLAMMATORY_RESPONSE	subgroup 1	9.33265e-10	1889.77	9.31665e-08	107	C3, APCS, HP, ORM1, SAA1, SAA2, LBP, ORM2, F2, CREB3L3	C3 (1.5e-07), APCS (6.8e-06), HP (7.7e-06), ORM1 (1.6e-04), SAA1 (2.4e-04), SAA2 (3.9e-04), LBP (1.3e-03), ORM2 (3.5e-03), F2 (4.7e-03), CREB3L3 (5.3e-03), AHSG (1.7e-02), CRP (2.2e-02), SERPINF2 (2.2e-02), SERPINA1 (2.6e-02), ASS1 (2.6e-02), F12 (9.3e-02), A2M (9.8e-02), NUPR1 (1.2e-01), EXT1 (2.2e-01), PLSCR1 (2.4e-01), FN1 (2.5e-01), FCGR2B (2.5e-01), CEBPB (2.5e-01), TFR2 (2.6e-01), IGHG1 (2.…
GOBP_KILLING_BY_HOST_OF_SYMBIONT_CELLS	subgroup 1	9.33265e-10	2227.09	9.31665e-08	28	CFHR1, HRG, ARG1, F2, CAMP, CFHR2, CFHR5, MYD88, GAPDH, NLRP6	CFHR1 (1.8e-05), HRG (4.9e-05), ARG1 (2.1e-03), F2 (4.7e-03), CAMP (2.2e-02), CFHR2 (3.5e-02), CFHR5 (7.3e-02), MYD88 (2.3e-01), GAPDH (3.0e-01), NLRP6 (3.5e-01), MBL2 (4.5e-01), AZU1 (4.8e-01), SCNN1B (5.6e-01), TREM1 (6.1e-01), PF4 (6.3e-01), ELANE (6.4e-01), CXCL6 (6.5e-01), CTSG (6.5e-01), APOL1 (6.8e-01), F2RL1 (7.5e-01), ROMO1 (7.8e-01), TUSC2 (7.9e-01), DEFA5 (1.0e+00), DEFA1 (1.0e+00), DE…
REACTOME_REMOVAL_OF_AMINOTERMINAL_PROPEPTIDES_FROM_GAMMA_CARBOXYLATED_PROTEINS	subgroup 1	1.08772e-09	4395.63	1.07056e-07	10	F9, F2, F7, PROC, PROS1, FURIN, GAS6, BGLAP, F10, PROZ	F9 (2.1e-04), F2 (4.7e-03), F7 (3.4e-01), PROC (4.0e-01), PROS1 (4.3e-01), FURIN (4.9e-01), GAS6 (6.2e-01), BGLAP (1.0e+00), F10 (1.0e+00), PROZ (1.0e+00)
REACTOME_GLUCURONIDATION	subgroup 1	1.14455e-09	2456.5	1.11084e-07	25	UGT2B10, UGT2B4, UGT2B15, UGT2B7, UGDH, UGP2, UGT3A1, SLC35D1, UGT1A1, ABHD10	UGT2B10 (1.2e-03), UGT2B4 (1.8e-03), UGT2B15 (1.1e-02), UGT2B7 (2.5e-02), UGDH (2.5e-01), UGP2 (3.2e-01), UGT3A1 (4.0e-01), SLC35D1 (4.5e-01), UGT1A1 (4.6e-01), ABHD10 (8.1e-01), UGT1A8 (1.0e+00), UGT1A10 (1.0e+00), UGT1A5 (1.0e+00), UGT1A3 (1.0e+00), UGT2B17 (1.0e+00), UGT2A1 (1.0e+00), UGT2B28 (1.0e+00), UGT2B11 (1.0e+00), UGT3A2 (1.0e+00), UGT1A6 (1.0e+00), UGT1A9 (1.0e+00), UGT1A7 (1.0e+00), …
REACTOME_REGULATION_OF_TLR_BY_ENDOGENOUS_LIGAND	subgroup 1	1.267e-09	3106.75	1.21285e-07	21	APOB, FGA, FGG, FGB, LBP, S100A8, S100A9, LY96, TLR6, TLR4	APOB (7.8e-05), FGA (8.6e-05), FGG (1.1e-04), FGB (2.7e-04), LBP (1.3e-03), S100A8 (1.9e-01), S100A9 (2.3e-01), LY96 (2.7e-01), TLR6 (4.1e-01), TLR4 (4.4e-01), GSDME (5.1e-01), HMGB1 (5.3e-01), TLR1 (5.4e-01), SFTPD (6.3e-01), TLR2 (6.3e-01), CD36 (6.7e-01), GSDMD (6.8e-01), CD14 (8.3e-01), SFTPA1 (1.0e+00), S100A1 (1.0e+00), SFTPA2 (1.0e+00)
GOBP_RETINOIC_ACID_METABOLIC_PROCESS	subgroup 1	1.47497e-09	3695.04	1.39285e-07	33	ADH1B, CYP2C8, ALDH8A1, ADH1A, CYP3A5, ADH1C, CYP3A4, BCO2, DHRS9, ADH6	ADH1B (6.1e-06), CYP2C8 (1.6e-03), ALDH8A1 (1.6e-03), ADH1A (3.7e-03), CYP3A5 (4.1e-03), ADH1C (1.5e-02), CYP3A4 (1.6e-02), BCO2 (1.8e-01), DHRS9 (1.9e-01), ADH6 (4.5e-01), UGT1A1 (4.6e-01), RBP1 (4.7e-01), CYP26C1 (4.8e-01), RDH10 (5.4e-01), ALDH1A2 (5.8e-01), CYP27C1 (5.8e-01), AKR1C3 (7.4e-01), SCPEP1 (7.5e-01), CYP26B1 (7.7e-01), ALDH1A3 (8.4e-01), CYP2S1 (8.5e-01), PRMT3 (9.3e-01), CYP26A1 (…
GOBP_PIGMENT_CATABOLIC_PROCESS	subgroup 1	1.71608e-09	5322.83	1.59893e-07	11	AMBP, ABCC2, SLCO2B1, SLCO1B1, SLCO1B3, HMOX2, HMOX1, ABCC1, BLVRA, BLVRB	AMBP (5.3e-05), ABCC2 (2.3e-02), SLCO2B1 (3.0e-01), SLCO1B1 (3.5e-01), SLCO1B3 (3.9e-01), HMOX2 (4.9e-01), HMOX1 (5.1e-01), ABCC1 (6.2e-01), BLVRA (7.2e-01), BLVRB (8.5e-01), UGT1A4 (1.0e+00)
GOBP_ACYLGLYCEROL_HOMEOSTASIS	subgroup 1	1.89772e-09	2518.8	1.70016e-07	43	ANGPTL3, APOC3, ACSM2A, NR1H4, APOA1, HNF4A, APOE, ABCG8, SCARB1, MLXIPL	ANGPTL3 (2.2e-05), APOC3 (7.9e-05), ACSM2A (3.7e-04), NR1H4 (5.4e-04), APOA1 (6.2e-04), HNF4A (1.5e-03), APOE (9.0e-03), ABCG8 (1.1e-01), SCARB1 (3.3e-01), MLXIPL (3.5e-01), ABCG5 (3.6e-01), PLA2G12B (4.0e-01), DGAT2 (4.1e-01), MED13 (4.3e-01), IL18 (4.5e-01), SESN2 (4.8e-01), GCKR (5.0e-01), LPL (5.4e-01), XBP1 (5.6e-01), ANGPTL8 (5.7e-01), ADORA1 (5.9e-01), CETP (6.0e-01), FITM2 (6.1e-01), LIPC…
GOBP_BILE_ACID_METABOLIC_PROCESS	subgroup 1	1.89772e-09	2365.52	1.70016e-07	50	PROX1, ABCB11, NR1H4, SULT2A1, AKR1C1, SLC27A2, CES1, CYP8B1, BAAT, AKR1D1	PROX1 (5.6e-09), ABCB11 (6.1e-07), NR1H4 (5.4e-04), SULT2A1 (7.7e-04), AKR1C1 (9.7e-04), SLC27A2 (1.8e-03), CES1 (4.0e-03), CYP8B1 (4.9e-03), BAAT (8.0e-03), AKR1D1 (1.3e-02), ABCD3 (4.9e-02), CYP27A1 (7.1e-02), OSBPL1A (1.4e-01), ACOX2 (2.4e-01), HSD17B10 (2.6e-01), ACAA1 (2.8e-01), ATP8B1 (3.4e-01), NR5A2 (3.5e-01), AKR1C4 (3.6e-01), FGFR4 (3.8e-01), CYP46A1 (4.1e-01), SLC27A5 (4.1e-01), SCP2 (…
REACTOME_GAMMA_CARBOXYLATION_TRANSPORT_AND_AMINO_TERMINAL_CLEAVAGE_OF_PROTEINS	subgroup 1	1.89772e-09	4023.61	1.70016e-07	11	F9, F2, GGCX, F7, PROC, PROS1, FURIN, GAS6, BGLAP, F10	F9 (2.1e-04), F2 (4.7e-03), GGCX (2.1e-01), F7 (3.4e-01), PROC (4.0e-01), PROS1 (4.3e-01), FURIN (4.9e-01), GAS6 (6.2e-01), BGLAP (1.0e+00), F10 (1.0e+00), PROZ (1.0e+00)
GOBP_AROMATIC_AMINO_ACID_FAMILY_CATABOLIC_PROCESS	subgroup 1	1.99543e-09	5300.02	1.76507e-07	16	HPD, TAT, AFMID, TDO2, PAH, HAAO, ACMSD, IDO1, HGD, KYNU	HPD (1.8e-05), TAT (1.3e-03), AFMID (2.8e-03), TDO2 (1.6e-02), PAH (6.8e-02), HAAO (3.0e-01), ACMSD (3.7e-01), IDO1 (4.0e-01), HGD (4.2e-01), KYNU (4.8e-01), QDPR (5.0e-01), FAH (5.8e-01), KMO (6.6e-01), IDO2 (6.6e-01), GSTZ1 (7.8e-01), IL4I1 (8.4e-01)
GOBP_ORGANIC_HYDROXY_COMPOUND_CATABOLIC_PROCESS	subgroup 1	2.20578e-09	2078.42	1.92675e-07	57	ADH4, HSD17B6, SULT2A1, HAO1, APOE, AKR1D1, CYP3A4, ALDH2, CYP4F3, CYP4A11	ADH4 (1.8e-05), HSD17B6 (2.9e-04), SULT2A1 (7.7e-04), HAO1 (3.2e-03), APOE (9.0e-03), AKR1D1 (1.3e-02), CYP3A4 (1.6e-02), ALDH2 (4.5e-02), CYP4F3 (5.6e-02), CYP4A11 (6.1e-02), CYP27A1 (7.1e-02), ALDH3B1 (9.3e-02), MAOA (1.7e-01), MAOB (3.1e-01), SCARB1 (3.3e-01), LCT (3.6e-01), SCARF1 (3.6e-01), SULT1B1 (3.6e-01), CYP4F12 (3.8e-01), SRD5A3 (3.8e-01), SULT1A1 (4.1e-01), CYP46A1 (4.1e-01), GK (4.1e…
GOBP_OPSONIZATION	subgroup 1	2.3189e-09	3331.88	2.00055e-07	17	C4BPB, C4BPA, LBP, CRP, MBL2, SPON2, PLA2G5, COLEC10, FCN2, CFP	C4BPB (1.2e-04), C4BPA (1.0e-03), LBP (1.3e-03), CRP (2.2e-02), MBL2 (4.5e-01), SPON2 (4.6e-01), PLA2G5 (5.5e-01), COLEC10 (5.5e-01), FCN2 (5.6e-01), CFP (7.0e-01), MYO18A (7.1e-01), FCN3 (7.2e-01), PTX3 (8.4e-01), C4B (8.5e-01), FCN1 (8.9e-01), SFTPA1 (1.0e+00), COLEC11 (1.0e+00)
GOBP_NEGATIVE_REGULATION_OF_LIPOPROTEIN_PARTICLE_CLEARANCE	subgroup 1	2.56235e-09	1990.93	2.18362e-07	21	APOC1, APOC3, CSK, ABCC8, KHSRP, PCSK9, IL19, LRPAP1, LDLR, MYLIP	APOC1 (4.4e-06), APOC3 (7.9e-05), CSK (2.8e-01), ABCC8 (3.1e-01), KHSRP (3.2e-01), PCSK9 (4.9e-01), IL19 (5.7e-01), LRPAP1 (7.2e-01), LDLR (8.1e-01), MYLIP (9.0e-01), MIR128-1 (1.0e+00), MIR185 (1.0e+00), MIR27B (1.0e+00), MIR199A1 (1.0e+00), MIR148A (1.0e+00), APOC2 (1.0e+00), MIR96 (1.0e+00), MIR27A (1.0e+00), MIR133A1 (1.0e+00), MIR17 (1.0e+00), MIR223 (1.0e+00)
GOBP_REGULATION_OF_BILE_ACID_METABOLIC_PROCESS	subgroup 1	2.69324e-09	3284.72	2.24052e-07	15	PROX1, ABCB11, NR1H4, CES1, FGFR4, STARD4, PANK2, MALRD1, NR1D1, STAR	PROX1 (5.6e-09), ABCB11 (6.1e-07), NR1H4 (5.4e-04), CES1 (4.0e-03), FGFR4 (3.8e-01), STARD4 (4.4e-01), PANK2 (5.0e-01), MALRD1 (5.9e-01), NR1D1 (6.0e-01), STAR (6.5e-01), SIRT1 (7.0e-01), KIT (7.3e-01), FGF19 (1.0e+00), MIR33A (1.0e+00), CYP7A1 (1.0e+00)
GOBP_REGULATION_OF_COAGULATION	subgroup 1	2.69324e-09	2433.49	2.24052e-07	73	APOH, HRG, FGA, FGG, F11, FGB, KNG1, CPB2, PLG, SERPINC1	APOH (6.7e-06), HRG (4.9e-05), FGA (8.6e-05), FGG (1.1e-04), F11 (1.6e-04), FGB (2.7e-04), KNG1 (3.2e-04), CPB2 (3.9e-04), PLG (4.2e-04), SERPINC1 (2.9e-03), VTN (4.2e-03), F2 (4.7e-03), APOE (9.0e-03), SERPINF2 (2.2e-02), F12 (9.3e-02), FOXA2 (1.4e-01), CEACAM1 (2.5e-01), SERPINB2 (3.2e-01), KLKB1 (3.4e-01), F7 (3.4e-01), PLAUR (3.5e-01), KRT1 (3.6e-01), CAV1 (3.6e-01), SERPING1 (3.7e-01), HPSE …
REACTOME_RETINOID_CYCLE_DISEASE_EVENTS	subgroup 1	2.97483e-09	14607.6	2.44566e-07	13	RBP4, TTR, ABCA4, NAPEPLD, RBP1, STRA6, LRAT, OPN1LW, OPN1MW, OPN1SW	RBP4 (2.3e-06), TTR (1.3e-02), ABCA4 (1.8e-01), NAPEPLD (4.2e-01), RBP1 (4.7e-01), STRA6 (5.1e-01), LRAT (5.6e-01), OPN1LW (1.0e+00), OPN1MW (1.0e+00), OPN1SW (1.0e+00), RDH12 (1.0e+00), RDH5 (1.0e+00), RLBP1 (1.0e+00)
REACTOME_BIOSYNTHESIS_OF_SPECIALIZED_PRORESOLVING_MEDIATORS_SPMS	subgroup 1	3.28501e-09	1947.34	2.66926e-07	19	CYP2E1, PTGR1, CYP2C8, CYP2C9, CYP3A4, LTA4H, ALOX5, ALOX5AP, GPX4, PTGS2	CYP2E1 (3.2e-08), PTGR1 (1.0e-06), CYP2C8 (1.6e-03), CYP2C9 (1.7e-03), CYP3A4 (1.6e-02), LTA4H (2.8e-01), ALOX5 (3.0e-01), ALOX5AP (3.5e-01), GPX4 (4.5e-01), PTGS2 (4.5e-01), CYP1A2 (5.3e-01), HPGD (5.6e-01), ALOX12 (5.8e-01), GSTM4 (6.1e-01), EPHX2 (6.2e-01), LTC4S (8.7e-01), ALOX15 (9.0e-01), CYP2D6 (1.0e+00), CYP1A1 (1.0e+00)
GOBP_TRIGLYCERIDE_CATABOLIC_PROCESS	subgroup 1	4.20468e-09	2317.89	3.37727e-07	28	CPS1, APOB, APOC3, GPLD1, LIPG, AADAC, PLB1, PLIN5, LIPE, SORL1	CPS1 (5.6e-05), APOB (7.8e-05), APOC3 (7.9e-05), GPLD1 (4.3e-03), LIPG (2.1e-02), AADAC (2.8e-02), PLB1 (1.8e-01), PLIN5 (4.1e-01), LIPE (4.6e-01), SORL1 (5.1e-01), LPL (5.4e-01), PNPLA3 (5.5e-01), ABHD5 (5.5e-01), MGLL (6.0e-01), LIPC (6.3e-01), DAGLB (6.9e-01), PNPLA2 (7.3e-01), GPIHBP1 (7.7e-01), DDHD2 (7.9e-01), PNPLA1 (8.0e-01), PNPLA4 (8.0e-01), PIK3CG (8.9e-01), FGF21 (1.0e+00), PNLIPRP2 (…
GOBP_ETHANOL_METABOLIC_PROCESS	subgroup 1	4.41659e-09	3487.31	3.50718e-07	21	ADH1B, ADH4, SULT2A1, ADH1A, ADH1C, ALDH2, ALDH3B1, SULT1B1, SULT1A1, SULT1A2	ADH1B (6.1e-06), ADH4 (1.8e-05), SULT2A1 (7.7e-04), ADH1A (3.7e-03), ADH1C (1.5e-02), ALDH2 (4.5e-02), ALDH3B1 (9.3e-02), SULT1B1 (3.6e-01), SULT1A1 (4.1e-01), SULT1A2 (4.3e-01), ACSS1 (4.4e-01), ADH6 (4.5e-01), ADH5 (5.9e-01), ALDH3B2 (6.6e-01), SULT1C4 (7.5e-01), ALDH1B1 (7.8e-01), ACSS2 (8.4e-01), SULT1A3 (1.0e+00), ADH7 (1.0e+00), SULT1E1 (1.0e+00), SULT1A4 (1.0e+00)
GOBP_LIVER_REGENERATION	subgroup 1	4.63889e-09	1837.83	3.60184e-07	29	PTPN3, SERPINA10, CPB2, VTN, CLDN1, UCP2, IL10, CEBPB, CPT1A, RGN	PTPN3 (1.9e-05), SERPINA10 (9.6e-05), CPB2 (3.9e-04), VTN (4.2e-03), CLDN1 (1.2e-01), UCP2 (1.5e-01), IL10 (1.7e-01), CEBPB (2.5e-01), CPT1A (2.6e-01), RGN (3.6e-01), PNPT1 (3.8e-01), SRSF1 (4.2e-01), CCND1 (4.3e-01), PRMT5 (4.7e-01), GLI1 (4.8e-01), AURKA (5.3e-01), TYMS (5.9e-01), PTCH1 (6.1e-01), TNF (6.3e-01), GFER (6.8e-01), SLC7A5 (6.8e-01), IL6 (6.8e-01), PCNA (7.1e-01), GUCD1 (7.3e-01), H…
GOBP_OMEGA_HYDROXYLASE_P450_PATHWAY	subgroup 1	4.63889e-09	4575.29	3.60184e-07	11	CYP2C8, CYP2C9, CYP4A11, CYP2U1, CYP1B1, CYP4F2, CYP1A2, CYP1A1, CYP2C19, CYP4A22	CYP2C8 (1.6e-03), CYP2C9 (1.7e-03), CYP4A11 (6.1e-02), CYP2U1 (3.5e-01), CYP1B1 (4.3e-01), CYP4F2 (5.0e-01), CYP1A2 (5.3e-01), CYP1A1 (1.0e+00), CYP2C19 (1.0e+00), CYP4A22 (1.0e+00), CYP4F11 (1.0e+00)
GOBP_CELLULAR_GLUCURONIDATION	subgroup 1	5.3731e-09	4090.17	4.12607e-07	21	UGT2B10, UGT2B4, UGT2B15, UGT2B7, PRKCE, UGT1A1, ABHD10, UGT1A8, UGT1A10, UGT1A5	UGT2B10 (1.2e-03), UGT2B4 (1.8e-03), UGT2B15 (1.1e-02), UGT2B7 (2.5e-02), PRKCE (2.9e-01), UGT1A1 (4.6e-01), ABHD10 (8.1e-01), UGT1A8 (1.0e+00), UGT1A10 (1.0e+00), UGT1A5 (1.0e+00), UGT1A3 (1.0e+00), UGT2B17 (1.0e+00), UGT2A1 (1.0e+00), UGT2B28 (1.0e+00), UGT2B11 (1.0e+00), UGT1A6 (1.0e+00), UGT1A9 (1.0e+00), UGT1A7 (1.0e+00), UGT2A3 (1.0e+00), UGT1A4 (1.0e+00), UGT2A2 (1.0e+00)
GOBP_SULFUR_AMINO_ACID_CATABOLIC_PROCESS	subgroup 1	6.21989e-09	3199.14	4.72441e-07	11	MAT1A, AGXT, CDO1, TST, CSAD, MPST, BLMH, MTRR, FMO1, CBS	MAT1A (5.0e-05), AGXT (5.3e-04), CDO1 (8.9e-04), TST (4.4e-01), CSAD (4.6e-01), MPST (5.5e-01), BLMH (6.6e-01), MTRR (6.6e-01), FMO1 (1.0e+00), CBS (1.0e+00)
REACTOME_PHENYLALANINE_AND_TYROSINE_METABOLISM	subgroup 1	7.92776e-09	4940.62	5.9569e-07	11	HPD, TAT, PAH, HGD, PCBD1, QDPR, FAH, ASRGL1, GSTZ1, IL4I1	HPD (1.8e-05), TAT (1.3e-03), PAH (6.8e-02), HGD (4.2e-01), PCBD1 (4.6e-01), QDPR (5.0e-01), FAH (5.8e-01), ASRGL1 (7.4e-01), GSTZ1 (7.8e-01), IL4I1 (8.4e-01), KYAT1 (1.0e+00)
GOBP_GLUTAMATE_METABOLIC_PROCESS	subgroup 1	1.05843e-08	1905.8	7.86845e-07	33	NR1H4, TAT, ALDH4A1, GLS2, HAL, ASL, GOT1, GLUL, MTHFS, FTCD	NR1H4 (5.4e-04), TAT (1.3e-03), ALDH4A1 (1.6e-03), GLS2 (3.8e-02), HAL (7.6e-02), ASL (1.0e-01), GOT1 (2.5e-01), GLUL (3.3e-01), MTHFS (3.4e-01), FTCD (3.4e-01), OAT (3.7e-01), GOT2 (3.8e-01), GLUD1 (4.0e-01), UROC1 (4.3e-01), GLS (4.4e-01), GAD2 (4.5e-01), AADAT (4.7e-01), GAD1 (4.7e-01), ATCAY (5.0e-01), GLUD2 (5.5e-01), ALDH5A1 (5.5e-01), FPGS (5.5e-01), AMDHD1 (5.9e-01), GCLM (6.1e-01), DGLUC…
GOBP_NUCLEOBASE_CATABOLIC_PROCESS	subgroup 1	1.11041e-08	3370.18	8.16796e-07	10	DPYS, GDA, XDH, DPYSL5, ALDH6A1, DPYD, DPYSL3, DPYSL2, CRMP1, DPYSL4	DPYS (4.0e-03), GDA (1.1e-02), XDH (2.9e-01), DPYSL5 (3.4e-01), ALDH6A1 (3.5e-01), DPYD (3.9e-01), DPYSL3 (4.0e-01), DPYSL2 (4.6e-01), CRMP1 (4.7e-01), DPYSL4 (5.6e-01)
GOBP_COMPLEMENT_ACTIVATION_LECTIN_PATHWAY	subgroup 1	1.22192e-08	2383.76	8.89453e-07	11	MASP2, A2M, MASP1, KRT1, SERPING1, MBL2, COLEC10, FCN2, FCN3, FCN1	MASP2 (2.5e-03), A2M (9.8e-02), MASP1 (1.7e-01), KRT1 (3.6e-01), SERPING1 (3.7e-01), MBL2 (4.5e-01), COLEC10 (5.5e-01), FCN2 (5.6e-01), FCN3 (7.2e-01), FCN1 (8.9e-01), COLEC11 (1.0e+00)
GOBP_INTESTINAL_LIPID_ABSORPTION	subgroup 1	1.62569e-08	2678.1	1.17117e-06	22	APOA2, APOA1, AKR1C1, CYP8B1, ABCG8, SCARB1, ABCG5, UGCG, PNLIP, LIMA1	APOA2 (1.3e-04), APOA1 (6.2e-04), AKR1C1 (9.7e-04), CYP8B1 (4.9e-03), ABCG8 (1.1e-01), SCARB1 (3.3e-01), ABCG5 (3.6e-01), UGCG (3.9e-01), PNLIP (4.3e-01), LIMA1 (5.0e-01), FABP2 (5.7e-01), NPC1 (6.2e-01), CD36 (6.7e-01), LPCAT3 (7.4e-01), CEL (7.4e-01), LDLR (8.1e-01), PRAP1 (1.0e+00), ENPP7 (1.0e+00), NPC1L1 (1.0e+00), SOAT2 (1.0e+00), LEP (1.0e+00), APOA4 (1.0e+00)
GOBP_ESTROGEN_METABOLIC_PROCESS	subgroup 1	1.87352e-08	6005.88	1.33593e-06	40	UGT2B10, CYP2C8, CYP2C9, UGT2B4, CYP3A5, UGT2B15, CYP3A4, UGT2B7, HSD17B4, PLEKHA1	UGT2B10 (1.2e-03), CYP2C8 (1.6e-03), CYP2C9 (1.7e-03), UGT2B4 (1.8e-03), CYP3A5 (4.1e-03), UGT2B15 (1.1e-02), CYP3A4 (1.6e-02), UGT2B7 (2.5e-02), HSD17B4 (1.1e-01), PLEKHA1 (2.5e-01), HSD17B10 (2.6e-01), HSD17B2 (2.9e-01), TIPARP (3.0e-01), DHRS11 (3.8e-01), HSD17B12 (3.8e-01), SULT1A1 (4.1e-01), SGPL1 (4.3e-01), CYP1B1 (4.3e-01), UGT1A1 (4.6e-01), CYP1A2 (5.3e-01), CHST10 (5.5e-01), AKR1B15 (5.6…
GOBP_UREA_CYCLE	subgroup 1	1.964e-08	2973.93	1.38631e-06	11	CPS1, ARG1, ASS1, ASL, OTC, SLC25A15, AGMAT, CEBPA, ARG2, NAGS	CPS1 (5.6e-05), ARG1 (2.1e-03), ASS1 (2.6e-02), ASL (1.0e-01), OTC (1.1e-01), SLC25A15 (2.2e-01), AGMAT (3.5e-01), CEBPA (4.3e-01), ARG2 (6.5e-01), NAGS (6.8e-01), SLC25A2 (1.0e+00)
GOBP_REGULATION_OF_ACROSOME_REACTION	subgroup 1	2.15786e-08	13524.2	1.50792e-06	17	SERPINA10, PLB1, CACNA1H, SPINK1, PLCB1, CCDC87, ZP3, B4GALT1, PLA2G10, GLRA1	SERPINA10 (9.6e-05), PLB1 (1.8e-01), CACNA1H (3.3e-01), SPINK1 (3.7e-01), PLCB1 (5.0e-01), CCDC87 (5.0e-01), ZP3 (6.2e-01), B4GALT1 (7.1e-01), PLA2G10 (1.0e+00), GLRA1 (1.0e+00), FAM170B (1.0e+00), CRISP1 (1.0e+00), IQCF1 (1.0e+00), SPINK13 (1.0e+00), ZP2 (1.0e+00), ZP4 (1.0e+00), PRSS37 (1.0e+00)
REACTOME_PHASE_II_CONJUGATION_OF_COMPOUNDS	subgroup 1	2.99386e-08	2217.75	2.07139e-06	109	MAT1A, ACSM2A, GLYATL1, SULT2A1, UGT2B10, UGT2B4, UGT2B15, MGST1, GSTA1, UGT2B7	MAT1A (5.0e-05), ACSM2A (3.7e-04), GLYATL1 (6.8e-04), SULT2A1 (7.7e-04), UGT2B10 (1.2e-03), UGT2B4 (1.8e-03), UGT2B15 (1.1e-02), MGST1 (1.2e-02), GSTA1 (1.3e-02), UGT2B7 (2.5e-02), ACSM5 (3.8e-02), ACSM2B (5.7e-02), NNMT (1.4e-01), TPMT (1.9e-01), UGDH (2.5e-01), PAPSS2 (2.9e-01), UGP2 (3.2e-01), SULT1B1 (3.6e-01), GSTM5 (3.7e-01), TRMT112 (3.7e-01), NAT1 (4.0e-01), UGT3A1 (4.0e-01), SULT1C2 (4.0…
GOBP_URONIC_ACID_METABOLIC_PROCESS	subgroup 1	3.77542e-08	118.483	2.58653e-06	26	UGT2B10, UGT2B4, UGT2B15, UGT2B7, PRKCE, XYLB, UGT1A1, CRYL1, AKR1A1, DCXR	UGT2B10 (1.2e-03), UGT2B4 (1.8e-03), UGT2B15 (1.1e-02), UGT2B7 (2.5e-02), PRKCE (2.9e-01), XYLB (3.3e-01), UGT1A1 (4.6e-01), CRYL1 (4.7e-01), AKR1A1 (4.9e-01), DCXR (4.9e-01), SORD (7.0e-01), ABHD10 (8.1e-01), UGT1A8 (1.0e+00), UGT1A10 (1.0e+00), UGT1A5 (1.0e+00), UGT1A3 (1.0e+00), UGT2B17 (1.0e+00), UGT2A1 (1.0e+00), UGT2B28 (1.0e+00), UGT2B11 (1.0e+00), UGT1A6 (1.0e+00), UGT1A9 (1.0e+00), UGT1A…
REACTOME_RA_BIOSYNTHESIS_PATHWAY	subgroup 1	4.75334e-08	2074.26	3.22489e-06	22	ADH4, RDH16, ALDH8A1, ADH1A, ADH1C, DHRS9, CYP26C1, ALDH1A1, RDH10, RDH11	ADH4 (1.8e-05), RDH16 (1.7e-04), ALDH8A1 (1.6e-03), ADH1A (3.7e-03), ADH1C (1.5e-02), DHRS9 (1.9e-01), CYP26C1 (4.8e-01), ALDH1A1 (5.3e-01), RDH10 (5.4e-01), RDH11 (5.6e-01), ALDH1A2 (5.8e-01), DHRS4 (7.3e-01), AKR1C3 (7.4e-01), RDH14 (7.4e-01), CYP26B1 (7.7e-01), DHRS3 (7.9e-01), ALDH1A3 (8.4e-01), RDH13 (8.5e-01), CYP26A1 (1.0e+00), RDH5 (1.0e+00), SDR16C5 (1.0e+00), CRABP1 (1.0e+00)
GOBP_PHOSPHOLIPID_HOMEOSTASIS	subgroup 1	5.97492e-08	2932.01	4.01469e-06	16	ABCB11, ANGPTL3, APOA1, GPAM, HNF4A, LIPG, TLCD2, SLC25A46, ABCG1, ABCA3	ABCB11 (6.1e-07), ANGPTL3 (2.2e-05), APOA1 (6.2e-04), GPAM (9.4e-04), HNF4A (1.5e-03), LIPG (2.1e-02), TLCD2 (3.2e-01), SLC25A46 (4.2e-01), ABCG1 (4.4e-01), ABCA3 (5.1e-01), RCN3 (5.5e-01), CETP (6.0e-01), ABCA1 (7.3e-01), FABP3 (7.7e-01), TLCD1 (1.0e+00), ITGB6 (1.0e+00)
GOBP_NEGATIVE_REGULATION_OF_SMOOTH_MUSCLE_CELL_APOPTOTIC_PROCESS	subgroup 1	6.54439e-08	1911.91	4.35545e-06	14	LRP6, APOH, IGF1, GRIA4, LYPD3, DNMT1, DIPK2A, EDN1, SLC7A5, MIR210	LRP6 (1.8e-06), APOH (6.7e-06), IGF1 (2.3e-01), GRIA4 (3.4e-01), LYPD3 (4.9e-01), DNMT1 (5.1e-01), DIPK2A (5.6e-01), EDN1 (6.6e-01), SLC7A5 (6.8e-01), MIR210 (1.0e+00), MIR138-1 (1.0e+00), MIR92A1 (1.0e+00), MIR21 (1.0e+00), MIR17 (1.0e+00)
GOBP_AROMATIC_AMINO_ACID_METABOLIC_PROCESS	subgroup 1	7.84525e-08	3310.57	5.17194e-06	32	HPD, TAT, AFMID, TDO2, PAH, IYD, HAAO, ACMSD, IDO1, HGD	HPD (1.8e-05), TAT (1.3e-03), AFMID (2.8e-03), TDO2 (1.6e-02), PAH (6.8e-02), IYD (2.5e-01), HAAO (3.0e-01), ACMSD (3.7e-01), IDO1 (4.0e-01), HGD (4.2e-01), THAP4 (4.3e-01), PCBD1 (4.6e-01), TPH2 (4.6e-01), KYNU (4.8e-01), OCA2 (4.8e-01), QDPR (5.0e-01), TPH1 (5.2e-01), FAH (5.8e-01), PARK7 (5.8e-01), DCT (6.0e-01), KMO (6.6e-01), IDO2 (6.6e-01), GCDH (6.7e-01), GSTZ1 (7.8e-01), PCBD2 (7.8e-01), …
GOBP_ORNITHINE_METABOLIC_PROCESS	subgroup 1	8.2077e-08	2026.55	5.36032e-06	10	HNF4A, ARG1, ASL, OTC, ODC1, AZIN1, AZIN2, ALDH18A1, ARG2, SLC25A2	HNF4A (1.5e-03), ARG1 (2.1e-03), ASL (1.0e-01), OTC (1.1e-01), ODC1 (2.9e-01), AZIN1 (4.9e-01), AZIN2 (5.3e-01), ALDH18A1 (6.5e-01), ARG2 (6.5e-01), SLC25A2 (1.0e+00)
GOBP_BILE_ACID_BIOSYNTHETIC_PROCESS	subgroup 1	9.39499e-08	2167.91	6.02314e-06	37	PROX1, ABCB11, NR1H4, SLC27A2, CES1, CYP8B1, BAAT, AKR1D1, ABCD3, CYP27A1	PROX1 (5.6e-09), ABCB11 (6.1e-07), NR1H4 (5.4e-04), SLC27A2 (1.8e-03), CES1 (4.0e-03), CYP8B1 (4.9e-03), BAAT (8.0e-03), AKR1D1 (1.3e-02), ABCD3 (4.9e-02), CYP27A1 (7.1e-02), OSBPL1A (1.4e-01), ACOX2 (2.4e-01), HSD17B10 (2.6e-01), AKR1C4 (3.6e-01), FGFR4 (3.8e-01), CYP46A1 (4.1e-01), SLC27A5 (4.1e-01), SCP2 (4.2e-01), STARD4 (4.4e-01), OSBPL2 (5.1e-01), OSBPL7 (5.2e-01), OSBPL3 (5.2e-01), AMACR (…
REACTOME_UREA_CYCLE	subgroup 1	9.39499e-08	3090.39	6.02314e-06	10	CPS1, ARG1, ASS1, ASL, OTC, SLC25A15, ARG2, NMRAL1, NAGS, SLC25A2	CPS1 (5.6e-05), ARG1 (2.1e-03), ASS1 (2.6e-02), ASL (1.0e-01), OTC (1.1e-01), SLC25A15 (2.2e-01), ARG2 (6.5e-01), NMRAL1 (6.6e-01), NAGS (6.8e-01), SLC25A2 (1.0e+00)
GOBP_KYNURENINE_METABOLIC_PROCESS	subgroup 1	9.8265e-08	2956.06	6.24251e-06	11	ALDH8A1, AFMID, TDO2, KYAT3, GOT2, IDO1, AADAT, KYNU, KMO, IDO2	ALDH8A1 (1.6e-03), AFMID (2.8e-03), TDO2 (1.6e-02), KYAT3 (2.0e-01), GOT2 (3.8e-01), IDO1 (4.0e-01), AADAT (4.7e-01), KYNU (4.8e-01), KMO (6.6e-01), IDO2 (6.6e-01), KYAT1 (1.0e+00)
GOBP_HEPATOCYTE_DIFFERENTIATION	subgroup 1	1.28477e-07	2386.84	8.08827e-06	15	PROX1, PCK1, CPS1, ANXA1, E2F8, ITGA2, TAF10, E2F7, PCK2, SMARCB1	PROX1 (5.6e-09), PCK1 (4.4e-05), CPS1 (5.6e-05), ANXA1 (7.7e-02), E2F8 (5.1e-01), ITGA2 (5.3e-01), TAF10 (6.4e-01), E2F7 (6.9e-01), PCK2 (7.2e-01), SMARCB1 (8.1e-01), MESP1 (1.0e+00), FOXH1 (1.0e+00), WNT1 (1.0e+00), FRZB (1.0e+00), CYP1A1 (1.0e+00)
GOBP_ANDROGEN_METABOLIC_PROCESS	subgroup 1	1.34317e-07	2964.33	8.30628e-06	30	HSD17B6, AKR1D1, CYP3A4, UGT2B7, SRD5A1, HSD17B4, DHRS9, PLEKHA1, HSD17B10, HSD17B2	HSD17B6 (2.9e-04), AKR1D1 (1.3e-02), CYP3A4 (1.6e-02), UGT2B7 (2.5e-02), SRD5A1 (8.8e-02), HSD17B4 (1.1e-01), DHRS9 (1.9e-01), PLEKHA1 (2.5e-01), HSD17B10 (2.6e-01), HSD17B2 (2.9e-01), TIPARP (3.0e-01), SRD5A2 (3.4e-01), ADM (3.6e-01), AKR1C4 (3.6e-01), SHH (3.8e-01), SRD5A3 (3.8e-01), SGPL1 (4.3e-01), ESR1 (4.7e-01), CYP17A1 (4.9e-01), CHST10 (5.5e-01), HSD17B11 (6.2e-01), HSD17B7 (6.5e-01), HSD…
GOBP_RESPONSE_TO_MERCURY_ION	subgroup 1	1.34317e-07	3767.34	8.30628e-06	10	TAT, SLC1A1, BSG, ALAD, PARK7, SLC39A8, AQP1, PGAM2, SLC34A1, AQP2	TAT (1.3e-03), SLC1A1 (1.6e-01), BSG (3.1e-01), ALAD (3.9e-01), PARK7 (5.8e-01), SLC39A8 (6.3e-01), AQP1 (7.3e-01), PGAM2 (1.0e+00), SLC34A1 (1.0e+00), AQP2 (1.0e+00)
GOBP_OXIDATIVE_DEMETHYLATION	subgroup 1	1.46778e-07	1948.77	8.84211e-06	14	CYP2C8, CYP2C9, CYP3A5, CYP3A4, ALKBH2, ALKBH1, CYP1A2, FTO, JMJD6, ALKBH3	CYP2C8 (1.6e-03), CYP2C9 (1.7e-03), CYP3A5 (4.1e-03), CYP3A4 (1.6e-02), ALKBH2 (4.5e-01), ALKBH1 (5.2e-01), CYP1A2 (5.3e-01), FTO (6.3e-01), JMJD6 (7.8e-01), ALKBH3 (8.3e-01), ALKBH5 (9.7e-01), CYP2D6 (1.0e+00), CYP3A7 (1.0e+00), CYP3A43 (1.0e+00)
REACTOME_SYNTHESIS_OF_BILE_ACIDS_AND_BILE_SALTS_VIA_7ALPHA_HYDROXYCHOLESTEROL	subgroup 1	1.46778e-07	2714.12	8.84211e-06	24	ABCB11, NR1H4, AKR1C1, SLC27A2, CYP8B1, BAAT, AKR1D1, CYP27A1, HSD17B4, RXRA	ABCB11 (6.1e-07), NR1H4 (5.4e-04), AKR1C1 (9.7e-04), SLC27A2 (1.8e-03), CYP8B1 (4.9e-03), BAAT (8.0e-03), AKR1D1 (1.3e-02), CYP27A1 (7.1e-02), HSD17B4 (1.1e-01), RXRA (1.7e-01), ACOX2 (2.4e-01), AKR1C2 (2.4e-01), NCOA1 (3.3e-01), AKR1C4 (3.6e-01), SLC27A5 (4.1e-01), SCP2 (4.2e-01), NCOA2 (5.5e-01), AMACR (5.7e-01), HSD3B7 (6.2e-01), ACOT8 (6.6e-01), PTGIS (7.3e-01), AKR1C3 (7.4e-01), CYP7B1 (7.9e…
GOBP_2_OXOGLUTARATE_METABOLIC_PROCESS	subgroup 1	1.60353e-07	1672.01	9.57734e-06	16	TAT, PHYH, KYAT3, GOT1, GOT2, OGDHL, IDH1, AADAT, OGDH, DLST	TAT (1.3e-03), PHYH (1.3e-01), KYAT3 (2.0e-01), GOT1 (2.5e-01), GOT2 (3.8e-01), OGDHL (4.0e-01), IDH1 (4.4e-01), AADAT (4.7e-01), OGDH (4.7e-01), DLST (5.8e-01), MRPS36 (6.7e-01), D2HGDH (6.7e-01), GPT2 (7.2e-01), ADHFE1 (7.6e-01), IDH2 (7.7e-01), L2HGDH (8.7e-01)
GOBP_ESTABLISHMENT_OR_MAINTENANCE_OF_TRANSMEMBRANE_ELECTROCHEMICAL_GRADIENT	subgroup 1	1.75139e-07	2228.62	1.02846e-05	11	SLC22A1, ATP1A4, FXYD2, ATP12A, ATP4A, BAX, ATP1B1, ATP1A2, ATP1A1, BAK1	SLC22A1 (3.4e-02), ATP1A4 (3.2e-01), FXYD2 (4.1e-01), ATP12A (4.1e-01), ATP4A (4.4e-01), BAX (5.4e-01), ATP1B1 (5.8e-01), ATP1A2 (6.3e-01), ATP1A1 (7.1e-01), BAK1 (8.5e-01), ATP1A3 (1.0e+00)
GOBP_ICOSANOID_TRANSPORT	subgroup 1	1.99816e-07	2070.98	1.15398e-05	63	ABCC2, SLC22A1, CYP4A11, ANXA1, PLA2G2A, SLC22A8, SLCO2B1, ABCC11, ABCC6, IL1B	ABCC2 (2.3e-02), SLC22A1 (3.4e-02), CYP4A11 (6.1e-02), ANXA1 (7.7e-02), PLA2G2A (1.2e-01), SLC22A8 (2.0e-01), SLCO2B1 (3.0e-01), ABCC11 (3.3e-01), ABCC6 (3.4e-01), IL1B (3.5e-01), SLCO1B1 (3.5e-01), SLC22A7 (3.7e-01), ACE (3.9e-01), PLA2G12B (4.0e-01), PLA2G4F (4.0e-01), NOS2 (4.3e-01), ABCC10 (4.4e-01), PTGS2 (4.5e-01), MAP2K6 (4.6e-01), PLA2R1 (4.7e-01), ABCC4 (4.7e-01), AVPR1B (5.0e-01), PLA2G…
GOBP_TYROSINE_METABOLIC_PROCESS	subgroup 1	1.99816e-07	5454.1	1.15398e-05	17	HPD, TAT, PAH, IYD, HGD, THAP4, PCBD1, OCA2, FAH, DCT	HPD (1.8e-05), TAT (1.3e-03), PAH (6.8e-02), IYD (2.5e-01), HGD (4.2e-01), THAP4 (4.3e-01), PCBD1 (4.6e-01), OCA2 (4.8e-01), FAH (5.8e-01), DCT (6.0e-01), GSTZ1 (7.8e-01), PCBD2 (7.8e-01), IL4I1 (8.4e-01), SLC45A2 (1.0e+00), TYR (1.0e+00), TH (1.0e+00), TTC36 (1.0e+00)
GOBP_REGULATION_OF_BILE_ACID_BIOSYNTHETIC_PROCESS	subgroup 1	2.18101e-07	3423.36	1.24925e-05	12	PROX1, NR1H4, CES1, FGFR4, STARD4, MALRD1, NR1D1, STAR, SIRT1, FGF19	PROX1 (5.6e-09), NR1H4 (5.4e-04), CES1 (4.0e-03), FGFR4 (3.8e-01), STARD4 (4.4e-01), MALRD1 (5.9e-01), NR1D1 (6.0e-01), STAR (6.5e-01), SIRT1 (7.0e-01), FGF19 (1.0e+00), MIR33A (1.0e+00), CYP7A1 (1.0e+00)
REACTOME_PARACETAMOL_ADME	subgroup 1	2.37997e-07	3261.52	1.35213e-05	29	CYP2E1, SULT2A1, UGT2B15, ABCC2, NAT1, SULT1A1, UGT1A1, ABCC4, ABCG2, ACY1	CYP2E1 (3.2e-08), SULT2A1 (7.7e-04), UGT2B15 (1.1e-02), ABCC2 (2.3e-02), NAT1 (4.0e-01), SULT1A1 (4.1e-01), UGT1A1 (4.6e-01), ABCC4 (4.7e-01), ABCG2 (5.4e-01), ACY1 (5.5e-01), GSTP1 (5.6e-01), ABCC5 (6.0e-01), CNDP2 (6.2e-01), ABCC1 (6.2e-01), ABCC3 (6.5e-01), GGT7 (6.6e-01), SULT1C4 (7.5e-01), GGT5 (7.7e-01), GGT1 (8.5e-01), GSTM1 (8.8e-01), UGT1A10 (1.0e+00), SULT1A3 (1.0e+00), NAT2 (1.0e+00), …
GOBP_CATECHOLAMINE_UPTAKE	subgroup 1	2.8318e-07	4465.44	1.59586e-05	18	SLC22A3, SLC22A1, ACTB, SLC29A4, RAB3B, SNCA, SLC22A2, PARK7, PRKN, SLC6A2	SLC22A3 (1.7e-02), SLC22A1 (3.4e-02), ACTB (3.6e-01), SLC29A4 (3.8e-01), RAB3B (4.5e-01), SNCA (5.5e-01), SLC22A2 (5.7e-01), PARK7 (5.8e-01), PRKN (6.4e-01), SLC6A2 (6.9e-01), TOR1A (8.8e-01), DRD4 (1.0e+00), DRD1 (1.0e+00), SLC6A3 (1.0e+00), MAPK15 (1.0e+00), GDNF (1.0e+00), DRD2 (1.0e+00), DRD3 (1.0e+00)
GOBP_REGULATION_OF_OPSONIZATION	subgroup 1	2.9571e-07	2268.64	1.64002e-05	11	C4BPB, C4BPA, MBL2, PLA2G5, COLEC10, FCN2, CFP, MYO18A, FCN3, FCN1	C4BPB (1.2e-04), C4BPA (1.0e-03), MBL2 (4.5e-01), PLA2G5 (5.5e-01), COLEC10 (5.5e-01), FCN2 (5.6e-01), CFP (7.0e-01), MYO18A (7.1e-01), FCN3 (7.2e-01), FCN1 (8.9e-01), COLEC11 (1.0e+00)
GOBP_SENSORY_PERCEPTION_OF_CHEMICAL_STIMULUS	subgroup 1	2.9571e-07	810.226	1.64002e-05	535	AZGP1, RTP3, CNGB1, GNB1, OR2B6, NAV2, SCNN1A, PIGR, PKD1L3, C5AR1	AZGP1 (1.5e-04), RTP3 (4.6e-03), CNGB1 (1.5e-01), GNB1 (1.6e-01), OR2B6 (1.7e-01), NAV2 (2.2e-01), SCNN1A (3.2e-01), PIGR (3.5e-01), PKD1L3 (3.6e-01), C5AR1 (3.7e-01), REEP2 (3.9e-01), ITPR3 (4.0e-01), OR2F1 (4.2e-01), OR6A2 (4.2e-01), CFAP69 (4.2e-01), OR7C1 (4.3e-01), OR3A3 (4.4e-01), SLC24A4 (4.5e-01), TRPV1 (4.5e-01), OR8B8 (4.6e-01), OR56A1 (4.6e-01), SCNN1D (4.7e-01), GFY (4.9e-01), PKD2L1 …
GOBP_CELLULAR_MODIFIED_AMINO_ACID_CATABOLIC_PROCESS	subgroup 1	3.08774e-07	2147.78	1.69899e-05	23	DMGDH, AGXT, CDO1, BHMT, ALDH4A1, PCYOX1, MTHFS, ABHD16A, GOT2, SARDH	DMGDH (4.9e-04), AGXT (5.3e-04), CDO1 (8.9e-04), BHMT (1.0e-03), ALDH4A1 (1.6e-03), PCYOX1 (1.8e-01), MTHFS (3.4e-01), ABHD16A (3.6e-01), GOT2 (3.8e-01), SARDH (4.3e-01), CSAD (4.6e-01), ABHD12B (4.8e-01), ACADL (5.0e-01), PCYOX1L (6.0e-01), GGACT (6.7e-01), ABHD12 (8.1e-01), PM20D2 (9.0e-01), ABHD16B (1.0e+00), CBS (1.0e+00), DIO3 (1.0e+00), PRODH (1.0e+00), HOGA1 (1.0e+00)
GOBP_POSITIVE_REGULATION_OF_COAGULATION	subgroup 1	3.22395e-07	2307.86	1.76008e-05	30	APOH, HRG, CPB2, PLG, VTN, F2, SERPINF2, F12, F7, HPSE	APOH (6.7e-06), HRG (4.9e-05), CPB2 (3.9e-04), PLG (4.2e-04), VTN (4.2e-03), F2 (4.7e-03), SERPINF2 (2.2e-02), F12 (9.3e-02), F7 (3.4e-01), HPSE (3.8e-01), NFE2L2 (4.3e-01), F2R (4.7e-01), DMTN (5.1e-01), ST3GAL4 (5.3e-01), ANO6 (5.5e-01), PLAU (5.6e-01), VKORC1 (5.9e-01), THBS1 (5.9e-01), PLAT (6.0e-01), TBXA2R (6.0e-01), SERPINE1 (6.1e-01), PRDX2 (6.2e-01), CD36 (6.7e-01), EMILIN2 (7.0e-01), EN…
GOBP_BILE_ACID_SECRETION	subgroup 1	3.51398e-07	7009.72	1.8889e-05	12	ABCB11, ABCB4, CES1, SLC51A, PRKAA1, CASR, TNF, UGT1A3, SLC51B, MIR33A	ABCB11 (6.1e-07), ABCB4 (8.3e-07), CES1 (4.0e-03), SLC51A (3.6e-01), PRKAA1 (4.4e-01), CASR (5.2e-01), TNF (6.3e-01), UGT1A3 (1.0e+00), SLC51B (1.0e+00), MIR33A (1.0e+00), SLC10A1 (1.0e+00)
GOBP_ALCOHOL_CATABOLIC_PROCESS	subgroup 1	4.35349e-07	1942.24	2.27031e-05	36	ADH4, SULT2A1, HAO1, APOE, AKR1D1, ALDH2, CYP27A1, ALDH3B1, SCARB1, SCARF1	ADH4 (1.8e-05), SULT2A1 (7.7e-04), HAO1 (3.2e-03), APOE (9.0e-03), AKR1D1 (1.3e-02), ALDH2 (4.5e-02), CYP27A1 (7.1e-02), ALDH3B1 (9.3e-02), SCARB1 (3.3e-01), SCARF1 (3.6e-01), SULT1B1 (3.6e-01), SRD5A3 (3.8e-01), SULT1A1 (4.1e-01), CYP46A1 (4.1e-01), GK (4.1e-01), SULT1A2 (4.3e-01), GPD2 (4.8e-01), NUDT3 (5.4e-01), NTSR1 (5.5e-01), SNX17 (5.7e-01), CYP39A1 (5.7e-01), TPI1 (5.8e-01), TKFC (6.4e-01…
GOBP_AMMONIUM_ION_METABOLIC_PROCESS	subgroup 1	4.35349e-07	3430.76	2.27031e-05	23	DMGDH, SLC22A3, ALDH2, SRD5A1, HNMT, CHDH, GRIN2A, SLC29A4, ALDH7A1, SLC44A1	DMGDH (4.9e-04), SLC22A3 (1.7e-02), ALDH2 (4.5e-02), SRD5A1 (8.8e-02), HNMT (1.5e-01), CHDH (3.3e-01), GRIN2A (3.4e-01), SLC29A4 (3.8e-01), ALDH7A1 (4.3e-01), SLC44A1 (4.3e-01), BTBD9 (4.5e-01), PRG3 (4.5e-01), TPH2 (4.6e-01), ENPP6 (5.1e-01), TPH1 (5.2e-01), HTR1A (5.3e-01), RNF180 (5.5e-01), PDE1B (5.7e-01), HDC (6.0e-01), ATP7A (9.2e-01), TRH (1.0e+00), BCHE (1.0e+00), DDC (1.0e+00)
GOBP_TOXIN_TRANSPORT	subgroup 1	4.35349e-07	5540.1	2.27031e-05	11	LRP6, SLC22A3, SLC22A1, RAB40B, SLC29A4, ABCG1, RAB29, SLC22A2, ADAM10, SLC7A8	LRP6 (1.8e-06), SLC22A3 (1.7e-02), SLC22A1 (3.4e-02), RAB40B (2.7e-01), SLC29A4 (3.8e-01), ABCG1 (4.4e-01), RAB29 (5.5e-01), SLC22A2 (5.7e-01), ADAM10 (5.7e-01), SLC7A8 (6.8e-01), SLC17A3 (1.0e+00)
GOBP_BILE_ACID_AND_BILE_SALT_TRANSPORT	subgroup 1	4.74086e-07	3653.69	2.45401e-05	29	ABCB11, AKR1C1, ABCC2, ABCD3, AQP9, CEACAM1, ABCC11, ATP8B1, SLCO1B1, AKR1C4	ABCB11 (6.1e-07), AKR1C1 (9.7e-04), ABCC2 (2.3e-02), ABCD3 (4.9e-02), AQP9 (1.4e-01), CEACAM1 (2.5e-01), ABCC11 (3.3e-01), ATP8B1 (3.4e-01), SLCO1B1 (3.5e-01), AKR1C4 (3.6e-01), SLC51A (3.6e-01), SLCO1B3 (3.9e-01), SLC27A5 (4.1e-01), PRKAA1 (4.4e-01), ABCC4 (4.7e-01), SLCO1C1 (5.3e-01), SLC10A3 (6.1e-01), SLCO1A2 (6.1e-01), ABCC3 (6.5e-01), SLC10A7 (8.5e-01), SLC10A4 (1.0e+00), NR0B2 (1.0e+00), S…
GOBP_PRIMARY_ALCOHOL_CATABOLIC_PROCESS	subgroup 1	7.54173e-07	4025.5	3.87512e-05	15	SULT2A1, HAO1, ALDH2, ALDH3B1, SULT1B1, SULT1A1, SULT1A2, ALDH3B2, AKR1C3, SULT1C4	SULT2A1 (7.7e-04), HAO1 (3.2e-03), ALDH2 (4.5e-02), ALDH3B1 (9.3e-02), SULT1B1 (3.6e-01), SULT1A1 (4.1e-01), SULT1A2 (4.3e-01), ALDH3B2 (6.6e-01), AKR1C3 (7.4e-01), SULT1C4 (7.5e-01), ALDH1B1 (7.8e-01), SULT1A3 (1.0e+00), SULT1E1 (1.0e+00), AKR1B10 (1.0e+00), SULT1A4 (1.0e+00)
REACTOME_DIGESTION_AND_ABSORPTION	subgroup 1	8.91144e-07	3408.55	4.54549e-05	28	SLC2A2, SLC2A5, LCT, CHIT1, SLC5A1, MGAM, PNLIPRP1, PNLIP, AMY2B, CHIA	SLC2A2 (1.1e-01), SLC2A5 (2.4e-01), LCT (3.6e-01), CHIT1 (3.8e-01), SLC5A1 (3.8e-01), MGAM (3.8e-01), PNLIPRP1 (4.0e-01), PNLIP (4.3e-01), AMY2B (5.0e-01), CHIA (5.2e-01), SI (6.0e-01), GUCY2C (6.5e-01), CEL (7.4e-01), PIR (7.7e-01), CLPS (1.0e+00), AMY1B (1.0e+00), AMY1A (1.0e+00), ALPI (1.0e+00), TREH (1.0e+00), PNLIPRP3 (1.0e+00), AMY2A (1.0e+00), NPC1L1 (1.0e+00), PNLIPRP2 (1.0e+00), LIPF (1.…
REACTOME_IRAK4_DEFICIENCY_TLR2_4	subgroup 1	1.05191e-06	1498.6	5.28832e-05	18	FGA, FGG, FGB, S100A8, S100A9, MYD88, LY96, TLR6, TIRAP, TLR4	FGA (8.6e-05), FGG (1.1e-04), FGB (2.7e-04), S100A8 (1.9e-01), S100A9 (2.3e-01), MYD88 (2.3e-01), LY96 (2.7e-01), TLR6 (4.1e-01), TIRAP (4.3e-01), TLR4 (4.4e-01), IRAK4 (4.5e-01), HMGB1 (5.3e-01), TLR1 (5.4e-01), BTK (5.9e-01), TLR2 (6.3e-01), CD36 (6.7e-01), CD14 (8.3e-01), S100A1 (1.0e+00)
REACTOME_SYNTHESIS_OF_BILE_ACIDS_AND_BILE_SALTS_VIA_27_HYDROXYCHOLESTEROL	subgroup 1	1.05191e-06	2226.5	5.28832e-05	15	NR1H4, AKR1C1, CYP8B1, AKR1D1, CYP27A1, RXRA, AKR1C2, NCOA1, AKR1C4, NCOA2	NR1H4 (5.4e-04), AKR1C1 (9.7e-04), CYP8B1 (4.9e-03), AKR1D1 (1.3e-02), CYP27A1 (7.1e-02), RXRA (1.7e-01), AKR1C2 (2.4e-01), NCOA1 (3.3e-01), AKR1C4 (3.6e-01), NCOA2 (5.5e-01), HSD3B7 (6.2e-01), PTGIS (7.3e-01), AKR1C3 (7.4e-01), CYP7B1 (7.9e-01), CYP7A1 (1.0e+00)
REACTOME_ETHANOL_OXIDATION	subgroup 1	1.19045e-06	2210.38	5.89989e-05	12	ADH1B, ADH4, ADH1A, ADH1C, ALDH2, ACSS1, ADH6, ALDH1A1, ADH5, ALDH1B1	ADH1B (6.1e-06), ADH4 (1.8e-05), ADH1A (3.7e-03), ADH1C (1.5e-02), ALDH2 (4.5e-02), ACSS1 (4.4e-01), ADH6 (4.5e-01), ALDH1A1 (5.3e-01), ADH5 (5.9e-01), ALDH1B1 (7.8e-01), ACSS2 (8.4e-01), ADH7 (1.0e+00)
GOBP_MIDGUT_DEVELOPMENT	subgroup 1	1.29238e-06	5174.53	6.35999e-05	11	CPS1, HMGCS2, ASS1, OTC, FOXL1, RET, SMO, ALDH1A2, WNT5A, FOXF1	CPS1 (5.6e-05), HMGCS2 (8.8e-04), ASS1 (2.6e-02), OTC (1.1e-01), FOXL1 (3.4e-01), RET (4.7e-01), SMO (5.6e-01), ALDH1A2 (5.8e-01), WNT5A (6.1e-01), FOXF1 (7.3e-01), EDNRB (8.3e-01)
REACTOME_FATTY_ACIDS	subgroup 1	1.34645e-06	3494.32	6.57972e-05	15	CYP4F3, CYP4A11, CYP2J2, CYP4F12, CYP2B6, CYP2A7, CYP4F8, CYP4F22, CYP4F2, CYP4B1	CYP4F3 (5.6e-02), CYP4A11 (6.1e-02), CYP2J2 (3.3e-01), CYP4F12 (3.8e-01), CYP2B6 (4.0e-01), CYP2A7 (4.3e-01), CYP4F8 (4.4e-01), CYP4F22 (4.7e-01), CYP4F2 (5.0e-01), CYP4B1 (5.5e-01), CYP2D6 (1.0e+00), CYP2A13 (1.0e+00), CYP2F1 (1.0e+00), CYP4A22 (1.0e+00), CYP4F11 (1.0e+00)
GOBP_BENZENE_CONTAINING_COMPOUND_METABOLIC_PROCESS	subgroup 1	1.40269e-06	2378.54	6.80694e-05	26	CYP2E1, ALDH8A1, AFMID, TDO2, KYAT3, ACAA1, HAAO, SRD5A2, GOT2, IDO1	CYP2E1 (3.2e-08), ALDH8A1 (1.6e-03), AFMID (2.8e-03), TDO2 (1.6e-02), KYAT3 (2.0e-01), ACAA1 (2.8e-01), HAAO (3.0e-01), SRD5A2 (3.4e-01), GOT2 (3.8e-01), IDO1 (4.0e-01), CYP1B1 (4.3e-01), UGT1A1 (4.6e-01), AADAT (4.7e-01), KYNU (4.8e-01), GSTM2 (5.3e-01), CYP4B1 (5.5e-01), FAH (5.8e-01), GSTM4 (6.1e-01), EPHX2 (6.2e-01), ACSM1 (6.3e-01), KMO (6.6e-01), IDO2 (6.6e-01), GSTM3 (7.7e-01), GSTM1 (8.8e…
GOBP_PHAGOCYTOSIS_RECOGNITION	subgroup 1	1.86457e-06	2116.42	8.92441e-05	29	C4BPB, C4BPA, LBP, CRP, SCARB1, MEGF10, MBL2, TUB, SPON2, PLA2G5	C4BPB (1.2e-04), C4BPA (1.0e-03), LBP (1.3e-03), CRP (2.2e-02), SCARB1 (3.3e-01), MEGF10 (3.5e-01), MBL2 (4.5e-01), TUB (4.5e-01), SPON2 (4.6e-01), PLA2G5 (5.5e-01), COLEC10 (5.5e-01), FCN2 (5.6e-01), PEAR1 (6.1e-01), FCGR1A (6.6e-01), CD36 (6.7e-01), CLEC7A (6.8e-01), COLEC12 (6.8e-01), CFP (7.0e-01), MYO18A (7.1e-01), FCN3 (7.2e-01), ADGRB1 (7.5e-01), JMJD6 (7.8e-01), PTX3 (8.4e-01), C4B (8.5e-…
GOBP_REGULATION_OF_DIGESTIVE_SYSTEM_PROCESS	subgroup 1	2.57151e-06	1520.88	0.000119005	37	APOA2, APOA1, CYP8B1, HAMP, ABCG8, ABCG5, SPINK1, FGF10, SLC22A5, TYMP	APOA2 (1.3e-04), APOA1 (6.2e-04), CYP8B1 (4.9e-03), HAMP (1.8e-02), ABCG8 (1.1e-01), ABCG5 (3.6e-01), SPINK1 (3.7e-01), FGF10 (4.2e-01), SLC22A5 (4.2e-01), TYMP (5.0e-01), WNK4 (5.3e-01), OPRK1 (5.6e-01), SGK1 (5.8e-01), EPB41 (6.0e-01), NR1H2 (6.1e-01), HIP1R (6.1e-01), STK39 (6.2e-01), NEUROD1 (6.4e-01), TIFAB (6.6e-01), NR1H3 (6.8e-01), PTGER3 (7.0e-01), GHRL (7.2e-01), WNK1 (7.2e-01), AQP1 (7…
GOBP_XENOBIOTIC_CATABOLIC_PROCESS	subgroup 1	2.57151e-06	1957.71	0.000119005	25	CYP2C8, CYP2C9, CYP3A5, CYP3A4, CYP2A6, NR1I2, TPMT, ACAA1, ACSL1, NOS1	CYP2C8 (1.6e-03), CYP2C9 (1.7e-03), CYP3A5 (4.1e-03), CYP3A4 (1.6e-02), CYP2A6 (2.9e-02), NR1I2 (1.6e-01), TPMT (1.9e-01), ACAA1 (2.8e-01), ACSL1 (3.4e-01), NOS1 (3.8e-01), CYP2B6 (4.0e-01), UGT1A1 (4.6e-01), GSTM2 (5.3e-01), CYP1A2 (5.3e-01), GSTM4 (6.1e-01), CRYZ (6.2e-01), FMO4 (6.6e-01), NUDT15 (6.7e-01), GSTO1 (7.2e-01), GSTM3 (7.7e-01), CYP2D7 (8.4e-01), GSTM1 (8.8e-01), CYP2D6 (1.0e+00), C…
GOBP_POSITIVE_REGULATION_OF_G_PROTEIN_COUPLED_RECEPTOR_SIGNALING_PATHWAY	subgroup 1	2.78491e-06	1706.85	0.000128033	27	C3, SLC39A14, F2, GPR27, ACP3, CNTN2, PTGDR2, PRMT5, PRKCA, ITGB3	C3 (1.5e-07), SLC39A14 (1.2e-04), F2 (4.7e-03), GPR27 (2.4e-01), ACP3 (2.9e-01), CNTN2 (3.6e-01), PTGDR2 (4.1e-01), PRMT5 (4.7e-01), PRKCA (5.1e-01), ITGB3 (5.4e-01), GSK3A (6.1e-01), TMOD2 (6.3e-01), NECAB2 (7.3e-01), PDE6G (7.3e-01), MRAP2 (8.4e-01), GPER1 (8.8e-01), MRAP (1.0e+00), KLK6 (1.0e+00), KLK5 (1.0e+00), KLK14 (1.0e+00), GRP (1.0e+00), FGF8 (1.0e+00), PDE6H (1.0e+00), DRD2 (1.0e+00), …
GOBP_MONOCARBOXYLIC_ACID_TRANSPORT	subgroup 1	2.89789e-06	1571.44	0.000132356	179	ABCB11, ABCB4, FABP1, AKR1C1, SLC27A2, CES1, PPARA, APOE, SLC22A3, ABCC2	ABCB11 (6.1e-07), ABCB4 (8.3e-07), FABP1 (3.8e-05), AKR1C1 (9.7e-04), SLC27A2 (1.8e-03), CES1 (4.0e-03), PPARA (5.0e-03), APOE (9.0e-03), SLC22A3 (1.7e-02), ABCC2 (2.3e-02), SLC22A1 (3.4e-02), ABCD3 (4.9e-02), SLC22A9 (6.0e-02), CYP4A11 (6.1e-02), ANXA1 (7.7e-02), EMB (1.2e-01), PLA2G2A (1.2e-01), MFSD2A (1.2e-01), AQP9 (1.4e-01), SLC22A8 (2.0e-01), SLC5A6 (2.2e-01), CEACAM1 (2.5e-01), SLC6A12 (2…
REACTOME_DEFECTS_OF_CONTACT_ACTIVATION_SYSTEM_CAS_AND_KALLIKREIN_KININ_SYSTEM_KKS	subgroup 1	3.39535e-06	1891.09	0.000149225	16	F11, F9, F2, F12, GGCX, VWF, KLKB1, SERPING1, TPST2, GP5	F11 (1.6e-04), F9 (2.1e-04), F2 (4.7e-03), F12 (9.3e-02), GGCX (2.1e-01), VWF (3.2e-01), KLKB1 (3.4e-01), SERPING1 (3.7e-01), TPST2 (4.5e-01), GP5 (5.1e-01), GP1BA (5.9e-01), GP9 (6.0e-01), F8 (6.7e-01), TPST1 (7.3e-01), F10 (1.0e+00), GP1BB (1.0e+00)
REACTOME_SYNTHESIS_OF_BILE_ACIDS_AND_BILE_SALTS	subgroup 1	3.53197e-06	1739.58	0.000154259	34	ABCB11, NR1H4, AKR1C1, SLC27A2, CYP8B1, BAAT, AKR1D1, CYP27A1, HSD17B4, OSBPL1A	ABCB11 (6.1e-07), NR1H4 (5.4e-04), AKR1C1 (9.7e-04), SLC27A2 (1.8e-03), CYP8B1 (4.9e-03), BAAT (8.0e-03), AKR1D1 (1.3e-02), CYP27A1 (7.1e-02), HSD17B4 (1.1e-01), OSBPL1A (1.4e-01), RXRA (1.7e-01), ACOX2 (2.4e-01), AKR1C2 (2.4e-01), NCOA1 (3.3e-01), AKR1C4 (3.6e-01), CYP46A1 (4.1e-01), SLC27A5 (4.1e-01), SCP2 (4.2e-01), OSBPL2 (5.1e-01), OSBPL7 (5.2e-01), OSBPL3 (5.2e-01), NCOA2 (5.5e-01), AMACR (…
GOBP_REGULATION_OF_COMPLEMENT_ACTIVATION	subgroup 1	3.67384e-06	1784.96	0.000159458	23	C3, CFH, C4BPB, C4BPA, A2M, CD59, CD46, IL1B, SUSD4, SERPING1	C3 (1.5e-07), CFH (7.8e-06), C4BPB (1.2e-04), C4BPA (1.0e-03), A2M (9.8e-02), CD59 (2.3e-01), CD46 (3.4e-01), IL1B (3.5e-01), SUSD4 (3.5e-01), SERPING1 (3.7e-01), CR1 (3.9e-01), SVEP1 (4.9e-01), C1QBP (5.3e-01), PHB2 (5.4e-01), CD5L (5.6e-01), VSIG4 (5.6e-01), CR2 (6.4e-01), CD55 (7.0e-01), CR1L (7.7e-01), TREM2 (1.0e+00), MIR520B (1.0e+00), MIR520E (1.0e+00)
GOBP_POSITIVE_REGULATION_OF_VASOCONSTRICTION	subgroup 1	3.82117e-06	1603.1	0.000164829	32	FGA, FGG, FGB, ADRA1A, RHOA, TACR1, GJA5, CD38, CAV1, ACE	FGA (8.6e-05), FGG (1.1e-04), FGB (2.7e-04), ADRA1A (4.4e-02), RHOA (1.9e-01), TACR1 (2.4e-01), GJA5 (2.5e-01), CD38 (3.6e-01), CAV1 (3.6e-01), ACE (3.9e-01), HRH2 (4.2e-01), OXTR (4.2e-01), TRPM4 (4.5e-01), PTGS2 (4.5e-01), F2R (4.7e-01), HRH1 (4.8e-01), AVPR2 (4.9e-01), DBH (4.9e-01), TBXAS1 (4.9e-01), AVPR1B (5.0e-01), AVPR1A (5.0e-01), CASR (5.2e-01), ABL1 (5.5e-01), ADD3 (5.9e-01), TBXA2R (6…
GOBP_THYROID_HORMONE_METABOLIC_PROCESS	subgroup 1	4.64685e-06	2126.06	0.000195615	29	SULT2A1, IYD, TPO, DUOX1, SLC16A2, HPN, DUOX2, SULT1B1, CRYM, SLC26A7	SULT2A1 (7.7e-04), IYD (2.5e-01), TPO (2.9e-01), DUOX1 (2.9e-01), SLC16A2 (3.0e-01), HPN (3.3e-01), DUOX2 (3.6e-01), SULT1B1 (3.6e-01), CRYM (3.7e-01), SLC26A7 (3.9e-01), DIO1 (5.1e-01), GATA3 (5.3e-01), SLCO1C1 (5.3e-01), CPQ (5.4e-01), CTNS (5.7e-01), TG (5.8e-01), DIO2 (6.1e-01), DUOXA1 (6.3e-01), SLC16A10 (6.4e-01), MED1 (7.6e-01), GCNT4 (7.7e-01), PAX8 (8.0e-01), CTSB (8.8e-01), CTSK (9.5e-0…
GOBP_REGULATION_OF_CELL_CELL_ADHESION_MEDIATED_BY_CADHERIN	subgroup 1	4.83134e-06	1658.73	0.000202164	21	PLG, SERPINF2, FOXA2, RGCC, FLOT1, PTPRU, FOXA1, VEGFA, AFDN, DENND6A	PLG (4.2e-04), SERPINF2 (2.2e-02), FOXA2 (1.4e-01), RGCC (2.3e-01), FLOT1 (3.5e-01), PTPRU (3.5e-01), FOXA1 (3.6e-01), VEGFA (4.7e-01), AFDN (4.8e-01), DENND6A (5.1e-01), TJP1 (5.5e-01), NOTCH4 (5.6e-01), WNT5A (6.1e-01), ADAM19 (6.3e-01), BMP6 (6.4e-01), PPM1F (6.6e-01), EPCAM (6.7e-01), MAD2L2 (7.1e-01), NEXMIF (7.5e-01), NOTCH1 (8.6e-01), WNT3A (1.0e+00)
GOBP_BASIC_AMINO_ACID_TRANSPORT	subgroup 1	5.02284e-06	4328.68	0.000206468	22	SLC7A2, SLC38A4, SLC15A4, SLC25A15, SLC47A1, SLC38A9, SLC38A3, SLC7A9, SLC3A2, SLC22A2	SLC7A2 (6.6e-05), SLC38A4 (7.3e-05), SLC15A4 (3.9e-02), SLC25A15 (2.2e-01), SLC47A1 (2.2e-01), SLC38A9 (3.2e-01), SLC38A3 (3.5e-01), SLC7A9 (4.6e-01), SLC3A2 (5.2e-01), SLC22A2 (5.7e-01), SLC7A7 (5.9e-01), SLC7A6 (6.0e-01), SLC66A1 (6.8e-01), SLC7A5 (6.8e-01), SLC25A29 (6.9e-01), SLC7A1 (6.9e-01), SLC11A1 (7.1e-01), SLC3A1 (7.3e-01), CLN3 (8.3e-01), SLC7A3 (1.0e+00), SLC25A2 (1.0e+00), SLC7A4 (1.…
REACTOME_EICOSANOIDS	subgroup 1	5.02284e-06	2373.01	0.000206468	12	CYP8B1, CYP4F3, CYP4A11, CYP4F12, CYP4F8, CYP4F22, TBXAS1, CYP4F2, CYP4B1, PTGIS	CYP8B1 (4.9e-03), CYP4F3 (5.6e-02), CYP4A11 (6.1e-02), CYP4F12 (3.8e-01), CYP4F8 (4.4e-01), CYP4F22 (4.7e-01), TBXAS1 (4.9e-01), CYP4F2 (5.0e-01), CYP4B1 (5.5e-01), PTGIS (7.3e-01), CYP4A22 (1.0e+00), CYP4F11 (1.0e+00)
GOBP_INDOLALKYLAMINE_METABOLIC_PROCESS	subgroup 1	5.64192e-06	2158.38	0.000227894	13	AFMID, TDO2, HAAO, ACMSD, IDO1, KYNU, KMO, IDO2, GCDH, IL4I1	AFMID (2.8e-03), TDO2 (1.6e-02), HAAO (3.0e-01), ACMSD (3.7e-01), IDO1 (4.0e-01), KYNU (4.8e-01), KMO (6.6e-01), IDO2 (6.6e-01), GCDH (6.7e-01), IL4I1 (8.4e-01), ATP7A (9.2e-01), AANAT (1.0e+00), ASMT (1.0e+00), ASMT (1.0e+00)
GOBP_INDOLE_CONTAINING_COMPOUND_METABOLIC_PROCESS	subgroup 1	5.86405e-06	2150.03	0.00023416	24	AFMID, TDO2, ALDH2, SRD5A1, HAAO, GRIN2A, ACMSD, IDO1, BTBD9, TPH2	AFMID (2.8e-03), TDO2 (1.6e-02), ALDH2 (4.5e-02), SRD5A1 (8.8e-02), HAAO (3.0e-01), GRIN2A (3.4e-01), ACMSD (3.7e-01), IDO1 (4.0e-01), BTBD9 (4.5e-01), TPH2 (4.6e-01), KYNU (4.8e-01), TPH1 (5.2e-01), HTR1A (5.3e-01), RNF180 (5.5e-01), PDE1B (5.7e-01), KMO (6.6e-01), IDO2 (6.6e-01), GCDH (6.7e-01), IL4I1 (8.4e-01), ATP7A (9.2e-01), AANAT (1.0e+00), DDC (1.0e+00), SLC34A1 (1.0e+00), ASMT (1.0e+00),…
REACTOME_KETONE_BODY_METABOLISM	subgroup 1	5.86405e-06	1408.2	0.00023416	10	HMGCS2, ACSS3, BDH1, ACAT1, HMGCL, AACS, BDH2, OXCT1, HMGCLL1, OXCT2	HMGCS2 (8.8e-04), ACSS3 (6.5e-02), BDH1 (1.4e-01), ACAT1 (2.5e-01), HMGCL (4.5e-01), AACS (5.2e-01), BDH2 (6.3e-01), OXCT1 (8.2e-01), HMGCLL1 (1.0e+00), OXCT2 (1.0e+00)
GOBP_RESPONSE_TO_LITHIUM_ION	subgroup 1	6.33366e-06	1678.41	0.000250054	15	IMPA2, SLC13A5, GRIA1, SHH, CEBPA, NFATC4, FABP4, CDH1, GSK3A, CDKN1B	IMPA2 (1.5e-01), SLC13A5 (2.5e-01), GRIA1 (3.4e-01), SHH (3.8e-01), CEBPA (4.3e-01), NFATC4 (4.4e-01), FABP4 (5.3e-01), CDH1 (5.8e-01), GSK3A (6.1e-01), CDKN1B (6.6e-01), ADCY7 (6.7e-01), LIG4 (7.1e-01), CALR (8.5e-01), MYOG (1.0e+00), SLC13A2 (1.0e+00)
GOBP_POSITIVE_REGULATION_OF_INSULIN_SECRETION_INVOLVED_IN_CELLULAR_RESPONSE_TO_GLUCOSE_STIMULUS	subgroup 1	6.58176e-06	1345.25	0.00025839	30	NR1H4, GPLD1, SLC2A2, ANO1, CFTR, SYBU, GPR27, MPC2, ABCC8, SRI	NR1H4 (5.4e-04), GPLD1 (4.3e-03), SLC2A2 (1.1e-01), ANO1 (1.6e-01), CFTR (2.0e-01), SYBU (2.3e-01), GPR27 (2.4e-01), MPC2 (3.0e-01), ABCC8 (3.1e-01), SRI (3.7e-01), NADK (4.3e-01), TRPM4 (4.5e-01), BAIAP3 (4.6e-01), RFX6 (5.1e-01), PLA2G6 (5.2e-01), VSNL1 (5.6e-01), HIF1A (5.6e-01), STX4 (6.6e-01), HLA-DRB1 (6.9e-01), C2CD2L (6.9e-01), OSBP (7.0e-01), GPR68 (7.1e-01), ADCY8 (7.1e-01), GHRL (7.2e-…
GOBP_REGULATION_OF_AMYLOID_BETA_CLEARANCE	subgroup 1	7.38308e-06	1485.91	0.000285044	20	TTPA, APOE, IFNGR1, ROCK1, MYOCD, SRF, CLU, HDAC1, TNF, HMGCR	TTPA (1.1e-03), APOE (9.0e-03), IFNGR1 (2.1e-01), ROCK1 (2.3e-01), MYOCD (3.2e-01), SRF (4.5e-01), CLU (5.3e-01), HDAC1 (5.4e-01), TNF (6.3e-01), HMGCR (6.4e-01), ABCA7 (6.5e-01), CYP51A1 (6.7e-01), LRP1 (6.8e-01), LRPAP1 (7.2e-01), IFNG (7.8e-01), PLA2G3 (1.0e+00), TREM2 (1.0e+00), IL4 (1.0e+00), MIR34A (1.0e+00), MIR1908 (1.0e+00)
GOBP_ASPARTATE_FAMILY_AMINO_ACID_CATABOLIC_PROCESS	subgroup 1	7.96825e-06	2754.05	0.000304274	17	MAT1A, PIPOX, SDS, AASS, RIDA, GOT1, CRYM, GOT2, ASPA, AADAT	MAT1A (5.0e-05), PIPOX (3.0e-04), SDS (2.1e-02), AASS (7.0e-02), RIDA (2.1e-01), GOT1 (2.5e-01), CRYM (3.7e-01), GOT2 (3.8e-01), ASPA (4.4e-01), AADAT (4.7e-01), DLST (5.8e-01), SLC25A21 (5.9e-01), SDSL (5.9e-01), HYKK (6.2e-01), GCAT (6.2e-01), ASRGL1 (7.4e-01), DDO (7.9e-01)
GOBP_FAT_SOLUBLE_VITAMIN_CATABOLIC_PROCESS	subgroup 1	8.27721e-06	3260.63	0.000314354	11	CYP3A4, CYP4F12, CYP26C1, CYP4F2, FGF23, CYP26B1, CYP26A1, CYP27B1, CYP2W1, CYP24A1	CYP3A4 (1.6e-02), CYP4F12 (3.8e-01), CYP26C1 (4.8e-01), CYP4F2 (5.0e-01), FGF23 (5.4e-01), CYP26B1 (7.7e-01), CYP26A1 (1.0e+00), CYP27B1 (1.0e+00), CYP2W1 (1.0e+00), CYP24A1 (1.0e+00), CYP4F11 (1.0e+00)
GOBP_RETINA_MORPHOGENESIS_IN_CAMERA_TYPE_EYE	subgroup 1	9.63142e-06	1654.34	0.000359917	65	PROX1, RBP4, NECTIN3, LRP5, MFSD2A, SLC1A1, CDON, PTPRM, ATP8A2, DSCAM	PROX1 (5.6e-09), RBP4 (2.3e-06), NECTIN3 (1.2e-01), LRP5 (1.2e-01), MFSD2A (1.2e-01), SLC1A1 (1.6e-01), CDON (1.8e-01), PTPRM (2.0e-01), ATP8A2 (2.1e-01), DSCAM (2.2e-01), ZHX2 (2.3e-01), RPGRIP1L (2.5e-01), FAT3 (2.8e-01), RORB (2.9e-01), THRB (3.0e-01), HCN1 (3.1e-01), RP1 (3.1e-01), LARGE1 (3.2e-01), MEGF11 (3.5e-01), NTRK2 (3.6e-01), CRB1 (3.6e-01), RS1 (3.7e-01), SOX8 (3.9e-01), THY1 (4.1e-0…
GOBP_NEGATIVE_REGULATION_OF_CELLULAR_RESPONSE_TO_VASCULAR_ENDOTHELIAL_GROWTH_FACTOR_STIMULUS	subgroup 1	1.00017e-05	1943.74	0.000371765	19	HRG, ADAMTS12, XDH, ATP2B4, DCN, PIK3CB, ADGRA2, DAB2IP, SEMA6A, CADM4	HRG (4.9e-05), ADAMTS12 (2.7e-01), XDH (2.9e-01), ATP2B4 (4.2e-01), DCN (4.4e-01), PIK3CB (4.8e-01), ADGRA2 (5.6e-01), DAB2IP (6.4e-01), SEMA6A (6.7e-01), CADM4 (7.0e-01), EMILIN1 (7.5e-01), SPRY2 (8.0e-01), IL12A (8.4e-01), MIR329-1 (1.0e+00), IL12B (1.0e+00), MIR16-1 (1.0e+00), MIR342 (1.0e+00), MIR199A1 (1.0e+00), MIR424 (1.0e+00)
GOBP_TRYPTOPHAN_METABOLIC_PROCESS	subgroup 1	1.11958e-05	2268.76	0.000409613	11	AFMID, TDO2, HAAO, ACMSD, IDO1, KYNU, KMO, IDO2, GCDH, IL4I1	AFMID (2.8e-03), TDO2 (1.6e-02), HAAO (3.0e-01), ACMSD (3.7e-01), IDO1 (4.0e-01), KYNU (4.8e-01), KMO (6.6e-01), IDO2 (6.6e-01), GCDH (6.7e-01), IL4I1 (8.4e-01), ATP7A (9.2e-01)
GOBP_SENSORY_PERCEPTION_OF_SMELL	subgroup 1	1.16232e-05	753.664	0.000423036	456	CNGB1, OR2B6, NAV2, OR2F1, OR6A2, CFAP69, OR7C1, OR3A3, SLC24A4, OR8B8	CNGB1 (1.5e-01), OR2B6 (1.7e-01), NAV2 (2.2e-01), OR2F1 (4.2e-01), OR6A2 (4.2e-01), CFAP69 (4.2e-01), OR7C1 (4.3e-01), OR3A3 (4.4e-01), SLC24A4 (4.5e-01), OR8B8 (4.6e-01), OR56A1 (4.6e-01), GFY (4.9e-01), ADCY3 (4.9e-01), OR52A1 (5.0e-01), OR10H5 (5.0e-01), OR2T11 (5.2e-01), OR1A1 (5.2e-01), OR5AU1 (5.3e-01), OR6N1 (5.4e-01), OR5A1 (5.5e-01), OR5H14 (5.5e-01), OR51L1 (5.5e-01), OR52K1 (5.5e-01), …
GOBP_IRON_ION_TRANSPORT	subgroup 1	1.20662e-05	1272.99	0.000436883	59	CP, HRG, SLC41A2, SLC39A14, HPX, TF, HAMP, LTF, FTL, NECTIN1	CP (1.3e-05), HRG (4.9e-05), SLC41A2 (4.9e-05), SLC39A14 (1.2e-04), HPX (4.1e-04), TF (9.5e-04), HAMP (1.8e-02), LTF (2.5e-02), FTL (6.9e-02), NECTIN1 (9.7e-02), TFR2 (2.6e-01), STEAP3 (2.8e-01), LCN2 (3.0e-01), HEPH (3.3e-01), FTH1 (3.6e-01), ARHGAP1 (3.7e-01), ISCU (3.8e-01), LMTK2 (4.2e-01), SCARA5 (4.5e-01), TTYH1 (4.5e-01), STEAP4 (4.7e-01), SFXN1 (4.7e-01), HEPHL1 (5.3e-01), CLTC (5.4e-01),…
REACTOME_ATTACHMENT_AND_ENTRY	subgroup 1	1.30009e-05	2519.21	0.000468302	19	SDC1, SDC2, TMPRSS2, GPC6, SDC3, CTSL, ACE2, FURIN, GPC1, SDC4	SDC1 (8.0e-05), SDC2 (2.4e-01), TMPRSS2 (2.9e-01), GPC6 (3.6e-01), SDC3 (3.7e-01), CTSL (4.4e-01), ACE2 (4.5e-01), FURIN (4.9e-01), GPC1 (5.5e-01), SDC4 (5.9e-01), NRP1 (5.9e-01), HSPG2 (6.5e-01), AGRN (6.7e-01), VCP (7.0e-01), GPC5 (7.1e-01), GPC2 (7.4e-01), HAVCR1 (9.0e-01), GPC4 (1.0e+00), GPC3 (1.0e+00)
GOBP_DEOXYRIBONUCLEOSIDE_MONOPHOSPHATE_CATABOLIC_PROCESS	subgroup 1	1.34939e-05	2052.01	0.000478655	14	DPYS, GDA, UPP1, XDH, NT5C, DPYD, UPP2, TYMP, UPB1, NT5C1A	DPYS (4.0e-03), GDA (1.1e-02), UPP1 (2.5e-01), XDH (2.9e-01), NT5C (3.1e-01), DPYD (3.9e-01), UPP2 (4.7e-01), TYMP (5.0e-01), UPB1 (5.2e-01), NT5C1A (5.4e-01), PNP (5.5e-01), NT5M (6.3e-01), ADA (7.6e-01), DNPH1 (8.5e-01)
GOBP_NEUROTRANSMITTER_REUPTAKE	subgroup 1	1.34939e-05	3301.63	0.000478655	35	SLC22A3, SLC22A1, SLC6A1, SLC6A12, SLC1A2, SLC29A4, NOS1, SLC6A11, RAB3B, SLC18B1	SLC22A3 (1.7e-02), SLC22A1 (3.4e-02), SLC6A1 (1.9e-01), SLC6A12 (2.5e-01), SLC1A2 (2.6e-01), SLC29A4 (3.8e-01), NOS1 (3.8e-01), SLC6A11 (4.1e-01), RAB3B (4.5e-01), SLC18B1 (4.6e-01), SLC18A1 (4.7e-01), SLC17A8 (5.0e-01), PER2 (5.0e-01), CLN8 (5.3e-01), SLC6A13 (5.3e-01), ITGB3 (5.4e-01), GPM6B (5.4e-01), SNCA (5.5e-01), ITGB1 (5.5e-01), SLC22A2 (5.7e-01), PARK7 (5.8e-01), ATP1A2 (6.3e-01), PRKN (…
REACTOME_OLFACTORY_SIGNALING_PATHWAY	subgroup 1	1.34939e-05	794.509	0.000478655	417	CNGB1, GNB1, OR2B6, OR2F1, OR6A2, OR7C1, OR3A3, OR8B8, OR56A1, GNAL	CNGB1 (1.5e-01), GNB1 (1.6e-01), OR2B6 (1.7e-01), OR2F1 (4.2e-01), OR6A2 (4.2e-01), OR7C1 (4.3e-01), OR3A3 (4.4e-01), OR8B8 (4.6e-01), OR56A1 (4.6e-01), GNAL (4.8e-01), ADCY3 (4.9e-01), OR52A1 (5.0e-01), OR10H5 (5.0e-01), OR2T11 (5.2e-01), OR1A1 (5.2e-01), OR5AU1 (5.3e-01), OR6N1 (5.4e-01), OR5A1 (5.5e-01), OR5H14 (5.5e-01), OR51L1 (5.5e-01), OR52K1 (5.5e-01), OR13A1 (5.7e-01), OR6B1 (5.8e-01), O…
GOBP_GLYCINE_METABOLIC_PROCESS	subgroup 1	1.40046e-05	1668.37	0.000491778	17	AGXT, HAO1, BAAT, GLDC, RIDA, GART, AGXT2, DHFR2, SHMT1, DHFR	AGXT (5.3e-04), HAO1 (3.2e-03), BAAT (8.0e-03), GLDC (1.3e-01), RIDA (2.1e-01), GART (3.8e-01), AGXT2 (3.9e-01), DHFR2 (5.3e-01), SHMT1 (5.3e-01), DHFR (5.4e-01), GLYAT (5.4e-01), SHMT2 (5.8e-01), GCSH (6.5e-01), PHGDH (7.1e-01), DHFRP1 (8.9e-01), AMT (1.0e+00), NDP (1.0e+00)
REACTOME_ASSEMBLY_OF_ACTIVE_LPL_AND_LIPC_LIPASE_COMPLEXES	subgroup 1	1.40046e-05	1599.68	0.000491778	19	ANGPTL3, CREB3L3, PCSK5, PCSK6, FURIN, LPL, ANGPTL8, LMF2, MBTPS1, LIPC	ANGPTL3 (2.2e-05), CREB3L3 (5.3e-03), PCSK5 (3.5e-01), PCSK6 (4.7e-01), FURIN (4.9e-01), LPL (5.4e-01), ANGPTL8 (5.7e-01), LMF2 (6.0e-01), MBTPS1 (6.1e-01), LIPC (6.3e-01), MBTPS2 (7.0e-01), GPIHBP1 (7.7e-01), LMF1 (7.8e-01), FGF21 (1.0e+00), ANGPTL4 (1.0e+00), CIDEC (1.0e+00), APOA5 (1.0e+00), APOA4 (1.0e+00), APOC2 (1.0e+00)
GOBP_OLFACTORY_BULB_INTERNEURON_DIFFERENTIATION	subgroup 1	1.45337e-05	13149.1	0.000506998	13	SALL1, SLIT1, ROBO2, ATF5, SLIT2, SLIT3, ERBB4, WNT5A, ROBO1, ARX	SALL1 (5.0e-03), SLIT1 (2.4e-01), ROBO2 (2.6e-01), ATF5 (2.7e-01), SLIT2 (2.8e-01), SLIT3 (3.0e-01), ERBB4 (4.1e-01), WNT5A (6.1e-01), ROBO1 (7.3e-01), ARX (1.0e+00), DLX5 (1.0e+00), GSX2 (1.0e+00), UNCX (1.0e+00)
GOBP_EMBRYONIC_DIGESTIVE_TRACT_MORPHOGENESIS	subgroup 1	2.09851e-05	2579.63	0.000691717	17	FGFR2, ID2, SOX11, HLX, GLI3, SHH, HNF1B, FGF10, SHOX2, RBPMS2	FGFR2 (1.1e-01), ID2 (2.5e-01), SOX11 (3.2e-01), HLX (3.3e-01), GLI3 (3.3e-01), SHH (3.8e-01), HNF1B (3.9e-01), FGF10 (4.2e-01), SHOX2 (4.2e-01), RBPMS2 (4.6e-01), NIPBL (5.8e-01), PDGFRA (6.6e-01), FOXF1 (7.3e-01), SIX2 (1.0e+00), TCF21 (1.0e+00), IHH (1.0e+00), OVOL2 (1.0e+00)
GOBP_KETONE_BODY_METABOLIC_PROCESS	subgroup 1	2.25677e-05	2147.95	0.00073693	10	HMGCS2, ACSS3, ACAT1, SLC27A5, HMGCL, AACS, OXCT1, HMGCLL1, OXCT2, TYRP1	HMGCS2 (8.8e-04), ACSS3 (6.5e-02), ACAT1 (2.5e-01), SLC27A5 (4.1e-01), HMGCL (4.5e-01), AACS (5.2e-01), OXCT1 (8.2e-01), HMGCLL1 (1.0e+00), OXCT2 (1.0e+00), TYRP1 (1.0e+00)
GOBP_RIBONUCLEOSIDE_MONOPHOSPHATE_CATABOLIC_PROCESS	subgroup 1	2.25677e-05	1494.84	0.00073693	15	DPYS, GDA, UPP1, NT5C2, AMPD3, XDH, NT5C, DPYD, UPB1, NT5E	DPYS (4.0e-03), GDA (1.1e-02), UPP1 (2.5e-01), NT5C2 (2.6e-01), AMPD3 (2.9e-01), XDH (2.9e-01), NT5C (3.1e-01), DPYD (3.9e-01), UPB1 (5.2e-01), NT5E (5.2e-01), NT5C1A (5.4e-01), PNP (5.5e-01), PRTFDC1 (6.0e-01), ADA (7.6e-01), HPRT1 (8.9e-01)
GOBP_SYNAPTIC_TRANSMISSION_CHOLINERGIC	subgroup 1	2.51561e-05	1620.95	0.000810096	31	APOE, TACR1, NALCN, LAMA2, CHRNB2, CHRNA7, CHRM3, CHRNA4, CHRNA1, ANXA9	APOE (9.0e-03), TACR1 (2.4e-01), NALCN (2.7e-01), LAMA2 (3.0e-01), CHRNB2 (4.1e-01), CHRNA7 (4.2e-01), CHRM3 (4.5e-01), CHRNA4 (4.5e-01), CHRNA1 (4.9e-01), ANXA9 (5.1e-01), CHRNA2 (5.1e-01), RAPSN (5.3e-01), CHRNB4 (5.5e-01), CHRNE (6.1e-01), CHRNA10 (6.2e-01), LYPD1 (6.3e-01), RIC3 (6.7e-01), CHRNA5 (7.1e-01), COLQ (7.2e-01), ACHE (7.3e-01), CHRNG (7.7e-01), ADORA2A (8.0e-01), CHRNB1 (9.0e-01), …
GOBP_POLYAMINE_TRANSPORT	subgroup 1	2.80254e-05	2486.45	0.000894252	16	SLC22A3, SLC22A1, OAZ2, SLC47A1, OAZ1, ATP13A5, SLC18B1, ATP13A3, AZIN1, AZIN2	SLC22A3 (1.7e-02), SLC22A1 (3.4e-02), OAZ2 (1.7e-01), SLC47A1 (2.2e-01), OAZ1 (3.7e-01), ATP13A5 (4.1e-01), SLC18B1 (4.6e-01), ATP13A3 (4.9e-01), AZIN1 (4.9e-01), AZIN2 (5.3e-01), SLC22A2 (5.7e-01), ATP13A2 (5.9e-01), OAZ3 (7.6e-01), SLC22A16 (7.7e-01), ATP13A4 (7.8e-01), TAF7 (8.5e-01)
GOBP_POSITIVE_REGULATION_OF_MACROPHAGE_ACTIVATION	subgroup 1	3.23377e-05	1163.45	0.00100434	30	LBP, HAMP, MMP8, IL10, STAP1, TTBK1, TLR6, IL33, LRRK2, CEBPA	LBP (1.3e-03), HAMP (1.8e-02), MMP8 (1.1e-01), IL10 (1.7e-01), STAP1 (2.0e-01), TTBK1 (2.8e-01), TLR6 (4.1e-01), IL33 (4.2e-01), LRRK2 (4.2e-01), CEBPA (4.3e-01), TLR4 (4.4e-01), IL4R (4.5e-01), IL1RL1 (5.4e-01), HAVCR2 (5.6e-01), THBS1 (5.9e-01), PLA2G4A (6.0e-01), WNT5A (6.1e-01), SPACA3 (6.4e-01), CCL3 (6.4e-01), KARS1 (6.8e-01), TNIP2 (7.0e-01), HSPD1 (7.3e-01), CTSC (7.9e-01), MIR128-1 (1.0e…
GOBP_REGULATION_OF_INSULIN_LIKE_GROWTH_FACTOR_RECEPTOR_SIGNALING_PATHWAY	subgroup 1	3.23377e-05	1367.63	0.00100434	25	MYORG, NKX3-1, IGF1, IGFBP4, IGFBP1, CDH3, CILP, IGFBP2, INPPL1, TRIM72	MYORG (2.0e-02), NKX3-1 (1.6e-01), IGF1 (2.3e-01), IGFBP4 (2.8e-01), IGFBP1 (3.7e-01), CDH3 (4.0e-01), CILP (4.2e-01), IGFBP2 (4.2e-01), INPPL1 (4.8e-01), TRIM72 (5.0e-01), GHRHR (5.1e-01), AR (5.2e-01), IGFBP5 (6.0e-01), PHIP (6.4e-01), BMP2 (7.3e-01), IGFBP3 (7.3e-01), ZFAND2B (8.4e-01), IGFBP6 (9.0e-01), GH1 (1.0e+00), GHRH (1.0e+00), GHSR (1.0e+00), BMP5 (1.0e+00), WNT1 (1.0e+00), MIR1-1 (1.0…
GOBP_REGULATION_OF_COMPLEMENT_DEPENDENT_CYTOTOXICITY	subgroup 1	3.47234e-05	1518.72	0.00106893	11	CFH, IL10, CD59, CR1, TGFB2, CD5L, CD55, CR1L, IL4, IL13	CFH (7.8e-06), IL10 (1.7e-01), CD59 (2.3e-01), CR1 (3.9e-01), TGFB2 (5.0e-01), CD5L (5.6e-01), CD55 (7.0e-01), CR1L (7.7e-01), IL4 (1.0e+00), IL13 (1.0e+00), IL11 (1.0e+00)
REACTOME_GLUCOCORTICOID_BIOSYNTHESIS	subgroup 1	3.47234e-05	5688.32	0.00106893	10	SERPINA6, HSD11B1, CYP17A1, POMC, HSD3B1, HSD3B2, HSD11B2, CYP21A2, CYP11B1, CYP11B2	SERPINA6 (3.9e-01), HSD11B1 (4.5e-01), CYP17A1 (4.9e-01), POMC (6.5e-01), HSD3B1 (7.4e-01), HSD3B2 (1.0e+00), HSD11B2 (1.0e+00), CYP21A2 (1.0e+00), CYP11B1 (1.0e+00), CYP11B2 (1.0e+00)
GOBP_SKELETAL_MUSCLE_ADAPTATION	subgroup 1	3.86177e-05	1321.36	0.00116823	25	ACTA1, CAMK2B, CFLAR, CACNA1S, MYH7, MYOD1, GTF2IRD1, TNNI1, ACTN3, ATP2A2	ACTA1 (1.3e-01), CAMK2B (2.2e-01), CFLAR (2.2e-01), CACNA1S (2.9e-01), MYH7 (3.2e-01), MYOD1 (3.4e-01), GTF2IRD1 (3.7e-01), TNNI1 (4.9e-01), ACTN3 (5.2e-01), ATP2A2 (5.7e-01), IGFBP5 (6.0e-01), NFATC1 (6.6e-01), PPP3CA (8.2e-01), RPS6KB1 (8.5e-01), CAMK2G (8.8e-01), TNNT1 (9.1e-01), MSTN (1.0e+00), MIR499A (1.0e+00), TNNC1 (1.0e+00), MYOZ2 (1.0e+00), MYOZ1 (1.0e+00), MYMK (1.0e+00), MYOC (1.0e+00…
REACTOME_RECEPTOR_TYPE_TYROSINE_PROTEIN_PHOSPHATASES	subgroup 1	3.86177e-05	4516.68	0.00116823	20	PPFIA1, PTPRF, PPFIA4, NTRK3, PTPRS, PPFIA2, SLITRK2, PPFIBP2, SLITRK4, IL1RAP	PPFIA1 (4.2e-02), PTPRF (2.4e-01), PPFIA4 (3.1e-01), NTRK3 (3.2e-01), PTPRS (3.3e-01), PPFIA2 (3.5e-01), SLITRK2 (3.6e-01), PPFIBP2 (3.7e-01), SLITRK4 (4.4e-01), IL1RAP (4.4e-01), SLITRK3 (4.9e-01), IL1RAPL2 (5.4e-01), SLITRK5 (5.5e-01), SLITRK6 (6.1e-01), PTPRD (6.4e-01), PPFIBP1 (6.5e-01), PPFIA3 (6.7e-01), LRRC4B (1.0e+00), SLITRK1 (1.0e+00), IL1RAPL1 (1.0e+00)
GOBP_ARACHIDONIC_ACID_SECRETION	subgroup 1	4.00054e-05	1478.39	0.00119469	31	ANXA1, PLA2G2A, ACE, PLA2G12B, PLA2G4F, PLA2R1, AVPR1B, PLA2G12A, PLA2G2C, PLA2G5	ANXA1 (7.7e-02), PLA2G2A (1.2e-01), ACE (3.9e-01), PLA2G12B (4.0e-01), PLA2G4F (4.0e-01), PLA2R1 (4.7e-01), AVPR1B (5.0e-01), PLA2G12A (5.0e-01), PLA2G2C (5.1e-01), PLA2G5 (5.5e-01), NTSR1 (5.5e-01), PLA2G4A (6.0e-01), BDKRB2 (6.2e-01), MIF (7.2e-01), SYK (7.4e-01), NMB (7.6e-01), PROCA1 (8.0e-01), PNPLA8 (8.0e-01), OC90 (1.0e+00), PLA2G2D (1.0e+00), PLA2G10 (1.0e+00), DRD4 (1.0e+00), NMUR2 (1.0e…
REACTOME_SCAVENGING_BY_CLASS_A_RECEPTORS	subgroup 1	4.00054e-05	1330.8	0.00119469	19	APOB, APOA1, APOE, FTL, MASP1, COL1A1, FTH1, COL1A2, SCARA5, COL4A1	APOB (7.8e-05), APOA1 (6.2e-04), APOE (9.0e-03), FTL (6.9e-02), MASP1 (1.7e-01), COL1A1 (3.1e-01), FTH1 (3.6e-01), COL1A2 (4.5e-01), SCARA5 (4.5e-01), COL4A1 (4.5e-01), COL3A1 (4.7e-01), COL4A2 (6.2e-01), COLEC12 (6.8e-01), MSR1 (6.9e-01), MARCO (7.2e-01), CALR (8.5e-01), HSP90B1 (9.0e-01), SCGB3A2 (1.0e+00), COLEC11 (1.0e+00)
GOBP_POSITIVE_REGULATION_OF_FATTY_ACID_OXIDATION	subgroup 1	4.14404e-05	1330.52	0.00122706	15	FABP1, PPARGC1A, PPARA, MLYCD, NR4A3, CPT1A, IRS2, PLIN5, ABCD1, IRS1	FABP1 (3.8e-05), PPARGC1A (2.0e-03), PPARA (5.0e-03), MLYCD (1.8e-01), NR4A3 (2.4e-01), CPT1A (2.6e-01), IRS2 (3.0e-01), PLIN5 (4.1e-01), ABCD1 (4.3e-01), IRS1 (6.4e-01), KLHL25 (6.4e-01), MTLN (7.3e-01), AKT2 (7.4e-01), ABCD2 (8.3e-01), TWIST1 (1.0e+00)
REACTOME_GLYCOGEN_STORAGE_DISEASES	subgroup 1	4.29241e-05	1344.76	0.00126563	16	G6PC1, PPP1R3C, GYG2, GYG1, EPM2A, RPS27A, UBA52, UBB, GYS1, UBC	G6PC1 (1.2e-03), PPP1R3C (5.5e-03), GYG2 (1.1e-01), GYG1 (3.2e-01), EPM2A (3.6e-01), RPS27A (4.1e-01), UBA52 (4.2e-01), UBB (5.0e-01), GYS1 (5.0e-01), UBC (5.3e-01), GAA (5.9e-01), SLC37A4 (6.3e-01), GBE1 (6.4e-01), G6PC3 (7.9e-01), NHLRC1 (9.3e-01), GYS2 (1.0e+00)
GOBP_EPINEPHRINE_TRANSPORT	subgroup 1	4.60441e-05	9739.5	0.00134065	11	SLC22A3, SLC22A1, SLC29A4, SLC22A2, ADRA2A, GABBR1, ADRA2C, ADRA2B, VIP, CRH	SLC22A3 (1.7e-02), SLC22A1 (3.4e-02), SLC29A4 (3.8e-01), SLC22A2 (5.7e-01), ADRA2A (6.5e-01), GABBR1 (8.6e-01), ADRA2C (1.0e+00), ADRA2B (1.0e+00), VIP (1.0e+00), CRH (1.0e+00), CARTPT (1.0e+00)
GOBP_NOREPINEPHRINE_TRANSPORT	subgroup 1	5.113e-05	2428.19	0.0014684	22	SLC22A3, SLC22A1, ACTB, SLC29A4, KCNB1, CHRNA7, OXTR, P2RY1, SNCA, SLC29A3	SLC22A3 (1.7e-02), SLC22A1 (3.4e-02), ACTB (3.6e-01), SLC29A4 (3.8e-01), KCNB1 (3.9e-01), CHRNA7 (4.2e-01), OXTR (4.2e-01), P2RY1 (5.5e-01), SNCA (5.5e-01), SLC29A3 (5.6e-01), SLC22A2 (5.7e-01), ADRA2A (6.5e-01), SLC6A2 (6.9e-01), STX1A (7.0e-01), ADORA2A (8.0e-01), ADRA2C (1.0e+00), FFAR3 (1.0e+00), ADRA2B (1.0e+00), GHSR (1.0e+00), SLC6A3 (1.0e+00), HRH3 (1.0e+00), ADORA3 (1.0e+00)
GOBP_CELLULAR_RESPONSE_TO_PH	subgroup 1	5.48117e-05	2273.95	0.00153825	27	PCK1, CHP1, GPLD1, HVCN1, AQP10, SCNN1A, SLC38A3, HYAL1, PKD1L3, INSRR	PCK1 (4.4e-05), CHP1 (3.1e-03), GPLD1 (4.3e-03), HVCN1 (1.9e-01), AQP10 (3.1e-01), SCNN1A (3.2e-01), SLC38A3 (3.5e-01), HYAL1 (3.6e-01), PKD1L3 (3.6e-01), INSRR (4.0e-01), TRPV1 (4.5e-01), SCNN1D (4.7e-01), KCNE1 (4.7e-01), PKD2L1 (4.9e-01), RAB11FIP5 (5.1e-01), ASIC2 (5.2e-01), GNA11 (5.5e-01), SCNN1B (5.6e-01), RAB11B (6.4e-01), SLC9A1 (6.5e-01), ASIC1 (6.6e-01), GPR68 (7.1e-01), MCOLN1 (7.8e-0…
GOBP_VAGINA_DEVELOPMENT	subgroup 1	5.48117e-05	3253.02	0.00153825	10	RBP4, TYRO3, LRP2, MERTK, ESR1, BAX, WNT5A, AXL, BAK1, LHX1	RBP4 (2.3e-06), TYRO3 (3.1e-01), LRP2 (3.2e-01), MERTK (3.7e-01), ESR1 (4.7e-01), BAX (5.4e-01), WNT5A (6.1e-01), AXL (8.2e-01), BAK1 (8.5e-01), LHX1 (1.0e+00)
REACTOME_SYNTHESIS_OF_BILE_ACIDS_AND_BILE_SALTS_VIA_24_HYDROXYCHOLESTEROL	subgroup 1	6.08083e-05	3511.57	0.00168622	14	AKR1C1, SLC27A2, CYP8B1, AKR1D1, CYP27A1, AKR1C2, AKR1C4, CYP46A1, SLC27A5, AMACR	AKR1C1 (9.7e-04), SLC27A2 (1.8e-03), CYP8B1 (4.9e-03), AKR1D1 (1.3e-02), CYP27A1 (7.1e-02), AKR1C2 (2.4e-01), AKR1C4 (3.6e-01), CYP46A1 (4.1e-01), SLC27A5 (4.1e-01), AMACR (5.7e-01), CYP39A1 (5.7e-01), HSD3B7 (6.2e-01), PTGIS (7.3e-01), AKR1C3 (7.4e-01)
GOBP_PROXIMAL_TUBULE_DEVELOPMENT	subgroup 1	6.97745e-05	1892.61	0.00186101	10	SLC22A1, ACAT1, HEYL, CTNS, PKD1, DLL1, AQP1, NOTCH2, SLC22A6, AQP11	SLC22A1 (3.4e-02), ACAT1 (2.5e-01), HEYL (5.4e-01), CTNS (5.7e-01), PKD1 (6.6e-01), DLL1 (6.8e-01), AQP1 (7.3e-01), NOTCH2 (8.9e-01), SLC22A6 (1.0e+00), AQP11 (1.0e+00)
REACTOME_DEFECTIVE_EXT2_CAUSES_EXOSTOSES_2	subgroup 1	7.22041e-05	2565.05	0.00188975	14	SDC1, EXT1, SDC2, GPC6, SDC3, GPC1, SDC4, EXT2, HSPG2, AGRN	SDC1 (8.0e-05), EXT1 (2.2e-01), SDC2 (2.4e-01), GPC6 (3.6e-01), SDC3 (3.7e-01), GPC1 (5.5e-01), SDC4 (5.9e-01), EXT2 (6.1e-01), HSPG2 (6.5e-01), AGRN (6.7e-01), GPC5 (7.1e-01), GPC2 (7.4e-01), GPC4 (1.0e+00), GPC3 (1.0e+00)
GOBP_ANDROGEN_BIOSYNTHETIC_PROCESS	subgroup 1	8.27459e-05	5830.37	0.00209503	10	HSD17B6, SRD5A1, SRD5A2, SRD5A3, CYP17A1, HSD3B1, MED1, WNT4, HSD3B2, HSD17B3	HSD17B6 (2.9e-04), SRD5A1 (8.8e-02), SRD5A2 (3.4e-01), SRD5A3 (3.8e-01), CYP17A1 (4.9e-01), HSD3B1 (7.4e-01), MED1 (7.6e-01), WNT4 (8.1e-01), HSD3B2 (1.0e+00), HSD17B3 (1.0e+00)
GOBP_HEME_TRANSPORT	subgroup 1	8.27459e-05	1892.26	0.00209503	10	HRG, HPX, ABCC5, SLC48A1, SLC46A1, ABCB6, ABCB7, FLVCR1, FLVCR2, PGRMC2	HRG (4.9e-05), HPX (4.1e-04), ABCC5 (6.0e-01), SLC48A1 (6.2e-01), SLC46A1 (6.6e-01), ABCB6 (6.7e-01), ABCB7 (7.4e-01), FLVCR1 (7.7e-01), FLVCR2 (8.1e-01), PGRMC2 (8.3e-01)
GOBP_REGULATION_OF_FLAGELLATED_SPERM_MOTILITY	subgroup 1	8.27459e-05	391.85	0.00209503	20	TEX101, TACR1, RGN, CFAP69, EPPIN, KIF9, DEFB1, CFAP206, PGAM4, CCR6	TEX101 (1.4e-01), TACR1 (2.4e-01), RGN (3.6e-01), CFAP69 (4.2e-01), EPPIN (6.2e-01), KIF9 (6.7e-01), DEFB1 (8.0e-01), CFAP206 (1.0e+00), PGAM4 (1.0e+00), CCR6 (1.0e+00), RNASE10 (1.0e+00), TACR2 (1.0e+00), SEMG1 (1.0e+00), TAC4 (1.0e+00), IQCF1 (1.0e+00), SEMG2 (1.0e+00), TACR3 (1.0e+00), TPPP2 (1.0e+00), PRDM14 (1.0e+00)
GOBP_EMBRYONIC_DIGESTIVE_TRACT_DEVELOPMENT	subgroup 1	8.8547e-05	1744.05	0.00220202	33	RARRES2, SALL1, FGFR2, ID2, SOX11, HLX, GLI3, CXCL8, PCSK5, SHH	RARRES2 (1.5e-03), SALL1 (5.0e-03), FGFR2 (1.1e-01), ID2 (2.5e-01), SOX11 (3.2e-01), HLX (3.3e-01), GLI3 (3.3e-01), CXCL8 (3.4e-01), PCSK5 (3.5e-01), SHH (3.8e-01), HNF1B (3.9e-01), GLI2 (4.1e-01), FGF10 (4.2e-01), SHOX2 (4.2e-01), RBPMS2 (4.6e-01), FGF9 (4.6e-01), TGFB2 (5.0e-01), STRA6 (5.1e-01), VPS52 (5.3e-01), ALDH1A2 (5.8e-01), NIPBL (5.8e-01), RARB (5.9e-01), TNF (6.3e-01), PDGFRA (6.6e-01…
GOBP_POSITIVE_REGULATION_OF_FATTY_ACID_BETA_OXIDATION	subgroup 1	8.8547e-05	1297.14	0.00220202	11	FABP1, PPARA, CPT1A, IRS2, PLIN5, ABCD1, IRS1, MTLN, AKT2, ABCD2	FABP1 (3.8e-05), PPARA (5.0e-03), CPT1A (2.6e-01), IRS2 (3.0e-01), PLIN5 (4.1e-01), ABCD1 (4.3e-01), IRS1 (6.4e-01), MTLN (7.3e-01), AKT2 (7.4e-01), ABCD2 (8.3e-01), TWIST1 (1.0e+00)
GOBP_DEOXYRIBONUCLEOSIDE_MONOPHOSPHATE_METABOLIC_PROCESS	subgroup 1	0.000104776	908.025	0.00248195	24	DPYS, GDA, DCK, TK2, UPP1, NT5C2, XDH, NT5C, DPYD, TK1	DPYS (4.0e-03), GDA (1.1e-02), DCK (1.2e-01), TK2 (1.3e-01), UPP1 (2.5e-01), NT5C2 (2.6e-01), XDH (2.9e-01), NT5C (3.1e-01), DPYD (3.9e-01), TK1 (4.2e-01), UPP2 (4.7e-01), TYMP (5.0e-01), UPB1 (5.2e-01), SHMT1 (5.3e-01), NT5C1A (5.4e-01), DUT (5.4e-01), PNP (5.5e-01), TYMS (5.9e-01), NT5M (6.3e-01), ADK (6.4e-01), ADA (7.6e-01), DGUOK (8.2e-01), DNPH1 (8.5e-01)
GOBP_MANGANESE_ION_TRANSPORT	subgroup 1	0.000104776	2157.77	0.00248195	11	SLC41A2, SLC39A14, SLC30A10, ATP2C2, ATP2C1, TMEM165, SLC39A8, ATP13A1, SLC11A1, SLC11A2	SLC41A2 (4.9e-05), SLC39A14 (1.2e-04), SLC30A10 (9.7e-02), ATP2C2 (3.6e-01), ATP2C1 (4.3e-01), TMEM165 (5.8e-01), SLC39A8 (6.3e-01), ATP13A1 (6.9e-01), SLC11A1 (7.1e-01), SLC11A2 (7.9e-01), TRPM2 (8.8e-01)
GOBP_STEROID_CATABOLIC_PROCESS	subgroup 1	0.000104776	1967.99	0.00248195	25	HSD17B6, APOE, AKR1D1, CYP3A4, CYP27A1, SRD5A1, SCARB1, SRD5A2, SCARF1, HSD17B14	HSD17B6 (2.9e-04), APOE (9.0e-03), AKR1D1 (1.3e-02), CYP3A4 (1.6e-02), CYP27A1 (7.1e-02), SRD5A1 (8.8e-02), SCARB1 (3.3e-01), SRD5A2 (3.4e-01), SCARF1 (3.6e-01), HSD17B14 (3.9e-01), CYP46A1 (4.1e-01), HSD11B1 (4.5e-01), YWHAH (4.6e-01), CYP1A2 (5.3e-01), FGF23 (5.4e-01), SNX17 (5.7e-01), CYP39A1 (5.7e-01), HSD17B11 (6.2e-01), CYP19A1 (7.4e-01), SPP1 (7.6e-01), STS (7.9e-01), CYP27B1 (1.0e+00), SU…
GOBP_ALDITOL_METABOLIC_PROCESS	subgroup 1	0.000108342	1608.62	0.00253209	22	ANGPTL3, PCK1, GOT1, PGP, MOGAT2, COQ3, DGAT2, GALK1, GK, SHPK	ANGPTL3 (2.2e-05), PCK1 (4.4e-05), GOT1 (2.5e-01), PGP (2.8e-01), MOGAT2 (3.4e-01), COQ3 (3.6e-01), DGAT2 (4.1e-01), GALK1 (4.1e-01), GK (4.1e-01), SHPK (4.3e-01), GPD2 (4.8e-01), TPI1 (5.8e-01), PLA2G4A (6.0e-01), TKFC (6.4e-01), MOGAT3 (6.7e-01), GK5 (6.9e-01), SORD (7.0e-01), PCK2 (7.2e-01), COQ2 (8.6e-01), GK2 (1.0e+00), LEP (1.0e+00), MOGAT1 (1.0e+00)
GOBP_L_ALANINE_TRANSPORT	subgroup 1	0.000108342	4409.4	0.00253209	11	SLC38A4, SLC38A3, SFXN1, SLC3A2, SLC36A2, SLC36A1, SLC7A8, SLC38A5, SLC36A4, SLC1A4	SLC38A4 (7.3e-05), SLC38A3 (3.5e-01), SFXN1 (4.7e-01), SLC3A2 (5.2e-01), SLC36A2 (5.5e-01), SLC36A1 (5.6e-01), SLC7A8 (6.8e-01), SLC38A5 (7.8e-01), SLC36A4 (8.4e-01), SLC1A4 (8.9e-01), SLC36A3 (1.0e+00)
REACTOME_DEFECTIVE_B4GALT7_CAUSES_EDS_PROGEROID_TYPE	subgroup 1	0.000108342	1916.99	0.00253209	20	SDC1, SDC2, GPC6, SDC3, DCN, NCAN, CSPG4, GPC1, BCAN, SDC4	SDC1 (8.0e-05), SDC2 (2.4e-01), GPC6 (3.6e-01), SDC3 (3.7e-01), DCN (4.4e-01), NCAN (4.8e-01), CSPG4 (5.5e-01), GPC1 (5.5e-01), BCAN (5.7e-01), SDC4 (5.9e-01), BGN (6.2e-01), HSPG2 (6.5e-01), AGRN (6.7e-01), GPC5 (7.1e-01), GPC2 (7.4e-01), VCAN (8.9e-01), B4GALT7 (9.3e-01), GPC4 (1.0e+00), GPC3 (1.0e+00), CSPG5 (1.0e+00)
GOBP_SODIUM_ION_HOMEOSTASIS	subgroup 1	0.000115821	1363.04	0.00268888	46	AGT, CYP4A11, EXT1, CORIN, ATP1A4, SCNN1A, SLC12A1, SCN7A, CYP4F12, FXYD2	AGT (6.3e-03), CYP4A11 (6.1e-02), EXT1 (2.2e-01), CORIN (2.7e-01), ATP1A4 (3.2e-01), SCNN1A (3.2e-01), SLC12A1 (3.4e-01), SCN7A (3.6e-01), CYP4F12 (3.8e-01), FXYD2 (4.1e-01), SPX (4.1e-01), ATP12A (4.1e-01), SLC1A3 (4.3e-01), ATP4A (4.4e-01), MLLT6 (4.6e-01), TMPRSS3 (4.6e-01), SCNN1D (4.7e-01), CYP4F2 (5.0e-01), UPK3A (5.4e-01), SLC12A3 (5.6e-01), SCNN1B (5.6e-01), NPR1 (5.7e-01), ATP1B1 (5.8e-0…
GOBP_RESPONSE_TO_STIMULUS_INVOLVED_IN_REGULATION_OF_MUSCLE_ADAPTATION	subgroup 1	0.000127957	1841.71	0.00291258	13	AGT, HDAC4, SCN5A, FBXO32, DAG1, SGCA, ACTN3, SELENON, PRKAG3, RPS6KB1	AGT (6.3e-03), HDAC4 (3.2e-01), SCN5A (3.2e-01), FBXO32 (3.8e-01), DAG1 (4.5e-01), SGCA (5.2e-01), ACTN3 (5.2e-01), SELENON (5.3e-01), PRKAG3 (5.7e-01), RPS6KB1 (8.5e-01), MYOG (1.0e+00), CASQ1 (1.0e+00), TRIM63 (1.0e+00)
GOBP_TRANSEPITHELIAL_TRANSPORT	subgroup 1	0.00014601	1369.68	0.0032143	35	GPLD1, ABCC2, SLC1A1, CFTR, SLC1A2, ACTB, SLC5A1, SLC9A4, ACTG1, AHCYL1	GPLD1 (4.3e-03), ABCC2 (2.3e-02), SLC1A1 (1.6e-01), CFTR (2.0e-01), SLC1A2 (2.6e-01), ACTB (3.6e-01), SLC5A1 (3.8e-01), SLC9A4 (3.8e-01), ACTG1 (4.2e-01), AHCYL1 (4.2e-01), SLC1A3 (4.3e-01), ITPR1 (4.4e-01), ABCG2 (5.4e-01), CLCNKB (5.4e-01), BEST1 (5.6e-01), CLCN7 (5.6e-01), SCNN1B (5.6e-01), ABCB1 (6.1e-01), ABCC1 (6.2e-01), CXADR (6.3e-01), EDN1 (6.6e-01), P2RY6 (7.0e-01), SLC12A2 (7.3e-01), A…
GOBP_DOPAMINERGIC_NEURON_DIFFERENTIATION	subgroup 1	0.000150884	1702.83	0.00329363	42	LRP6, FOXA2, SFRP1, FOXA1, SHH, WNT3, FZD1, RYK, VEGFA, GSK3B	LRP6 (1.8e-06), FOXA2 (1.4e-01), SFRP1 (3.5e-01), FOXA1 (3.6e-01), SHH (3.8e-01), WNT3 (4.0e-01), FZD1 (4.4e-01), RYK (4.7e-01), VEGFA (4.7e-01), GSK3B (5.1e-01), CDNF (5.3e-01), WNT9B (5.5e-01), MANF (5.6e-01), LMX1A (5.6e-01), SMO (5.6e-01), HIF1A (5.6e-01), CSNK1D (5.9e-01), CTNNB1 (6.0e-01), WNT5A (6.1e-01), TIAM1 (6.2e-01), LMX1B (6.3e-01), WNT2 (7.0e-01), CSNK1E (7.4e-01), NR4A2 (8.0e-01), …
GOBP_L_ARGININE_TRANSMEMBRANE_TRANSPORT	subgroup 1	0.000150884	3777.64	0.00329363	15	SLC7A2, SLC38A4, SLC25A15, SLC47A1, SLC38A9, SLC22A2, SLC7A7, SLC7A6, SLC66A1, SLC25A29	SLC7A2 (6.6e-05), SLC38A4 (7.3e-05), SLC25A15 (2.2e-01), SLC47A1 (2.2e-01), SLC38A9 (3.2e-01), SLC22A2 (5.7e-01), SLC7A7 (5.9e-01), SLC7A6 (6.0e-01), SLC66A1 (6.8e-01), SLC25A29 (6.9e-01), SLC7A1 (6.9e-01), SLC11A1 (7.1e-01), CLN3 (8.3e-01), SLC7A3 (1.0e+00), SLC25A2 (1.0e+00)
GOBP_FAT_SOLUBLE_VITAMIN_METABOLIC_PROCESS	subgroup 1	0.000155911	1286.26	0.00337308	45	GC, TTPA, CYP3A4, CYP27A1, PIAS4, GGCX, GFI1, LRP2, CYP2R1, CYP4F12	GC (4.9e-04), TTPA (1.1e-03), CYP3A4 (1.6e-02), CYP27A1 (7.1e-02), PIAS4 (2.0e-01), GGCX (2.1e-01), GFI1 (2.8e-01), LRP2 (3.2e-01), CYP2R1 (3.4e-01), CYP4F12 (3.8e-01), LGMN (4.2e-01), VKORC1L1 (4.5e-01), RBP1 (4.7e-01), CYP26C1 (4.8e-01), UBIAD1 (5.0e-01), CYP4F2 (5.0e-01), FGF23 (5.4e-01), LRAT (5.6e-01), SNAI2 (5.7e-01), ALDH1A2 (5.8e-01), AIFM2 (5.8e-01), VKORC1 (5.9e-01), CYP11A1 (6.0e-01), …
GOBP_NEUROTRANSMITTER_BIOSYNTHETIC_PROCESS	subgroup 1	0.000155911	3112.74	0.00337308	14	PAH, CHAT, NOS1, DAGLA, SLC44A4, GAD2, GAD1, DBH, MOXD1, DAGLB	PAH (6.8e-02), CHAT (3.6e-01), NOS1 (3.8e-01), DAGLA (4.1e-01), SLC44A4 (4.3e-01), GAD2 (4.5e-01), GAD1 (4.7e-01), DBH (4.9e-01), MOXD1 (6.3e-01), DAGLB (6.9e-01), ALDH9A1 (8.2e-01), MOXD2P (1.0e+00), TH (1.0e+00), SLC5A7 (1.0e+00)
GOBP_POSITIVE_REGULATION_OF_CELL_CELL_ADHESION_MEDIATED_BY_CADHERIN	subgroup 1	0.000161095	2517.03	0.00347449	11	SERPINF2, FOXA2, FLOT1, PTPRU, FOXA1, AFDN, DENND6A, TJP1, WNT5A, ADAM19	SERPINF2 (2.2e-02), FOXA2 (1.4e-01), FLOT1 (3.5e-01), PTPRU (3.5e-01), FOXA1 (3.6e-01), AFDN (4.8e-01), DENND6A (5.1e-01), TJP1 (5.5e-01), WNT5A (6.1e-01), ADAM19 (6.3e-01), WNT3A (1.0e+00)
GOBP_TERPENOID_BIOSYNTHETIC_PROCESS	subgroup 1	0.000166442	1167.21	0.00354602	16	HMGCS2, ALDH8A1, HMGCS1, DHRS9, FDPS, LSS, GGPS1, RBP1, RDH10, ALDH1A2	HMGCS2 (8.8e-04), ALDH8A1 (1.6e-03), HMGCS1 (1.2e-01), DHRS9 (1.9e-01), FDPS (2.1e-01), LSS (3.1e-01), GGPS1 (4.2e-01), RBP1 (4.7e-01), RDH10 (5.4e-01), ALDH1A2 (5.8e-01), BCO1 (6.7e-01), AKR1C3 (7.4e-01), ALDH1A3 (8.4e-01), PRMT3 (9.3e-01), RPE65 (1.0e+00), CYP1A1 (1.0e+00)
GOBP_NEUROTRANSMITTER_UPTAKE	subgroup 1	0.000171955	2772.79	0.00360847	45	SLC22A3, SLC22A1, SLC6A1, SLC6A12, SLC1A2, FLOT1, SLC1A7, SLC29A4, NOS1, SLC1A6	SLC22A3 (1.7e-02), SLC22A1 (3.4e-02), SLC6A1 (1.9e-01), SLC6A12 (2.5e-01), SLC1A2 (2.6e-01), FLOT1 (3.5e-01), SLC1A7 (3.6e-01), SLC29A4 (3.8e-01), NOS1 (3.8e-01), SLC1A6 (4.0e-01), SLC6A11 (4.1e-01), SLC1A3 (4.3e-01), RAB3B (4.5e-01), SLC18B1 (4.6e-01), SLC18A1 (4.7e-01), SLC38A1 (4.9e-01), SLC17A8 (5.0e-01), PER2 (5.0e-01), GFAP (5.2e-01), CLN8 (5.3e-01), SLC6A13 (5.3e-01), ITGB3 (5.4e-01), GPM6…
GOBP_POSITIVE_REGULATION_OF_INSULIN_LIKE_GROWTH_FACTOR_RECEPTOR_SIGNALING_PATHWAY	subgroup 1	0.000171955	1455.21	0.00360847	13	MYORG, IGF1, IGFBP4, CDH3, GHRHR, AR, IGFBP5, PHIP, IGFBP3, GH1	MYORG (2.0e-02), IGF1 (2.3e-01), IGFBP4 (2.8e-01), CDH3 (4.0e-01), GHRHR (5.1e-01), AR (5.2e-01), IGFBP5 (6.0e-01), PHIP (6.4e-01), IGFBP3 (7.3e-01), GH1 (1.0e+00), GHRH (1.0e+00), GHSR (1.0e+00), WNT1 (1.0e+00)
GOBP_RETINAL_CONE_CELL_DIFFERENTIATION	subgroup 1	0.000171955	3252.35	0.00360847	13	RORB, THRB, HCN1, RP1, THY1, USH1C, PDE6C, CABP4, CRB2, NOTCH1	RORB (2.9e-01), THRB (3.0e-01), HCN1 (3.1e-01), RP1 (3.1e-01), THY1 (4.1e-01), USH1C (4.7e-01), PDE6C (6.1e-01), CABP4 (7.5e-01), CRB2 (7.8e-01), NOTCH1 (8.6e-01), DIO3 (1.0e+00), GNAT1 (1.0e+00), GNAT2 (1.0e+00)
REACTOME_INDUCTION_OF_CELL_CELL_FUSION	subgroup 1	0.000171955	1549.84	0.00360847	13	ANO1, ANO5, TMPRSS2, ANO4, ANO3, ACE2, FURIN, ANO10, ANO9, ANO6	ANO1 (1.6e-01), ANO5 (1.7e-01), TMPRSS2 (2.9e-01), ANO4 (3.8e-01), ANO3 (4.5e-01), ACE2 (4.5e-01), FURIN (4.9e-01), ANO10 (4.9e-01), ANO9 (5.5e-01), ANO6 (5.5e-01), ANO7 (6.1e-01), ANO2 (6.9e-01), ANO8 (9.4e-01)
GOBP_ACROSOME_REACTION	subgroup 1	0.0001835	2376.39	0.00378258	40	SERPINA10, ABHD2, PLB1, STX2, UNC13B, CACNA1H, SPINK1, AKAP3, PLCD4, TRIM36	SERPINA10 (9.6e-05), ABHD2 (1.3e-01), PLB1 (1.8e-01), STX2 (2.2e-01), UNC13B (3.0e-01), CACNA1H (3.3e-01), SPINK1 (3.7e-01), AKAP3 (4.3e-01), PLCD4 (4.4e-01), TRIM36 (4.6e-01), ADCY3 (4.9e-01), PLCB1 (5.0e-01), CCDC87 (5.0e-01), PKDREJ (5.1e-01), IFTAP (5.6e-01), SPESP1 (6.0e-01), ZP3 (6.2e-01), HYAL3 (6.7e-01), RAB3A (6.8e-01), B4GALT1 (7.1e-01), RIMS1 (7.7e-01), STXBP1 (7.8e-01), EQTN (1.0e+00)…
GOBP_REGULATION_OF_CILIUM_DEPENDENT_CELL_MOTILITY	subgroup 1	0.0001835	2850.71	0.00378258	29	TEX101, TACR1, RGN, BBS2, CFAP69, EPPIN, TTLL6, KIF9, CFAP20, BBS4	TEX101 (1.4e-01), TACR1 (2.4e-01), RGN (3.6e-01), BBS2 (4.1e-01), CFAP69 (4.2e-01), EPPIN (6.2e-01), TTLL6 (6.3e-01), KIF9 (6.7e-01), CFAP20 (7.2e-01), BBS4 (7.2e-01), MKKS (7.5e-01), CFAP45 (7.6e-01), CATSPER1 (7.9e-01), BBS1 (8.0e-01), DEFB1 (8.0e-01), CFAP206 (1.0e+00), PGAM4 (1.0e+00), CCR6 (1.0e+00), RNASE10 (1.0e+00), TACR2 (1.0e+00), SEMG1 (1.0e+00), TAC4 (1.0e+00), IQCF1 (1.0e+00), SEMG2 …
GOBP_CELLULAR_RESPONSE_TO_ACIDIC_PH	subgroup 1	0.000189542	3754.62	0.00387286	17	PCK1, CHP1, AQP10, SCNN1A, SLC38A3, PKD1L3, TRPV1, SCNN1D, KCNE1, PKD2L1	PCK1 (4.4e-05), CHP1 (3.1e-03), AQP10 (3.1e-01), SCNN1A (3.2e-01), SLC38A3 (3.5e-01), PKD1L3 (3.6e-01), TRPV1 (4.5e-01), SCNN1D (4.7e-01), KCNE1 (4.7e-01), PKD2L1 (4.9e-01), RAB11FIP5 (5.1e-01), ASIC2 (5.2e-01), SCNN1B (5.6e-01), RAB11B (6.4e-01), SLC9A1 (6.5e-01), NOX1 (1.0e+00), SCNN1G (1.0e+00)
GOBP_ESTABLISHMENT_OF_BLOOD_BRAIN_BARRIER	subgroup 1	0.000189542	1955.78	0.00387286	16	TTPA, LRP5, MFSD2A, WNT7A, TRPV1, BPGM, FZD4, LSR, ADGRA2, CTNNB1	TTPA (1.1e-03), LRP5 (1.2e-01), MFSD2A (1.2e-01), WNT7A (3.2e-01), TRPV1 (4.5e-01), BPGM (5.0e-01), FZD4 (5.3e-01), LSR (5.6e-01), ADGRA2 (5.6e-01), CTNNB1 (6.0e-01), FOXP3 (6.0e-01), RECK (7.7e-01), VPS4B (8.4e-01), MXRA8 (1.0e+00), NDP (1.0e+00), CLDN3 (1.0e+00)
GOBP_SPINAL_CORD_PATTERNING	subgroup 1	0.00019577	1546.78	0.0039199	21	SOX1, GLI3, TULP3, SHH, RELN, GLI2, RFX4, INTU, CHRD, SUFU	SOX1 (2.1e-01), GLI3 (3.3e-01), TULP3 (3.4e-01), SHH (3.8e-01), RELN (4.1e-01), GLI2 (4.1e-01), RFX4 (4.7e-01), INTU (4.9e-01), CHRD (5.5e-01), SUFU (5.6e-01), SMO (5.6e-01), GDF11 (5.7e-01), IFT122 (5.8e-01), DLL4 (6.9e-01), RFX8 (7.7e-01), NKX2-2 (1.0e+00), DMRT3 (1.0e+00), LHX3 (1.0e+00), DBX1 (1.0e+00), FOXN4 (1.0e+00), ASCL1 (1.0e+00)
GOBP_PHOSPHATE_ION_HOMEOSTASIS	subgroup 1	0.000202191	3612.06	0.00402539	20	ENPP1, ABCC6, FGFR4, XPR1, SLC17A8, ALPL, SLC17A7, ENPP3, FGF23, ANKH	ENPP1 (1.3e-02), ABCC6 (3.4e-01), FGFR4 (3.8e-01), XPR1 (4.0e-01), SLC17A8 (5.0e-01), ALPL (5.0e-01), SLC17A7 (5.1e-01), ENPP3 (5.3e-01), FGF23 (5.4e-01), ANKH (5.7e-01), SLC34A2 (6.7e-01), SFRP4 (1.0e+00), SLC17A6 (1.0e+00), PTH (1.0e+00), GCM2 (1.0e+00), UMOD (1.0e+00), SLC34A3 (1.0e+00), TMEM174 (1.0e+00), SLC34A1 (1.0e+00)
GOBP_RESPONSE_TO_PHORBOL_13_ACETATE_12_MYRISTATE	subgroup 1	0.000202191	1254.79	0.00402539	10	PCK1, FBP1, PRKD1, MAP4K1, SPHK2, CDK4, FOS, ADAM15, DEFB104A, DEFB104B	PCK1 (4.4e-05), FBP1 (2.9e-02), PRKD1 (5.2e-01), MAP4K1 (5.5e-01), SPHK2 (5.8e-01), CDK4 (5.9e-01), FOS (6.8e-01), ADAM15 (7.1e-01), DEFB104A (1.0e+00), DEFB104B (1.0e+00)
GOBP_NEGATIVE_REGULATION_OF_CELL_ADHESION_MEDIATED_BY_INTEGRIN	subgroup 1	0.000208809	1111.88	0.0041336	12	HRG, SWAP70, MUC1, CYP1B1, PDE3B, JAM3, SNAI2, ACER2, SERPINE1, WNK1	HRG (4.9e-05), SWAP70 (2.6e-01), MUC1 (3.6e-01), CYP1B1 (4.3e-01), PDE3B (4.8e-01), JAM3 (4.9e-01), SNAI2 (5.7e-01), ACER2 (5.8e-01), SERPINE1 (6.1e-01), WNK1 (7.2e-01), NEXMIF (7.5e-01), PTPN11 (8.1e-01)
GOBP_HEART_TRABECULA_FORMATION	subgroup 1	0.00021563	1147.7	0.00423266	15	RBP4, ADGRG6, FKBP1A, SRF, EGLN1, FHL2, ADAMTS1, TGFBR3, TEK, HEY2	RBP4 (2.3e-06), ADGRG6 (3.6e-01), FKBP1A (3.9e-01), SRF (4.5e-01), EGLN1 (5.1e-01), FHL2 (5.1e-01), ADAMTS1 (6.3e-01), TGFBR3 (6.3e-01), TEK (6.9e-01), HEY2 (7.3e-01), HEY1 (8.3e-01), BMP10 (1.0e+00), CAV3 (1.0e+00), NKX2-5 (1.0e+00), OVOL2 (1.0e+00)
GOBP_INTESTINAL_ABSORPTION	subgroup 1	0.00021563	1528.91	0.00423266	41	FABP1, APOA2, APOA1, AKR1C1, CYP8B1, HAMP, ABCG8, ACO1, SLC2A5, SCARB1	FABP1 (3.8e-05), APOA2 (1.3e-04), APOA1 (6.2e-04), AKR1C1 (9.7e-04), CYP8B1 (4.9e-03), HAMP (1.8e-02), ABCG8 (1.1e-01), ACO1 (2.3e-01), SLC2A5 (2.4e-01), SCARB1 (3.3e-01), MOGAT2 (3.4e-01), ABCG5 (3.6e-01), SLC5A1 (3.8e-01), UGCG (3.9e-01), PNLIP (4.3e-01), LIMA1 (5.0e-01), VDR (5.0e-01), EZR (5.2e-01), VIL1 (5.7e-01), PLS1 (5.7e-01), FABP2 (5.7e-01), EPB41 (6.0e-01), F11R (6.0e-01), TJP2 (6.1e-0…
GOBP_URATE_TRANSPORT	subgroup 1	0.000229905	36.2574	0.00443806	11	SLC17A4, SLC2A9, SLC17A2, ABCC4, ABCG2, SLC23A1, SLC17A3, SLC22A13, UMOD, SLC17A1	SLC17A4 (7.9e-02), SLC2A9 (2.4e-01), SLC17A2 (3.5e-01), ABCC4 (4.7e-01), ABCG2 (5.4e-01), SLC23A1 (5.5e-01), SLC17A3 (1.0e+00), SLC22A13 (1.0e+00), UMOD (1.0e+00), SLC17A1 (1.0e+00), SLC22A12 (1.0e+00)
GOBP_OLFACTORY_LOBE_DEVELOPMENT	subgroup 1	0.000237371	1465.44	0.00454451	39	SALL1, EXT1, SLIT1, RPGRIP1L, ID2, AGTPBP1, ROBO2, ATF5, SLIT2, SLIT3	SALL1 (5.0e-03), EXT1 (2.2e-01), SLIT1 (2.4e-01), RPGRIP1L (2.5e-01), ID2 (2.5e-01), AGTPBP1 (2.6e-01), ROBO2 (2.6e-01), ATF5 (2.7e-01), SLIT2 (2.8e-01), SLIT3 (3.0e-01), SEMA3A (3.2e-01), SKI (3.3e-01), PAX6 (3.4e-01), ERBB4 (4.1e-01), LRRK2 (4.2e-01), SRF (4.5e-01), OGDH (4.7e-01), EOMES (5.0e-01), MECP2 (5.1e-01), ZIC1 (5.6e-01), WNT5A (6.1e-01), ATP1A2 (6.3e-01), NR2E1 (7.0e-01), ROBO1 (7.3e-…
GOBP_RESPONSE_TO_PH	subgroup 1	0.000237371	1210.86	0.00454451	42	PCK1, CHP1, GPLD1, HVCN1, ARSB, ABCC8, AQP10, SCNN1A, SERPINF1, SLC38A3	PCK1 (4.4e-05), CHP1 (3.1e-03), GPLD1 (4.3e-03), HVCN1 (1.9e-01), ARSB (2.6e-01), ABCC8 (3.1e-01), AQP10 (3.1e-01), SCNN1A (3.2e-01), SERPINF1 (3.3e-01), SLC38A3 (3.5e-01), HYAL1 (3.6e-01), PKD1L3 (3.6e-01), INSRR (4.0e-01), LGMN (4.2e-01), TRPV1 (4.5e-01), SCNN1D (4.7e-01), KCNE1 (4.7e-01), PKD2L1 (4.9e-01), RAB11FIP5 (5.1e-01), SRC (5.2e-01), ASIC2 (5.2e-01), GNA11 (5.5e-01), SCNN1B (5.6e-01), …
GOBP_NEGATIVE_REGULATION_OF_TRIGLYCERIDE_METABOLIC_PROCESS	subgroup 1	0.000252989	1468.39	0.00473964	15	APOC3, GPLD1, APOE, PLIN5, SORL1, SREBF1, SIRT1, FBXW7, PIK3CG, SIK1	APOC3 (7.9e-05), GPLD1 (4.3e-03), APOE (9.0e-03), PLIN5 (4.1e-01), SORL1 (5.1e-01), SREBF1 (6.7e-01), SIRT1 (7.0e-01), FBXW7 (7.4e-01), PIK3CG (8.9e-01), SIK1 (9.4e-01), APOBEC1 (1.0e+00), MIR548P (1.0e+00), MIR30C1 (1.0e+00), CIDEC (1.0e+00), MIR192 (1.0e+00)
GOBP_RESPONSE_TO_ISOQUINOLINE_ALKALOID	subgroup 1	0.000252989	1290.47	0.00473964	12	SLC1A1, PRKCE, PPP1R9B, OPRM1, PRKCG, MECP2, PPP5C, PPP1R1B, ADCY8, PPP2R2A	SLC1A1 (1.6e-01), PRKCE (2.9e-01), PPP1R9B (3.0e-01), OPRM1 (3.1e-01), PRKCG (5.0e-01), MECP2 (5.1e-01), PPP5C (5.9e-01), PPP1R1B (6.8e-01), ADCY8 (7.1e-01), PPP2R2A (8.0e-01), DRD2 (1.0e+00), DRD3 (1.0e+00)
REACTOME_SYNDECAN_INTERACTIONS	subgroup 1	0.000252989	1274.65	0.00473964	27	SDC1, VTN, COL5A1, SDC2, FN1, COL1A1, FGF2, SDC3, TNC, COL1A2	SDC1 (8.0e-05), VTN (4.2e-03), COL5A1 (2.3e-01), SDC2 (2.4e-01), FN1 (2.5e-01), COL1A1 (3.1e-01), FGF2 (3.5e-01), SDC3 (3.7e-01), TNC (4.1e-01), COL1A2 (4.5e-01), COL3A1 (4.7e-01), ACTN1 (4.7e-01), PRKCA (5.1e-01), TGFB1 (5.2e-01), COL5A2 (5.3e-01), ITGA2 (5.3e-01), ITGB3 (5.4e-01), ITGB1 (5.5e-01), SDC4 (5.9e-01), ITGB5 (5.9e-01), THBS1 (5.9e-01), TRAPPC4 (6.2e-01), COL5A3 (6.3e-01), CASK (6.7e-…
GOBP_DORSAL_SPINAL_CORD_DEVELOPMENT	subgroup 1	0.000261155	1389.89	0.00481517	20	PROX1, DAAM2, MDGA1, DRAXIN, TAL1, PBX3, LHX5, GDF7, LMO4, DRGX	PROX1 (5.6e-09), DAAM2 (1.3e-01), MDGA1 (3.2e-01), DRAXIN (3.6e-01), TAL1 (5.4e-01), PBX3 (5.6e-01), LHX5 (5.7e-01), GDF7 (6.0e-01), LMO4 (8.9e-01), DRGX (1.0e+00), GSX1 (1.0e+00), LHX3 (1.0e+00), GSX2 (1.0e+00), HOXB8 (1.0e+00), WNT3A (1.0e+00), LHX1 (1.0e+00), GDNF (1.0e+00), WNT1 (1.0e+00), UNCX (1.0e+00), ASCL1 (1.0e+00)
GOBP_ORGANIC_ACID_TRANSPORT	subgroup 1	0.000261155	1225.08	0.00481517	354	ABCB11, ABCB4, FABP1, SLC7A2, SLC38A4, AGXT, AKR1C1, SLC27A2, CES1, PPARA	ABCB11 (6.1e-07), ABCB4 (8.3e-07), FABP1 (3.8e-05), SLC7A2 (6.6e-05), SLC38A4 (7.3e-05), AGXT (5.3e-04), AKR1C1 (9.7e-04), SLC27A2 (1.8e-03), CES1 (4.0e-03), PPARA (5.0e-03), APOE (9.0e-03), SLC22A3 (1.7e-02), ABCC2 (2.3e-02), SLC22A1 (3.4e-02), SLC15A4 (3.9e-02), ABCD3 (4.9e-02), SLC22A9 (6.0e-02), CYP4A11 (6.1e-02), ANXA1 (7.7e-02), EMB (1.2e-01), PLA2G2A (1.2e-01), LRP5 (1.2e-01), MFSD2A (1.2e…
GOBP_PROSTATE_GLAND_GROWTH	subgroup 1	0.000261155	1919.57	0.00481517	11	FGFR2, PRLR, SHH, ESR1, PSAP, AR, UBE3A, SOX9, PLAG1, CYP19A1	FGFR2 (1.1e-01), PRLR (3.0e-01), SHH (3.8e-01), ESR1 (4.7e-01), PSAP (4.9e-01), AR (5.2e-01), UBE3A (5.3e-01), SOX9 (6.5e-01), PLAG1 (6.9e-01), CYP19A1 (7.4e-01), PSAPL1 (1.0e+00)
REACTOME_ACYL_CHAIN_REMODELLING_OF_PG	subgroup 1	0.000269567	1548.46	0.00489282	18	LPGAT1, PLA2G2A, PLA2G4F, PLA2R1, PLA2G12A, PLA2G5, LPCAT4, PLA2G4A, PLA2G4D, LPCAT1	LPGAT1 (2.6e-02), PLA2G2A (1.2e-01), PLA2G4F (4.0e-01), PLA2R1 (4.7e-01), PLA2G12A (5.0e-01), PLA2G5 (5.5e-01), LPCAT4 (5.6e-01), PLA2G4A (6.0e-01), PLA2G4D (6.5e-01), LPCAT1 (7.8e-01), CRLS1 (7.8e-01), PLA2G2D (1.0e+00), PLA2G10 (1.0e+00), PLA2G3 (1.0e+00), PLA2G2F (1.0e+00), PLA2G2E (1.0e+00), PLA2G1B (1.0e+00), PLA2G4B (1.0e+00)
REACTOME_NEUROTRANSMITTER_RELEASE_CYCLE	subgroup 1	0.000269567	1979.32	0.00489282	51	SLC22A1, GLS2, PPFIA1, SLC1A1, MAOA, APBA1, SLC6A1, ABAT, SLC6A12, LIN7A	SLC22A1 (3.4e-02), GLS2 (3.8e-02), PPFIA1 (4.2e-02), SLC1A1 (1.6e-01), MAOA (1.7e-01), APBA1 (1.8e-01), SLC6A1 (1.9e-01), ABAT (2.4e-01), SLC6A12 (2.5e-01), LIN7A (2.5e-01), SLC1A2 (2.6e-01), UNC13B (3.0e-01), PPFIA4 (3.1e-01), PPFIA2 (3.5e-01), CHAT (3.6e-01), SLC1A7 (3.6e-01), TSPOAP1 (3.8e-01), SLC1A6 (4.0e-01), SLC6A11 (4.1e-01), SLC1A3 (4.3e-01), GLS (4.4e-01), GAD2 (4.5e-01), ARL6IP5 (4.6e-…
GOBP_PANCREATIC_A_CELL_DIFFERENTIATION	subgroup 1	0.000278233	1950.89	0.00499818	11	ONECUT1, PAX6, NKX6-1, RFX6, VHL, NEUROD1, GATA6, HES1, NKX2-2, NKX6-2	ONECUT1 (2.7e-02), PAX6 (3.4e-01), NKX6-1 (4.2e-01), RFX6 (5.1e-01), VHL (5.8e-01), NEUROD1 (6.4e-01), GATA6 (6.5e-01), HES1 (7.9e-01), NKX2-2 (1.0e+00), NKX6-2 (1.0e+00), INSM1 (1.0e+00)
GOBP_VASCULAR_TRANSPORT	subgroup 1	0.00028716	1734.61	0.00510603	87	SLC7A2, APOE, SLC22A3, ABCC2, SLC22A1, INSR, MFSD2A, SLC1A1, SLC6A1, SLC22A8	SLC7A2 (6.6e-05), APOE (9.0e-03), SLC22A3 (1.7e-02), ABCC2 (2.3e-02), SLC22A1 (3.4e-02), INSR (7.8e-02), MFSD2A (1.2e-01), SLC1A1 (1.6e-01), SLC6A1 (1.9e-01), SLC22A8 (2.0e-01), SLC5A6 (2.2e-01), SLC2A10 (2.5e-01), SLC1A2 (2.6e-01), SLCO2B1 (3.0e-01), SLC16A2 (3.0e-01), KCNJ8 (3.0e-01), ATP1A4 (3.2e-01), LRP2 (3.2e-01), SLC4A8 (3.3e-01), SLC38A3 (3.5e-01), SLC13A3 (3.7e-01), ABCC9 (3.8e-01), SLC5…
GOBP_XENOBIOTIC_TRANSPORT	subgroup 1	0.000296354	1497.71	0.00525614	60	ABCB11, SLC22A3, ABCC2, SLC22A1, SLC31A1, CLDN1, NR1I2, SLC22A8, SLC47A1, SLC37A3	ABCB11 (6.1e-07), SLC22A3 (1.7e-02), ABCC2 (2.3e-02), SLC22A1 (3.4e-02), SLC31A1 (1.0e-01), CLDN1 (1.2e-01), NR1I2 (1.6e-01), SLC22A8 (2.0e-01), SLC47A1 (2.2e-01), SLC37A3 (2.6e-01), ABCA8 (3.1e-01), ABCC11 (3.3e-01), ATP8B1 (3.4e-01), ATRAID (3.5e-01), SLC29A4 (3.8e-01), SLC22A5 (4.2e-01), SLC2A1 (4.3e-01), ABCC10 (4.4e-01), ABCB5 (4.6e-01), SLC18A1 (4.7e-01), ABCC4 (4.7e-01), RALBP1 (4.8e-01), …
GOBP_SKELETAL_MYOFIBRIL_ASSEMBLY	subgroup 1	0.000305823	1258.19	0.0053967	10	PROX1, ACTA1, CFLAR, TTN, LMOD3, PLEC, ACTC1, TCAP, MYH11, ACTL8	PROX1 (5.6e-09), ACTA1 (1.3e-01), CFLAR (2.2e-01), TTN (3.6e-01), LMOD3 (4.4e-01), PLEC (4.9e-01), ACTC1 (6.7e-01), TCAP (6.8e-01), MYH11 (8.3e-01), ACTL8 (1.0e+00)
GOBP_REFLEX	subgroup 1	0.000325618	3385.76	0.00566025	21	ADRA1A, SLC1A1, SCN11A, HPN, USP46, TMC2, TMC1, CACNG2, AFG3L2, SLITRK6	ADRA1A (4.4e-02), SLC1A1 (1.6e-01), SCN11A (3.3e-01), HPN (3.3e-01), USP46 (3.5e-01), TMC2 (4.0e-01), TMC1 (5.8e-01), CACNG2 (6.0e-01), AFG3L2 (6.0e-01), SLITRK6 (6.1e-01), NPNT (6.3e-01), SHANK1 (6.5e-01), ZPLD1 (6.8e-01), NMB (7.6e-01), ALDH1A3 (8.4e-01), GLRA1 (1.0e+00), NPSR1 (1.0e+00), NMBR (1.0e+00), GLRB (1.0e+00), ASCL1 (1.0e+00), DRD3 (1.0e+00)
GOBP_REGULATION_OF_APOPTOTIC_CELL_CLEARANCE	subgroup 1	0.000325618	1262.81	0.00566025	10	C3, CCL2, HMGB1, C2, C4A, CD300LF, ABCA7, TGM2, C4B, TREM2	C3 (1.5e-07), CCL2 (5.1e-01), HMGB1 (5.3e-01), C2 (5.8e-01), C4A (6.2e-01), CD300LF (6.5e-01), ABCA7 (6.5e-01), TGM2 (7.7e-01), C4B (8.5e-01), TREM2 (1.0e+00)
GOBP_REGULATION_OF_CELLULAR_AMINO_ACID_METABOLIC_PROCESS	subgroup 1	0.000325618	1665.14	0.00566025	13	NR1H4, BHMT, BCKDK, ACMSD, ATP2B4, ATCAY, PARK7, SLC7A7, SIRT4, SLC7A11	NR1H4 (5.4e-04), BHMT (1.0e-03), BCKDK (2.6e-01), ACMSD (3.7e-01), ATP2B4 (4.2e-01), ATCAY (5.0e-01), PARK7 (5.8e-01), SLC7A7 (5.9e-01), SIRT4 (6.0e-01), SLC7A11 (6.4e-01), CLN3 (8.3e-01), INS (1.0e+00), MIR21 (1.0e+00)
GOBP_MEMBRANE_DEPOLARIZATION_DURING_ACTION_POTENTIAL	subgroup 1	0.000346607	1371.17	0.00596574	28	PTPN3, CACNA1G, CACNA1C, SCN5A, CACNA1D, SCN11A, ANK2, SCN2B, ANK3, CACNB2	PTPN3 (1.9e-05), CACNA1G (3.0e-01), CACNA1C (3.1e-01), SCN5A (3.2e-01), CACNA1D (3.2e-01), SCN11A (3.3e-01), ANK2 (3.3e-01), SCN2B (3.9e-01), ANK3 (4.1e-01), CACNB2 (4.2e-01), SCN1B (4.3e-01), SCN1A (4.3e-01), TRPM4 (4.5e-01), YWHAH (4.6e-01), SCN3B (4.6e-01), SLMAP (5.2e-01), CACNA2D1 (5.5e-01), HCN4 (6.1e-01), ATP1A2 (6.3e-01), SCN10A (6.3e-01), KCNJ2 (6.6e-01), RANGRF (6.6e-01), SLC8A1 (6.8e-0…
GOBP_SPERM_EGG_RECOGNITION	subgroup 1	0.000368856	1395.02	0.00627146	51	TEX101, FOLR2, ALDOA, ZAN, ATP8B3, CCT7, UBAP2L, IZUMO1, LY6K, CCT3	TEX101 (1.4e-01), FOLR2 (1.6e-01), ALDOA (3.6e-01), ZAN (3.7e-01), ATP8B3 (4.2e-01), CCT7 (4.2e-01), UBAP2L (4.3e-01), IZUMO1 (4.4e-01), LY6K (4.9e-01), CCT3 (5.1e-01), CCT4 (5.5e-01), VDAC2 (5.7e-01), CD9 (5.7e-01), CCT8 (6.0e-01), SPESP1 (6.0e-01), CCT5 (6.1e-01), ZP3 (6.2e-01), SPACA3 (6.4e-01), FOLR3 (6.9e-01), B4GALT1 (7.1e-01), ZPBP (7.2e-01), HSPA1L (7.4e-01), CCT2 (7.7e-01), TCP1 (7.7e-01…
REACTOME_NEUROTRANSMITTER_CLEARANCE	subgroup 1	0.000392436	2646.99	0.00659216	11	SLC22A1, ALDH2, MAOA, SLC22A2, COMT, SLC6A4, ACHE, LRTOMT, BCHE, SLC6A3	SLC22A1 (3.4e-02), ALDH2 (4.5e-02), MAOA (1.7e-01), SLC22A2 (5.7e-01), COMT (6.4e-01), SLC6A4 (7.1e-01), ACHE (7.3e-01), LRTOMT (9.1e-01), BCHE (1.0e+00), SLC6A3 (1.0e+00)
REACTOME_TRIGLYCERIDE_BIOSYNTHESIS	subgroup 1	0.000392436	1095.83	0.00659216	14	GPAM, LPIN1, MOGAT2, AGMO, DGAT2, GK, LPIN3, LPIN2, GPAT2, MOGAT3	GPAM (9.4e-04), LPIN1 (2.7e-01), MOGAT2 (3.4e-01), AGMO (3.6e-01), DGAT2 (4.1e-01), GK (4.1e-01), LPIN3 (5.0e-01), LPIN2 (6.1e-01), GPAT2 (6.4e-01), MOGAT3 (6.7e-01), DGAT1 (7.6e-01), GK2 (1.0e+00), MOGAT1 (1.0e+00)
REACTOME_DISSOLUTION_OF_FIBRIN_CLOT	subgroup 1	0.000417417	2410.03	0.0069616	13	HRG, PLG, SERPINF2, SERPINB2, SERPINB8, PLAUR, ANXA2, S100A10, SERPINB6, SERPINE2	HRG (4.9e-05), PLG (4.2e-04), SERPINF2 (2.2e-02), SERPINB2 (3.2e-01), SERPINB8 (3.4e-01), PLAUR (3.5e-01), ANXA2 (4.0e-01), S100A10 (4.8e-01), SERPINB6 (5.0e-01), SERPINE2 (5.6e-01), PLAU (5.6e-01), PLAT (6.0e-01), SERPINE1 (6.1e-01)
GOBP_NEUTROPHIL_MEDIATED_CYTOTOXICITY	subgroup 1	0.000443878	1330.45	0.0071859	14	ARG1, F2, MYD88, NLRP6, AZU1, DNASE1L3, DNASE1, SCNN1B, TREM1, ELANE	ARG1 (2.1e-03), F2 (4.7e-03), MYD88 (2.3e-01), NLRP6 (3.5e-01), AZU1 (4.8e-01), DNASE1L3 (4.8e-01), DNASE1 (5.0e-01), SCNN1B (5.6e-01), TREM1 (6.1e-01), ELANE (6.4e-01), CXCL6 (6.5e-01), CTSG (6.5e-01), F2RL1 (7.5e-01), TUSC2 (7.9e-01)
GOBP_PURINE_DEOXYRIBONUCLEOSIDE_MONOPHOSPHATE_METABOLIC_PROCESS	subgroup 1	0.000443878	1292.75	0.0071859	10	GDA, DCK, NT5C2, XDH, NT5C, NT5C1A, PNP, ADK, ADA, DGUOK	GDA (1.1e-02), DCK (1.2e-01), NT5C2 (2.6e-01), XDH (2.9e-01), NT5C (3.1e-01), NT5C1A (5.4e-01), PNP (5.5e-01), ADK (6.4e-01), ADA (7.6e-01), DGUOK (8.2e-01)
GOBP_RETINAL_CONE_CELL_DEVELOPMENT	subgroup 1	0.000443878	4975.36	0.0071859	11	RORB, THRB, HCN1, RP1, THY1, USH1C, PDE6C, CABP4, CRB2, DIO3	RORB (2.9e-01), THRB (3.0e-01), HCN1 (3.1e-01), RP1 (3.1e-01), THY1 (4.1e-01), USH1C (4.7e-01), PDE6C (6.1e-01), CABP4 (7.5e-01), CRB2 (7.8e-01), DIO3 (1.0e+00), GNAT2 (1.0e+00)
REACTOME_TRANSPORT_OF_BILE_SALTS_AND_ORGANIC_ACIDS_METAL_IONS_AND_AMINE_COMPOUNDS	subgroup 1	0.000443878	4470.88	0.0071859	84	CP, SLC41A2, SLC39A14, SLC22A3, SLC22A1, SLC30A10, SLC31A1, EMB, SLC6A1, SLC22A8	CP (1.3e-05), SLC41A2 (4.9e-05), SLC39A14 (1.2e-04), SLC22A3 (1.7e-02), SLC22A1 (3.4e-02), SLC30A10 (9.7e-02), SLC31A1 (1.0e-01), EMB (1.2e-01), SLC6A1 (1.9e-01), SLC22A8 (2.0e-01), SLC47A1 (2.2e-01), SLC13A5 (2.5e-01), SLC6A12 (2.5e-01), BSG (3.1e-01), HEPH (3.3e-01), SLC30A1 (3.3e-01), RHAG (3.3e-01), SLC22A7 (3.7e-01), SLC13A3 (3.7e-01), SLC41A1 (3.7e-01), SLC14A1 (3.8e-01), SLC6A15 (3.9e-01),…
GOBP_DOPAMINE_TRANSPORT	subgroup 1	0.000457688	1745.92	0.00733108	55	SYT7, SLC22A3, SLC22A1, ABAT, PINK1, KCNA2, SLC29A4, SNCG, CHRNB2, CHRNA4	SYT7 (8.0e-03), SLC22A3 (1.7e-02), SLC22A1 (3.4e-02), ABAT (2.4e-01), PINK1 (2.5e-01), KCNA2 (3.8e-01), SLC29A4 (3.8e-01), SNCG (3.9e-01), CHRNB2 (4.1e-01), CHRNA4 (4.5e-01), SYT9 (4.5e-01), RAB3B (4.5e-01), SYT17 (4.8e-01), GRM2 (4.9e-01), DTNBP1 (5.0e-01), CNR1 (5.3e-01), SNCA (5.5e-01), SYT3 (5.6e-01), SLC29A3 (5.6e-01), OPRK1 (5.6e-01), SLC22A2 (5.7e-01), SYT12 (5.8e-01), PARK7 (5.8e-01), SYT…
GOBP_NUCLEOSIDE_MONOPHOSPHATE_CATABOLIC_PROCESS	subgroup 1	0.000457688	1159.18	0.00733108	19	DPYS, GDA, UPP1, NT5C2, AMPD3, XDH, NT5C, DPYD, UPP2, TYMP	DPYS (4.0e-03), GDA (1.1e-02), UPP1 (2.5e-01), NT5C2 (2.6e-01), AMPD3 (2.9e-01), XDH (2.9e-01), NT5C (3.1e-01), DPYD (3.9e-01), UPP2 (4.7e-01), TYMP (5.0e-01), UPB1 (5.2e-01), NT5E (5.2e-01), NT5C1A (5.4e-01), PNP (5.5e-01), PRTFDC1 (6.0e-01), NT5M (6.3e-01), ADA (7.6e-01), DNPH1 (8.5e-01), HPRT1 (8.9e-01)
GOBP_POSITIVE_REGULATION_OF_AMINO_ACID_TRANSPORT	subgroup 1	0.000457688	1020.95	0.00733108	24	SLC6A1, ABAT, SLC38A3, ACE2, SLC38A1, DTNBP1, SLC17A8, AVPR1A, NTSR1, ITGB1	SLC6A1 (1.9e-01), ABAT (2.4e-01), SLC38A3 (3.5e-01), ACE2 (4.5e-01), SLC38A1 (4.9e-01), DTNBP1 (5.0e-01), SLC17A8 (5.0e-01), AVPR1A (5.0e-01), NTSR1 (5.5e-01), ITGB1 (5.5e-01), ARL6IP1 (6.0e-01), RAB3GAP1 (6.1e-01), KMO (6.6e-01), SLC7A5 (6.8e-01), SLC12A2 (7.3e-01), PSEN1 (7.6e-01), P2RX7 (7.7e-01), STXBP1 (7.8e-01), ADORA2A (8.0e-01), GABBR1 (8.6e-01), TRH (1.0e+00), CLTRN (1.0e+00), AVP (1.0e+…
GOBP_REGULATION_OF_NITRIC_OXIDE_MEDIATED_SIGNAL_TRANSDUCTION	subgroup 1	0.000471898	1761.9	0.0074776	12	EGFR, SPINK1, GUCY1A2, ATP2B4, VEGFA, NOS1AP, GUCY1A1, PDE5A, THBS1, CBS	EGFR (2.3e-01), SPINK1 (3.7e-01), GUCY1A2 (3.8e-01), ATP2B4 (4.2e-01), VEGFA (4.7e-01), NOS1AP (5.1e-01), GUCY1A1 (5.3e-01), PDE5A (5.7e-01), THBS1 (5.9e-01), CBS (1.0e+00), INS (1.0e+00)
GOBP_NEUROTRANSMITTER_CATABOLIC_PROCESS	subgroup 1	0.000517035	1089.1	0.0081192	10	HNMT, MAOA, ABAT, MAOB, ALDH5A1, PRIMA1, COMT, COLQ, ACHE, BCHE	HNMT (1.5e-01), MAOA (1.7e-01), ABAT (2.4e-01), MAOB (3.1e-01), ALDH5A1 (5.5e-01), PRIMA1 (5.7e-01), COMT (6.4e-01), COLQ (7.2e-01), ACHE (7.3e-01), BCHE (1.0e+00)
GOBP_SODIUM_DEPENDENT_PHOSPHATE_TRANSPORT	subgroup 1	0.000517035	16662.3	0.0081192	12	SLC17A4, CEBPB, ATF4, CRY2, SLC17A8, SLC17A7, SLC34A2, SFRP4, SLC17A6, SLC34A3	SLC17A4 (7.9e-02), CEBPB (2.5e-01), ATF4 (3.9e-01), CRY2 (4.0e-01), SLC17A8 (5.0e-01), SLC17A7 (5.1e-01), SLC34A2 (6.7e-01), SFRP4 (1.0e+00), SLC17A6 (1.0e+00), SLC34A3 (1.0e+00), SLC17A1 (1.0e+00), SLC34A1 (1.0e+00)
GOBP_REGULATION_OF_CHOLESTEROL_BIOSYNTHETIC_PROCESS	subgroup 1	0.000532954	1057.86	0.00831314	26	APOB, APOE, SEC14L2, SCAP, ERLIN1, ABCA2, PRKAA1, ABCG1, FGF1, SREBF2	APOB (7.8e-05), APOE (9.0e-03), SEC14L2 (1.4e-01), SCAP (3.5e-01), ERLIN1 (3.6e-01), ABCA2 (4.0e-01), PRKAA1 (4.4e-01), ABCG1 (4.4e-01), FGF1 (5.6e-01), SREBF2 (6.0e-01), SOD1 (6.1e-01), MBTPS1 (6.1e-01), SREBF1 (6.7e-01), MBTPS2 (7.0e-01), LPCAT3 (7.4e-01), ABCG4 (7.7e-01), ERLIN2 (8.0e-01), MIR185 (1.0e+00), MIR548P (1.0e+00), MIR98 (1.0e+00), MIR342 (1.0e+00), MIR30C1 (1.0e+00), CYP7A1 (1.0e+0…
GOBP_ACID_SECRETION	subgroup 1	0.000549329	1821.39	0.00849273	43	ABCB11, ABCB4, AGXT, CES1, APBA1, SLC6A1, ABAT, CACNB4, SLC51A, SLC9A4	ABCB11 (6.1e-07), ABCB4 (8.3e-07), AGXT (5.3e-04), CES1 (4.0e-03), APBA1 (1.8e-01), SLC6A1 (1.9e-01), ABAT (2.4e-01), CACNB4 (2.8e-01), SLC51A (3.6e-01), SLC9A4 (3.8e-01), SNX10 (3.8e-01), SLC26A7 (3.9e-01), HRH2 (4.2e-01), PRKAA1 (4.4e-01), CASR (5.2e-01), TRPC4 (5.4e-01), NTSR1 (5.5e-01), SGK1 (5.8e-01), HIP1R (6.1e-01), TNF (6.3e-01), PTGER3 (7.0e-01), GHRL (7.2e-01), SV2A (7.2e-01), KCNQ1 (7.…
GOBP_PROTEIN_OXIDATION	subgroup 1	0.000549329	1846.64	0.00849273	13	APOA2, APOA1, TRABD2B, PRDX3, TRABD2A, LOXL1, LOXL4, LOXL2, LOX, LOXL3	APOA2 (1.3e-04), APOA1 (6.2e-04), TRABD2B (3.1e-01), PRDX3 (4.1e-01), TRABD2A (4.4e-01), LOXL1 (5.0e-01), LOXL4 (5.1e-01), LOXL2 (5.2e-01), LOX (5.9e-01), LOXL3 (6.2e-01), CHCHD4 (6.6e-01), SUMF1 (7.7e-01), TMX3 (8.0e-01)
GOBP_NEUTROPHIL_MEDIATED_KILLING_OF_SYMBIONT_CELL	subgroup 1	0.000566172	1482.79	0.00873379	12	ARG1, F2, MYD88, NLRP6, AZU1, SCNN1B, TREM1, ELANE, CXCL6, CTSG	ARG1 (2.1e-03), F2 (4.7e-03), MYD88 (2.3e-01), NLRP6 (3.5e-01), AZU1 (4.8e-01), SCNN1B (5.6e-01), TREM1 (6.1e-01), ELANE (6.4e-01), CXCL6 (6.5e-01), CTSG (6.5e-01), F2RL1 (7.5e-01), TUSC2 (7.9e-01)
GOBP_POSITIVE_REGULATION_OF_PHOSPHOLIPID_METABOLIC_PROCESS	subgroup 1	0.000601309	1010.78	0.00911485	14	NR1H4, CHP1, PRKCD, CAPN2, ACSL3, ADGRF5, HTR2A, FABP3, HTR2B, RAB38	NR1H4 (5.4e-04), CHP1 (3.1e-03), PRKCD (3.8e-01), CAPN2 (5.7e-01), ACSL3 (6.3e-01), ADGRF5 (7.0e-01), HTR2A (7.3e-01), FABP3 (7.7e-01), HTR2B (7.7e-01), RAB38 (7.9e-01), HTR2C (1.0e+00), ENPP7 (1.0e+00), APOC2 (1.0e+00)
GOBP_AZOLE_TRANSMEMBRANE_TRANSPORT	subgroup 1	0.000619628	18067	0.00933182	14	SLC22A1, SLC15A4, SLC47A1, SLC38A3, SLC28A1, SLC19A3, SLC44A4, SLC28A2, SLC22A2, SLC19A2	SLC22A1 (3.4e-02), SLC15A4 (3.9e-02), SLC47A1 (2.2e-01), SLC38A3 (3.5e-01), SLC28A1 (3.8e-01), SLC19A3 (4.1e-01), SLC44A4 (4.3e-01), SLC28A2 (4.8e-01), SLC22A2 (5.7e-01), SLC19A2 (6.8e-01), SLC25A29 (6.9e-01), SLC7A1 (6.9e-01), SLC38A5 (7.8e-01), SLC25A19 (8.2e-01)
GOBP_THYROID_HORMONE_TRANSPORT	subgroup 1	0.000619628	4581.61	0.00933182	12	SLC17A4, SLC16A2, SLCO1B1, CRYM, SERPINA7, SLC3A2, SLCO1C1, TUBB1, SLCO4A1, SLC16A10	SLC17A4 (7.9e-02), SLC16A2 (3.0e-01), SLCO1B1 (3.5e-01), CRYM (3.7e-01), SERPINA7 (3.8e-01), SLC3A2 (5.2e-01), SLCO1C1 (5.3e-01), TUBB1 (5.7e-01), SLCO4A1 (5.8e-01), SLC16A10 (6.4e-01), SLC7A8 (6.8e-01), SLC7A5 (6.8e-01)
GOBP_ETHANOL_CATABOLIC_PROCESS	subgroup 1	0.000698226	3309.97	0.0102504	12	SULT2A1, ALDH2, ALDH3B1, SULT1B1, SULT1A1, SULT1A2, ALDH3B2, SULT1C4, ALDH1B1, SULT1A3	SULT2A1 (7.7e-04), ALDH2 (4.5e-02), ALDH3B1 (9.3e-02), SULT1B1 (3.6e-01), SULT1A1 (4.1e-01), SULT1A2 (4.3e-01), ALDH3B2 (6.6e-01), SULT1C4 (7.5e-01), ALDH1B1 (7.8e-01), SULT1A3 (1.0e+00), SULT1E1 (1.0e+00), SULT1A4 (1.0e+00)
GOBP_ALANINE_TRANSPORT	subgroup 1	0.000719273	2237.68	0.0104933	18	SLC38A4, SLC38A3, SFXN1, SLC38A1, SLC3A2, SLC36A2, SLC36A1, SLC38A2, SLC6A6, SLC7A8	SLC38A4 (7.3e-05), SLC38A3 (3.5e-01), SFXN1 (4.7e-01), SLC38A1 (4.9e-01), SLC3A2 (5.2e-01), SLC36A2 (5.5e-01), SLC36A1 (5.6e-01), SLC38A2 (5.7e-01), SLC6A6 (6.2e-01), SLC7A8 (6.8e-01), SLC7A5 (6.8e-01), SLC38A5 (7.8e-01), SLC36A4 (8.4e-01), SLC1A4 (8.9e-01), SLC6A17 (1.0e+00), SLC6A14 (1.0e+00), SLC7A10 (1.0e+00), SLC36A3 (1.0e+00)
GOBP_DENDRITE_SELF_AVOIDANCE	subgroup 1	0.000763149	1113.03	0.0109505	14	EMB, DSCAM, EXT1, DSCAML1, NEXN, CNTN2, TNN, MYPN, ROBO3, IGSF9	EMB (1.2e-01), DSCAM (2.2e-01), EXT1 (2.2e-01), DSCAML1 (3.0e-01), NEXN (3.3e-01), CNTN2 (3.6e-01), TNN (3.6e-01), MYPN (3.8e-01), ROBO3 (4.2e-01), IGSF9 (4.2e-01), CNTN4 (4.4e-01), ROBO4 (4.6e-01), CNTN6 (5.4e-01), PALLD (7.6e-01)
GOBP_PRESYNAPSE_ORGANIZATION	subgroup 1	0.000786006	1049.18	0.0111638	52	PCLO, CAP2, FARP1, BSN, MDGA1, WNT7A, PPFIA2, EIF4G1, SLITRK2, SDCBP	PCLO (2.3e-01), CAP2 (2.4e-01), FARP1 (2.9e-01), BSN (3.1e-01), MDGA1 (3.2e-01), WNT7A (3.2e-01), PPFIA2 (3.5e-01), EIF4G1 (3.6e-01), SLITRK2 (3.6e-01), SDCBP (3.6e-01), PTEN (3.6e-01), C5AR1 (3.7e-01), LRP4 (3.8e-01), LRFN5 (3.9e-01), NLGN2 (4.0e-01), DVL1 (4.3e-01), FZD1 (4.4e-01), SLITRK4 (4.4e-01), IL1RAP (4.4e-01), VPS35 (4.6e-01), PCDH17 (4.6e-01), SLITRK3 (4.9e-01), ARF6 (5.1e-01), IL1RAPL…
GOBP_REGULATION_OF_DOPAMINERGIC_NEURON_DIFFERENTIATION	subgroup 1	0.000786006	2276.2	0.0111638	12	SFRP1, FOXA1, SHH, GSK3B, CSNK1D, TIAM1, CSNK1E, DKK1, SFRP2, FGF20	SFRP1 (3.5e-01), FOXA1 (3.6e-01), SHH (3.8e-01), GSK3B (5.1e-01), CSNK1D (5.9e-01), TIAM1 (6.2e-01), CSNK1E (7.4e-01), DKK1 (8.3e-01), SFRP2 (8.5e-01), FGF20 (1.0e+00), WNT3A (1.0e+00), FERD3L (1.0e+00)
REACTOME_DEFECTIVE_GALNT3_CAUSES_HFTC	subgroup 1	0.000786006	4468.08	0.0111638	16	MUC5B, MUC3A, MUC16, MUC6, MUC17, MUC12, MUC1, MUC4, MUC13, MUC5AC	MUC5B (2.5e-01), MUC3A (2.7e-01), MUC16 (3.0e-01), MUC6 (3.2e-01), MUC17 (3.3e-01), MUC12 (3.3e-01), MUC1 (3.6e-01), MUC4 (5.1e-01), MUC13 (5.2e-01), MUC5AC (5.2e-01), GALNT3 (6.4e-01), MUC20 (7.7e-01), MUCL1 (7.9e-01), MUC15 (1.0e+00), MUC7 (1.0e+00), MUC21 (1.0e+00)
GOBP_SERINE_FAMILY_AMINO_ACID_CATABOLIC_PROCESS	subgroup 1	0.000809498	2732.22	0.0113818	15	AGXT, CDO1, SDS, GLDC, DAO, CSAD, THNSL2, SHMT1, SHMT2, SDSL	AGXT (5.3e-04), CDO1 (8.9e-04), SDS (2.1e-02), GLDC (1.3e-01), DAO (3.7e-01), CSAD (4.6e-01), THNSL2 (4.9e-01), SHMT1 (5.3e-01), SHMT2 (5.8e-01), SDSL (5.9e-01), GCSH (6.5e-01), SCLY (7.0e-01), AMT (1.0e+00), CBS (1.0e+00)
REACTOME_HIGHLY_CALCIUM_PERMEABLE_POSTSYNAPTIC_NICOTINIC_ACETYLCHOLINE_RECEPTORS	subgroup 1	0.000809498	1352.25	0.0113818	11	CHRNB2, CHRNA7, CHRNA4, CHRNA1, CHRNA2, CHRNB4, CHRNA5, CHRNB3, CHRNA9, CHRNA6	CHRNB2 (4.1e-01), CHRNA7 (4.2e-01), CHRNA4 (4.5e-01), CHRNA1 (4.9e-01), CHRNA2 (5.1e-01), CHRNB4 (5.5e-01), CHRNA5 (7.1e-01), CHRNB3 (1.0e+00), CHRNA9 (1.0e+00), CHRNA6 (1.0e+00), CHRNA3 (1.0e+00)
GOBP_DISRUPTION_OF_CELLULAR_ANATOMICAL_STRUCTURE_IN_ANOTHER_ORGANISM	subgroup 1	0.00083364	2024.78	0.011651	10	DEFA3, DEFA4, REG3A, DEFA5, DEFA1, REG1A, DEFA1B, DEFA6, REG1B, REG3G	DEFA3 (1.0e-01), DEFA4 (4.2e-01), REG3A (6.6e-01), DEFA5 (1.0e+00), DEFA1 (1.0e+00), REG1A (1.0e+00), DEFA1B (1.0e+00), DEFA6 (1.0e+00), REG1B (1.0e+00), REG3G (1.0e+00)
GOBP_PURINE_NUCLEOSIDE_MONOPHOSPHATE_CATABOLIC_PROCESS	subgroup 1	0.00083364	1107.39	0.011651	11	GDA, NT5C2, AMPD3, XDH, NT5C, NT5E, NT5C1A, PNP, PRTFDC1, ADA	GDA (1.1e-02), NT5C2 (2.6e-01), AMPD3 (2.9e-01), XDH (2.9e-01), NT5C (3.1e-01), NT5E (5.2e-01), NT5C1A (5.4e-01), PNP (5.5e-01), PRTFDC1 (6.0e-01), ADA (7.6e-01), HPRT1 (8.9e-01)
REACTOME_TRYPTOPHAN_CATABOLISM	subgroup 1	0.00088394	1411.92	0.0122559	14	AFMID, TDO2, KYAT3, HAAO, ACMSD, IDO1, AADAT, KYNU, SLC3A2, KMO	AFMID (2.8e-03), TDO2 (1.6e-02), KYAT3 (2.0e-01), HAAO (3.0e-01), ACMSD (3.7e-01), IDO1 (4.0e-01), AADAT (4.7e-01), KYNU (4.8e-01), SLC3A2 (5.2e-01), KMO (6.6e-01), IDO2 (6.6e-01), SLC7A5 (6.8e-01), SLC36A4 (8.4e-01), KYAT1 (1.0e+00)
GOBP_PURINE_DEOXYRIBONUCLEOTIDE_CATABOLIC_PROCESS	subgroup 1	0.000964686	1112.34	0.0130644	10	GDA, NUDT16, XDH, NT5C, NUDT18, SAMHD1, NT5C1A, PNP, NUDT15, ADA	GDA (1.1e-02), NUDT16 (1.2e-01), XDH (2.9e-01), NT5C (3.1e-01), NUDT18 (4.1e-01), SAMHD1 (4.7e-01), NT5C1A (5.4e-01), PNP (5.5e-01), NUDT15 (6.7e-01), ADA (7.6e-01)
GOBP_DEOXYRIBONUCLEOSIDE_METABOLIC_PROCESS	subgroup 1	0.000993085	1003.39	0.0133971	11	GDA, TK2, XDH, DPYD, TK1, DERA, DHFR2, PNP, DTYMK, ADA	GDA (1.1e-02), TK2 (1.3e-01), XDH (2.9e-01), DPYD (3.9e-01), TK1 (4.2e-01), DERA (5.2e-01), DHFR2 (5.3e-01), PNP (5.5e-01), DTYMK (6.4e-01), ADA (7.6e-01), DGUOK (8.2e-01)
REACTOME_AMINO_ACID_TRANSPORT_ACROSS_THE_PLASMA_MEMBRANE	subgroup 1	0.00102226	2047.64	0.0136849	33	SLC7A2, SLC38A4, SLC6A12, SLC38A3, SLC6A15, SLC43A1, SLC7A9, SLC6A18, SLC38A1, SLC3A2	SLC7A2 (6.6e-05), SLC38A4 (7.3e-05), SLC6A12 (2.5e-01), SLC38A3 (3.5e-01), SLC6A15 (3.9e-01), SLC43A1 (4.4e-01), SLC7A9 (4.6e-01), SLC6A18 (4.8e-01), SLC38A1 (4.9e-01), SLC3A2 (5.2e-01), SLC36A2 (5.5e-01), SLC36A1 (5.6e-01), SLC38A2 (5.7e-01), SLC7A7 (5.9e-01), SLC6A19 (6.0e-01), SLC7A6 (6.0e-01), SLC6A6 (6.2e-01), SLC6A20 (6.3e-01), SLC16A10 (6.4e-01), SLC7A11 (6.4e-01), SLC7A8 (6.8e-01), SLC7A5…
GOBP_REGULATION_OF_RESTING_MEMBRANE_POTENTIAL	subgroup 1	0.00105222	1157.67	0.0140055	10	NALCN, KCNK5, KCNJ2, KCNJ10, KCNK6, PSEN1, ATP1A3, TREM2, KCNK1, KCNK3	NALCN (2.7e-01), KCNK5 (5.4e-01), KCNJ2 (6.6e-01), KCNJ10 (6.7e-01), KCNK6 (7.5e-01), PSEN1 (7.6e-01), ATP1A3 (1.0e+00), TREM2 (1.0e+00), KCNK1 (1.0e+00), KCNK3 (1.0e+00)
REACTOME_BUTYROPHILIN_BTN_FAMILY_INTERACTIONS	subgroup 1	0.00105222	1020.29	0.0140055	12	BTN3A2, XDH, PPL, BTN3A3, BTNL8, BTN3A1, CD209, BTN2A2, BTNL9, BTN2A1	BTN3A2 (3.7e-02), XDH (2.9e-01), PPL (4.5e-01), BTN3A3 (4.8e-01), BTNL8 (5.3e-01), BTN3A1 (5.8e-01), CD209 (6.7e-01), BTN2A2 (7.4e-01), BTNL9 (8.7e-01), BTN2A1 (8.7e-01), BTNL2 (1.0e+00), BTN1A1 (1.0e+00)
REACTOME_ORGANIC_CATION_ANION_ZWITTERION_TRANSPORT	subgroup 1	0.00108299	1111.49	0.0142522	15	SLC22A3, SLC22A1, SLC22A8, SLC22A7, RUNX1, SLC22A5, SLC22A2, SLC22A15, SLC22A16, SLC22A4	SLC22A3 (1.7e-02), SLC22A1 (3.4e-02), SLC22A8 (2.0e-01), SLC22A7 (3.7e-01), RUNX1 (4.1e-01), SLC22A5 (4.2e-01), SLC22A2 (5.7e-01), SLC22A15 (6.0e-01), SLC22A16 (7.7e-01), SLC22A4 (7.7e-01), SLC22A18 (7.8e-01), SLC22A6 (1.0e+00), SLC22A11 (1.0e+00), SLC22A12 (1.0e+00), RSC1A1 (1.0e+00)
GOBP_SENSORY_PERCEPTION_OF_TASTE	subgroup 1	0.00111459	1049.41	0.0145857	68	AZGP1, RTP3, GNB1, SCNN1A, PIGR, PKD1L3, REEP2, ITPR3, SCNN1D, PKD2L1	AZGP1 (1.5e-04), RTP3 (4.6e-03), GNB1 (1.6e-01), SCNN1A (3.2e-01), PIGR (3.5e-01), PKD1L3 (3.6e-01), REEP2 (3.9e-01), ITPR3 (4.0e-01), SCNN1D (4.7e-01), PKD2L1 (4.9e-01), TAS2R4 (5.0e-01), ASIC2 (5.2e-01), RTP4 (5.4e-01), LEF1 (5.4e-01), SCNN1B (5.6e-01), LPO (5.7e-01), ASIC1 (6.6e-01), CD36 (6.7e-01), ASIC3 (7.0e-01), CA6 (7.0e-01), P2RX3 (7.1e-01), PLCB2 (9.0e-01), PIP (1.0e+00), CST4 (1.0e+00)…
GOBP_ANATOMICAL_STRUCTURE_REGRESSION	subgroup 1	0.00114705	1178.89	0.0148437	16	LRP5, SPI1, BMPR1A, GLI1, OPN5, LEF1, CD248, FLT1, AMHR2, SMAD5	LRP5 (1.2e-01), SPI1 (3.8e-01), BMPR1A (4.1e-01), GLI1 (4.8e-01), OPN5 (4.8e-01), LEF1 (5.4e-01), CD248 (5.7e-01), FLT1 (6.3e-01), AMHR2 (6.6e-01), SMAD5 (6.8e-01), AMH (1.0e+00), SLC17A6 (1.0e+00), TH (1.0e+00), SLC6A3 (1.0e+00), DRD2 (1.0e+00), OPN4 (1.0e+00)
GOBP_DENSE_CORE_GRANULE_LOCALIZATION	subgroup 1	0.00114705	1822.1	0.0148437	11	TANC2, SYBU, KIF1C, KIF1A, PPFIA2, KIF5B, MECP2, KIF5A, TRIM46, MAP2	TANC2 (2.2e-01), SYBU (2.3e-01), KIF1C (2.4e-01), KIF1A (3.3e-01), PPFIA2 (3.5e-01), KIF5B (4.5e-01), MECP2 (5.1e-01), KIF5A (5.8e-01), TRIM46 (6.0e-01), MAP2 (6.9e-01), SYT4 (1.0e+00)
GOBP_RESPONSE_TO_ACIDIC_PH	subgroup 1	0.00114705	1451.46	0.0148437	29	PCK1, CHP1, AQP10, SCNN1A, SERPINF1, SLC38A3, PKD1L3, LGMN, TRPV1, SCNN1D	PCK1 (4.4e-05), CHP1 (3.1e-03), AQP10 (3.1e-01), SCNN1A (3.2e-01), SERPINF1 (3.3e-01), SLC38A3 (3.5e-01), PKD1L3 (3.6e-01), LGMN (4.2e-01), TRPV1 (4.5e-01), SCNN1D (4.7e-01), KCNE1 (4.7e-01), PKD2L1 (4.9e-01), RAB11FIP5 (5.1e-01), SRC (5.2e-01), ASIC2 (5.2e-01), SCNN1B (5.6e-01), RAB11B (6.4e-01), SLC9A1 (6.5e-01), GPR65 (6.5e-01), ASIC1 (6.6e-01), GPR4 (6.7e-01), ASIC3 (7.0e-01), CTSS (8.0e-01),…
GOBP_HISTIDINE_METABOLIC_PROCESS	subgroup 1	0.00118038	1453.01	0.0151348	10	HAL, HNMT, CARNMT1, FTCD, UROC1, MTHFD2L, CARNS1, AMDHD1, HDC, MTHFD1	HAL (7.6e-02), HNMT (1.5e-01), CARNMT1 (3.2e-01), FTCD (3.4e-01), UROC1 (4.3e-01), MTHFD2L (5.7e-01), CARNS1 (5.9e-01), AMDHD1 (5.9e-01), HDC (6.0e-01), MTHFD1 (8.0e-01)
GOBP_POSITIVE_REGULATION_OF_PHOSPHOLIPID_BIOSYNTHETIC_PROCESS	subgroup 1	0.00118038	1178.91	0.0151348	10	NR1H4, CHP1, CAPN2, ACSL3, ADGRF5, HTR2A, FABP3, HTR2B, RAB38, HTR2C	NR1H4 (5.4e-04), CHP1 (3.1e-03), CAPN2 (5.7e-01), ACSL3 (6.3e-01), ADGRF5 (7.0e-01), HTR2A (7.3e-01), FABP3 (7.7e-01), HTR2B (7.7e-01), RAB38 (7.9e-01), HTR2C (1.0e+00)
GOBP_REGULATION_OF_PRESYNAPTIC_MEMBRANE_POTENTIAL	subgroup 1	0.00118038	1209.03	0.0151348	29	GRIK2, GRIN2B, KCNC1, KCNJ8, GRIA3, GRIA1, GRIA4, KCNA2, GABRA2, SCN1A	GRIK2 (2.4e-01), GRIN2B (2.8e-01), KCNC1 (3.0e-01), KCNJ8 (3.0e-01), GRIA3 (3.4e-01), GRIA1 (3.4e-01), GRIA4 (3.4e-01), KCNA2 (3.8e-01), GABRA2 (4.2e-01), SCN1A (4.3e-01), KCNA4 (5.0e-01), KCNA1 (5.3e-01), GRIK3 (5.5e-01), KCNJ3 (5.6e-01), GRIK4 (5.9e-01), SCN10A (6.3e-01), GABRB1 (6.5e-01), KCNJ9 (6.7e-01), KCNMB4 (6.8e-01), KCNJ11 (7.0e-01), GRIN2D (7.5e-01), GRIK5 (7.5e-01), KCNQ5 (7.9e-01), G…
GOBP_L_AMINO_ACID_TRANSPORT	subgroup 1	0.00124973	1062.5	0.0157922	90	SLC7A2, SLC38A4, SLC15A4, SLC25A13, UCP2, SLC1A1, SERINC5, SLC25A15, SLC47A1, SLC1A2	SLC7A2 (6.6e-05), SLC38A4 (7.3e-05), SLC15A4 (3.9e-02), SLC25A13 (1.3e-01), UCP2 (1.5e-01), SLC1A1 (1.6e-01), SERINC5 (2.1e-01), SLC25A15 (2.2e-01), SLC47A1 (2.2e-01), SLC1A2 (2.6e-01), RGS2 (2.7e-01), KCNJ8 (3.0e-01), ABCC8 (3.1e-01), SLC38A9 (3.2e-01), SLC38A3 (3.5e-01), SLC38A11 (3.5e-01), GRM1 (3.5e-01), SLC1A7 (3.6e-01), SLC1A6 (4.0e-01), SLC1A3 (4.3e-01), SLC25A18 (4.3e-01), SLC43A1 (4.4e-0…
REACTOME_POU5F1_OCT4_SOX2_NANOG_ACTIVATE_GENES_RELATED_TO_PROLIFERATION	subgroup 1	0.00124973	4425.69	0.0157922	13	SALL1, NR6A1, EPHA1, FGF2, SALL4, STAT3, DPPA4, TDGF1, POU5F1, FOXD3	SALL1 (5.0e-03), NR6A1 (1.8e-01), EPHA1 (2.1e-01), FGF2 (3.5e-01), SALL4 (5.5e-01), STAT3 (5.5e-01), DPPA4 (6.8e-01), TDGF1 (8.6e-01), POU5F1 (1.0e+00), FOXD3 (1.0e+00), NANOG (1.0e+00), SOX2 (1.0e+00), ZIC3 (1.0e+00)
REACTOME_PHOSPHOLIPASE_C_MEDIATED_CASCADE_FGFR4	subgroup 1	0.0012858	1160.27	0.0160736	15	PLCG1, FGF2, FGFR4, FGF9, FGF23, FGF1, FGF6, FGF18, FGF17, FGF20	PLCG1 (1.2e-01), FGF2 (3.5e-01), FGFR4 (3.8e-01), FGF9 (4.6e-01), FGF23 (5.4e-01), FGF1 (5.6e-01), FGF6 (1.0e+00), FGF18 (1.0e+00), FGF17 (1.0e+00), FGF20 (1.0e+00), FGF4 (1.0e+00), FGF16 (1.0e+00), FGF8 (1.0e+00), FGF19 (1.0e+00), KLB (1.0e+00)
REACTOME_HS_GAG_BIOSYNTHESIS	subgroup 1	0.00136083	1211.07	0.0167716	31	SDC1, EXT1, SDC2, GPC6, SDC3, HS6ST3, HS3ST1, NDST1, SLC35D2, GPC1	SDC1 (8.0e-05), EXT1 (2.2e-01), SDC2 (2.4e-01), GPC6 (3.6e-01), SDC3 (3.7e-01), HS6ST3 (5.0e-01), HS3ST1 (5.1e-01), NDST1 (5.1e-01), SLC35D2 (5.2e-01), GPC1 (5.5e-01), HS2ST1 (5.7e-01), GLCE (5.9e-01), SDC4 (5.9e-01), HS3ST4 (6.0e-01), HS3ST3A1 (6.1e-01), EXT2 (6.1e-01), HSPG2 (6.5e-01), AGRN (6.7e-01), GPC5 (7.1e-01), HS6ST1 (7.2e-01), GPC2 (7.4e-01), HS3ST3B1 (7.5e-01), NDST2 (8.3e-01), NDST3 (…
GOBP_NEGATIVE_REGULATION_OF_HUMORAL_IMMUNE_RESPONSE_MEDIATED_BY_CIRCULATING_IMMUNOGLOBULIN	subgroup 1	0.00139985	1631.99	0.0170664	11	C4BPB, C4BPA, FCGR2B, CD46, SUSD4, CR1, SVEP1, PTPN6, CR2, CR1L	C4BPB (1.2e-04), C4BPA (1.0e-03), FCGR2B (2.5e-01), CD46 (3.4e-01), SUSD4 (3.5e-01), CR1 (3.9e-01), SVEP1 (4.9e-01), PTPN6 (5.1e-01), CR2 (6.4e-01), CR1L (7.7e-01), FOXJ1 (8.7e-01)
GOBP_PITUITARY_GLAND_DEVELOPMENT	subgroup 1	0.00143989	1172.39	0.0173482	42	SALL1, SRD5A1, RBPJ, PAX6, FGF2, CREB1, GLI2, BMPR1A, FGF10, NOG	SALL1 (5.0e-03), SRD5A1 (8.8e-02), RBPJ (2.9e-01), PAX6 (3.4e-01), FGF2 (3.5e-01), CREB1 (3.9e-01), GLI2 (4.1e-01), BMPR1A (4.1e-01), FGF10 (4.2e-01), NOG (4.3e-01), GLI1 (4.8e-01), PITX2 (4.8e-01), INHBB (5.0e-01), GHRHR (5.1e-01), ALDH1A2 (5.8e-01), CDH1 (5.8e-01), HESX1 (6.0e-01), GATA2 (6.0e-01), ISL1 (6.1e-01), WNT5A (6.1e-01), BMP2 (7.3e-01), HES1 (7.9e-01), WNT4 (8.1e-01), PCSK1 (8.2e-01),…
GOBP_REGULATION_OF_APPETITE	subgroup 1	0.00143989	1383.83	0.0173482	20	PPARA, SLC22A3, HTR4, NENF, BBS2, SPX, SCTR, NOD2, POMC, GHRL	PPARA (5.0e-03), SLC22A3 (1.7e-02), HTR4 (2.9e-01), NENF (3.9e-01), BBS2 (4.1e-01), SPX (4.1e-01), SCTR (5.3e-01), NOD2 (5.8e-01), POMC (6.5e-01), GHRL (7.2e-01), BBS4 (7.2e-01), MKKS (7.5e-01), NPY (1.0e+00), SCT (1.0e+00), HTR2C (1.0e+00), UCN (1.0e+00), GALP (1.0e+00), GHSR (1.0e+00), CARTPT (1.0e+00), LEP (1.0e+00)
GOBP_REGULATION_OF_CHEMOKINE_MEDIATED_SIGNALING_PATHWAY	subgroup 1	0.00143989	1557.18	0.0173482	10	PADI2, SLIT2, SLIT3, RNF113A, HIF1A, CCL5, SH2B3, EDN1, ROBO1, TREM2	PADI2 (2.8e-01), SLIT2 (2.8e-01), SLIT3 (3.0e-01), RNF113A (5.4e-01), HIF1A (5.6e-01), CCL5 (5.9e-01), SH2B3 (6.4e-01), EDN1 (6.6e-01), ROBO1 (7.3e-01), TREM2 (1.0e+00)
REACTOME_SULFUR_AMINO_ACID_METABOLISM	subgroup 1	0.00148099	807.695	0.0176306	28	MAT1A, CDO1, BHMT, BHMT2, CTH, SUOX, GOT1, SQOR, TXN2, GOT2	MAT1A (5.0e-05), CDO1 (8.9e-04), BHMT (1.0e-03), BHMT2 (9.4e-03), CTH (2.2e-01), SUOX (2.2e-01), GOT1 (2.5e-01), SQOR (3.0e-01), TXN2 (3.6e-01), GOT2 (3.8e-01), TST (4.4e-01), ADI1 (4.4e-01), CSAD (4.6e-01), GADL1 (4.7e-01), MTR (5.0e-01), ETHE1 (5.4e-01), MPST (5.5e-01), MRI1 (5.7e-01), ENOPH1 (5.8e-01), ADO (6.2e-01), AHCY (6.5e-01), MTRR (6.6e-01), APIP (7.0e-01), MTAP (7.0e-01), SLC25A10 (7.6…
GOBP_NERVOUS_SYSTEM_PROCESS_INVOLVED_IN_REGULATION_OF_SYSTEMIC_ARTERIAL_BLOOD_PRESSURE	subgroup 1	0.00156645	1578.56	0.0183972	14	ADRA1A, NAV2, TACR1, SOD2, CHRNA7, ACE2, MECP2, ASIC2, RPS6KA2, AGTR2	ADRA1A (4.4e-02), NAV2 (2.2e-01), TACR1 (2.4e-01), SOD2 (2.8e-01), CHRNA7 (4.2e-01), ACE2 (4.5e-01), MECP2 (5.1e-01), ASIC2 (5.2e-01), RPS6KA2 (5.3e-01), AGTR2 (1.0e+00), DRD2 (1.0e+00), CALCA (1.0e+00), TNNI3 (1.0e+00), P2RX2 (1.0e+00)
GOBP_INTERNEURON_MIGRATION	subgroup 1	0.00165642	1533.74	0.019164	15	SOX1, FAT3, CCR4, CNTN2, RELN, PAFAH1B1, FEZF2, NR2F2, LHX6, ARX	SOX1 (2.1e-01), FAT3 (2.8e-01), CCR4 (3.4e-01), CNTN2 (3.6e-01), RELN (4.1e-01), PAFAH1B1 (4.4e-01), FEZF2 (5.3e-01), NR2F2 (6.4e-01), LHX6 (7.6e-01), ARX (1.0e+00), FEZF1 (1.0e+00), DRD1 (1.0e+00), DRD2 (1.0e+00), NKX2-1 (1.0e+00), EVX1 (1.0e+00)
GOBP_PLASMA_MEMBRANE_FUSION	subgroup 1	0.00165642	4291.76	0.019164	33	FOLR2, SERPINA5, NOX5, IZUMO1, CD9, SPESP1, SPACA3, SPACA6, FOLR3, TIE1	FOLR2 (1.6e-01), SERPINA5 (2.3e-01), NOX5 (3.6e-01), IZUMO1 (4.4e-01), CD9 (5.7e-01), SPESP1 (6.0e-01), SPACA3 (6.4e-01), SPACA6 (6.9e-01), FOLR3 (6.9e-01), TIE1 (8.2e-01), NSF (8.8e-01), IZUMO1R (1.0e+00), LYZL6 (1.0e+00), EQTN (1.0e+00), GLIPR1L1 (1.0e+00), LLCFC1 (1.0e+00), CRISP1 (1.0e+00), SPAM1 (1.0e+00), LYZL4 (1.0e+00), SPATA46 (1.0e+00), TMEM95 (1.0e+00), SPACA5 (1.0e+00), FOLR1 (1.0e+00…
GOBP_SYNAPTIC_ASSEMBLY_AT_NEUROMUSCULAR_JUNCTION	subgroup 1	0.00165642	1892.11	0.019164	10	MYCBP2, KCNJ8, LARGE1, LRP4, MUSK, SIX4, SIX1, APP, AGRN, COLQ	MYCBP2 (2.4e-01), KCNJ8 (3.0e-01), LARGE1 (3.2e-01), LRP4 (3.8e-01), MUSK (4.2e-01), SIX4 (4.5e-01), SIX1 (5.2e-01), APP (6.0e-01), AGRN (6.7e-01), COLQ (7.2e-01)
GOBP_PROSTAGLANDIN_TRANSPORT	subgroup 1	0.00170317	2308.22	0.0196075	28	SLC22A1, SLC22A8, SLCO2B1, IL1B, SLCO1B1, SLC22A7, NOS2, PTGS2, MAP2K6, ABCC4	SLC22A1 (3.4e-02), SLC22A8 (2.0e-01), SLCO2B1 (3.0e-01), IL1B (3.5e-01), SLCO1B1 (3.5e-01), SLC22A7 (3.7e-01), NOS2 (4.3e-01), PTGS2 (4.5e-01), MAP2K6 (4.6e-01), ABCC4 (4.7e-01), TNFSF11 (5.7e-01), SLC22A2 (5.7e-01), SLCO4A1 (5.8e-01), TNFRSF11A (5.9e-01), PLA2G4A (6.0e-01), PTGES (6.1e-01), EDN1 (6.6e-01), MIF (7.2e-01), P2RX7 (7.7e-01), SLCO3A1 (7.9e-01), SLCO2A1 (8.7e-01), P2RX4 (8.8e-01), PLA…
GOBP_SENSORY_PERCEPTION_OF_BITTER_TASTE	subgroup 1	0.00170317	1510.96	0.0196075	46	AZGP1, RTP3, PIGR, REEP2, ITPR3, TAS2R4, RTP4, LPO, CA6, PLCB2	AZGP1 (1.5e-04), RTP3 (4.6e-03), PIGR (3.5e-01), REEP2 (3.9e-01), ITPR3 (4.0e-01), TAS2R4 (5.0e-01), RTP4 (5.4e-01), LPO (5.7e-01), CA6 (7.0e-01), PLCB2 (9.0e-01), PIP (1.0e+00), CST4 (1.0e+00), TAS2R42 (1.0e+00), CST2 (1.0e+00), TAS2R8 (1.0e+00), TAS2R41 (1.0e+00), TAS2R43 (1.0e+00), TAS2R16 (1.0e+00), TAS2R14 (1.0e+00), RTP2 (1.0e+00), TAS2R20 (1.0e+00), TAS2R13 (1.0e+00), TAS2R19 (1.0e+00), TA…
GOBP_AMINO_ACID_IMPORT_ACROSS_PLASMA_MEMBRANE	subgroup 1	0.0018508	1477.13	0.0205946	50	SLC7A2, SLC38A4, SLC1A1, SLC47A1, SLC1A2, RGS2, SLC16A2, SLC38A3, GRM1, SLC1A6	SLC7A2 (6.6e-05), SLC38A4 (7.3e-05), SLC1A1 (1.6e-01), SLC47A1 (2.2e-01), SLC1A2 (2.6e-01), RGS2 (2.7e-01), SLC16A2 (3.0e-01), SLC38A3 (3.5e-01), GRM1 (3.5e-01), SLC1A6 (4.0e-01), SLC1A3 (4.3e-01), SLC43A1 (4.4e-01), ACE2 (4.5e-01), ARL6IP5 (4.6e-01), SLC38A1 (4.9e-01), SLC17A8 (5.0e-01), PER2 (5.0e-01), SLC3A2 (5.2e-01), GFAP (5.2e-01), CLN8 (5.3e-01), SLC6A13 (5.3e-01), SLC6A5 (5.4e-01), NTSR1 …
GOBP_NEURON_FATE_DETERMINATION	subgroup 1	0.00190256	1506.85	0.0209372	10	PROX1, CDC42, FEZF2, CTNNB1, PRRX1, NKX2-2, FOXG1, WNT1, LBX1, ATOH1	PROX1 (5.6e-09), CDC42 (5.0e-01), FEZF2 (5.3e-01), CTNNB1 (6.0e-01), PRRX1 (7.0e-01), NKX2-2 (1.0e+00), FOXG1 (1.0e+00), WNT1 (1.0e+00), LBX1 (1.0e+00), ATOH1 (1.0e+00)
GOBP_CELL_PROLIFERATION_IN_HINDBRAIN	subgroup 1	0.0020101	1304.3	0.0218114	16	ATF5, FGF2, SHH, GLI1, EGF, RERE, SMO, LHX5, PSMG1, RORA	ATF5 (2.7e-01), FGF2 (3.5e-01), SHH (3.8e-01), GLI1 (4.8e-01), EGF (5.1e-01), RERE (5.4e-01), SMO (5.6e-01), LHX5 (5.7e-01), PSMG1 (5.9e-01), RORA (6.8e-01), SLC6A4 (7.1e-01), CEND1 (1.0e+00), GBX2 (1.0e+00), GPR37L1 (1.0e+00), LHX1 (1.0e+00), SKOR2 (1.0e+00)
GOBP_PHOTORECEPTOR_CELL_OUTER_SEGMENT_ORGANIZATION	subgroup 1	0.0020101	1677.6	0.0218114	13	MFSD2A, CNGB1, IFT20, RP1, CRB1, AHI1, PCARE, ROM1, NPHP4, IFT140	MFSD2A (1.2e-01), CNGB1 (1.5e-01), IFT20 (1.5e-01), RP1 (3.1e-01), CRB1 (3.6e-01), AHI1 (4.4e-01), PCARE (4.7e-01), ROM1 (5.0e-01), NPHP4 (5.2e-01), IFT140 (5.7e-01), CDHR1 (6.1e-01), BBS4 (7.2e-01), PRPH2 (1.0e+00)
REACTOME_FORMATION_OF_DEFINITIVE_ENDODERM	subgroup 1	0.0020101	904.401	0.0218114	17	LINC00261, FOXA2, SMAD4, SMAD3, GATA6-AS1, TCF7L2, EOMES, GATA4, SMAD2, CDH1	LINC00261 (2.8e-05), FOXA2 (1.4e-01), SMAD4 (3.8e-01), SMAD3 (3.9e-01), GATA6-AS1 (4.3e-01), TCF7L2 (4.8e-01), EOMES (5.0e-01), GATA4 (5.3e-01), SMAD2 (5.3e-01), CDH1 (5.8e-01), CTNNB1 (6.0e-01), SOX17 (6.4e-01), GATA6 (6.5e-01), CXCR4 (8.0e-01), MIXL1 (9.1e-01), GSC (1.0e+00), TBXT (1.0e+00)
GOBP_SPERM_CAPACITATION	subgroup 1	0.00206593	1718.21	0.0221763	31	ABHD2, CFTR, SPINK1, ROPN1L, CABYR, CATSPER2, C2CD6, SLC22A14, PRKACA, CATSPER4	ABHD2 (1.3e-01), CFTR (2.0e-01), SPINK1 (3.7e-01), ROPN1L (4.2e-01), CABYR (4.3e-01), CATSPER2 (4.8e-01), C2CD6 (5.5e-01), SLC22A14 (5.5e-01), PRKACA (5.8e-01), CATSPER4 (6.4e-01), CATSPERE (7.5e-01), DLD (7.8e-01), SLC26A6 (7.9e-01), DEFB1 (8.0e-01), TCP11X1 (1.0e+00), CATSPERZ (1.0e+00), ELSPBP1 (1.0e+00), CATSPER3 (1.0e+00), CCR6 (1.0e+00), PCSK4 (1.0e+00), SEMG1 (1.0e+00), SLC26A3 (1.0e+00), …
GOBP_BRANCHING_INVOLVED_IN_PROSTATE_GLAND_MORPHOGENESIS	subgroup 1	0.00212319	2384.84	0.0226863	12	FGFR2, NKX3-1, SFRP1, SHH, ESR1, FRS2, FEM1B, HOXB13, BMP4, HOXD13	FGFR2 (1.1e-01), NKX3-1 (1.6e-01), SFRP1 (3.5e-01), SHH (3.8e-01), ESR1 (4.7e-01), FRS2 (5.3e-01), FEM1B (5.5e-01), HOXB13 (6.4e-01), BMP4 (8.8e-01), HOXD13 (1.0e+00), HOXA13 (1.0e+00), BMP7 (1.0e+00)
GOBP_POSITIVE_REGULATION_OF_ASTROCYTE_DIFFERENTIATION	subgroup 1	0.00212319	1204.19	0.0226863	13	ID2, TTBK1, SHH, BIN1, SERPINE2, IL6ST, LIF, BMP2, CLCF1, HES1	ID2 (2.5e-01), TTBK1 (2.8e-01), SHH (3.8e-01), BIN1 (4.2e-01), SERPINE2 (5.6e-01), IL6ST (5.7e-01), LIF (7.2e-01), BMP2 (7.3e-01), CLCF1 (7.4e-01), HES1 (7.9e-01), NOTCH1 (8.6e-01), MAG (1.0e+00), MIR142 (1.0e+00)
GOBP_REGULATION_OF_CEREBELLAR_GRANULE_CELL_PRECURSOR_PROLIFERATION	subgroup 1	0.00218189	2813.89	0.0232071	11	FGF2, SHH, GLI1, EGF, SMO, LHX5, SLC6A4, CEND1, GPR37L1, LHX1	FGF2 (3.5e-01), SHH (3.8e-01), GLI1 (4.8e-01), EGF (5.1e-01), SMO (5.6e-01), LHX5 (5.7e-01), SLC6A4 (7.1e-01), CEND1 (1.0e+00), GPR37L1 (1.0e+00), LHX1 (1.0e+00), SKOR2 (1.0e+00)
GOBP_3_PHOSPHOADENOSINE_5_PHOSPHOSULFATE_METABOLIC_PROCESS	subgroup 1	0.00230379	2243.21	0.0241002	17	SULT2A1, ENPP1, PAPSS2, SULT1B1, SULT1A1, SULT1A2, TPST2, PAPSS1, ABHD14B, BPNT1	SULT2A1 (7.7e-04), ENPP1 (1.3e-02), PAPSS2 (2.9e-01), SULT1B1 (3.6e-01), SULT1A1 (4.1e-01), SULT1A2 (4.3e-01), TPST2 (4.5e-01), PAPSS1 (5.0e-01), ABHD14B (6.3e-01), BPNT1 (7.0e-01), TPST1 (7.3e-01), SULT1C4 (7.5e-01), SULT1A3 (1.0e+00), SULT2B1 (1.0e+00), SULT1E1 (1.0e+00), SULT1C3 (1.0e+00), SULT1A4 (1.0e+00)
GOBP_MALE_GENITALIA_DEVELOPMENT	subgroup 1	0.00230379	1483.1	0.0241002	24	DHCR24, SRD5A1, LGR4, SRD5A2, SHH, ROR2, ASB1, FGF10, GREB1L, TBX3	DHCR24 (3.8e-03), SRD5A1 (8.8e-02), LGR4 (1.8e-01), SRD5A2 (3.4e-01), SHH (3.8e-01), ROR2 (3.9e-01), ASB1 (3.9e-01), FGF10 (4.2e-01), GREB1L (4.3e-01), TBX3 (4.8e-01), AR (5.2e-01), WNT9B (5.5e-01), WT1 (5.7e-01), CTNNB1 (6.0e-01), BMP6 (6.4e-01), PDGFRA (6.6e-01), SYCP2 (7.6e-01), HOXD13 (1.0e+00), HSD17B3 (1.0e+00), FGF8 (1.0e+00), KLHL10 (1.0e+00), BMP5 (1.0e+00), HOXA13 (1.0e+00), LHCGR (1.0e…
GOBP_PHOTORECEPTOR_CELL_DEVELOPMENT	subgroup 1	0.00230379	1129.52	0.0241002	49	FAM151B, MFSD2A, CNGB1, IFT20, RPGRIP1L, RORB, ARL3, THRB, HCN1, RP1	FAM151B (7.5e-02), MFSD2A (1.2e-01), CNGB1 (1.5e-01), IFT20 (1.5e-01), RPGRIP1L (2.5e-01), RORB (2.9e-01), ARL3 (2.9e-01), THRB (3.0e-01), HCN1 (3.1e-01), RP1 (3.1e-01), PRKCI (3.3e-01), PAX6 (3.4e-01), NTRK2 (3.6e-01), CRB1 (3.6e-01), MYO7A (4.0e-01), THY1 (4.1e-01), AHI1 (4.4e-01), PCARE (4.7e-01), USH1C (4.7e-01), VEGFA (4.7e-01), ROM1 (5.0e-01), NPHP4 (5.2e-01), RPGRIP1 (5.3e-01), CEP290 (5.5…
GOBP_VITAMIN_D_METABOLIC_PROCESS	subgroup 1	0.00230379	1489.43	0.0241002	20	GC, CYP3A4, CYP27A1, PIAS4, GFI1, LRP2, CYP2R1, LGMN, FGF23, SNAI2	GC (4.9e-04), CYP3A4 (1.6e-02), CYP27A1 (7.1e-02), PIAS4 (2.0e-01), GFI1 (2.8e-01), LRP2 (3.2e-01), CYP2R1 (3.4e-01), LGMN (4.2e-01), FGF23 (5.4e-01), SNAI2 (5.7e-01), CYP11A1 (6.0e-01), TNF (6.3e-01), NFKB1 (6.8e-01), SNAI1 (7.4e-01), IFNG (7.8e-01), UGT1A3 (1.0e+00), CYP27B1 (1.0e+00), CYP24A1 (1.0e+00), CYP1A1 (1.0e+00), UGT1A4 (1.0e+00)
GOBP_REGULATION_OF_GASTRULATION	subgroup 1	0.0024319	1078.28	0.0250282	17	HNF4A, FOXA2, RACK1, TENM4, PHLDB2, DAG1, CLASP2, TGIF2, PHLDB1, OSR1	HNF4A (1.5e-03), FOXA2 (1.4e-01), RACK1 (2.4e-01), TENM4 (3.2e-01), PHLDB2 (3.5e-01), DAG1 (4.5e-01), CLASP2 (5.4e-01), TGIF2 (6.5e-01), PHLDB1 (6.8e-01), OSR1 (7.4e-01), CLASP1 (7.7e-01), CRB2 (7.8e-01), POGLUT1 (8.2e-01), NODAL (1.0e+00), SCX (1.0e+00), OTX2 (1.0e+00), LHX1 (1.0e+00)
GOBP_NEUTRAL_AMINO_ACID_TRANSPORT	subgroup 1	0.00249837	1037.34	0.0255243	58	SLC38A4, SLC25A13, SLC1A1, SERINC5, SLC1A2, RGS2, SLC38A9, SLC38A3, SLC1A7, SLC6A15	SLC38A4 (7.3e-05), SLC25A13 (1.3e-01), SLC1A1 (1.6e-01), SERINC5 (2.1e-01), SLC1A2 (2.6e-01), RGS2 (2.7e-01), SLC38A9 (3.2e-01), SLC38A3 (3.5e-01), SLC1A7 (3.6e-01), SLC6A15 (3.9e-01), SLC1A6 (4.0e-01), SLC1A3 (4.3e-01), SLC43A1 (4.4e-01), ACE2 (4.5e-01), SLC7A9 (4.6e-01), SFXN1 (4.7e-01), SLC6A18 (4.8e-01), SLC38A1 (4.9e-01), SLC3A2 (5.2e-01), SLC6A7 (5.2e-01), SERINC3 (5.2e-01), SLC6A5 (5.4e-01…
GOBP_DETECTION_OF_LIGHT_STIMULUS_INVOLVED_IN_SENSORY_PERCEPTION	subgroup 1	0.0025665	1416.89	0.0260679	22	REEP6, CNGB1, ATP8A2, CACNB4, CEP250, CRB1, SEMA5B, CACNA2D4, GRM6, ROM1	REEP6 (7.4e-02), CNGB1 (1.5e-01), ATP8A2 (2.1e-01), CACNB4 (2.8e-01), CEP250 (3.3e-01), CRB1 (3.6e-01), SEMA5B (4.1e-01), CACNA2D4 (4.8e-01), GRM6 (5.0e-01), ROM1 (5.0e-01), EYS (5.2e-01), CACNA1F (5.3e-01), BEST1 (5.6e-01), CCDC66 (6.5e-01), RGS9BP (1.0e+00), GJA10 (1.0e+00), PRPH2 (1.0e+00), RPE65 (1.0e+00), GNAT1 (1.0e+00), TULP1 (1.0e+00), GNAT2 (1.0e+00), GUCY2F (1.0e+00)
GOBP_AMINO_ACID_NEUROTRANSMITTER_REUPTAKE	subgroup 1	0.00270788	3899.98	0.0269938	10	SLC6A1, SLC6A12, SLC6A11, SLC17A8, PER2, CLN8, SLC6A13, ITGB1, ATP1A2, KCNJ10	SLC6A1 (1.9e-01), SLC6A12 (2.5e-01), SLC6A11 (4.1e-01), SLC17A8 (5.0e-01), PER2 (5.0e-01), CLN8 (5.3e-01), SLC6A13 (5.3e-01), ITGB1 (5.5e-01), ATP1A2 (6.3e-01), KCNJ10 (6.7e-01)
REACTOME_ACTIVATION_OF_MATRIX_METALLOPROTEINASES	subgroup 1	0.00285634	966.263	0.0279553	33	PLG, COL18A1, MMP8, MMP9, KLKB1, MMP15, MMP25, MMP16, FURIN, MMP24	PLG (4.2e-04), COL18A1 (7.7e-02), MMP8 (1.1e-01), MMP9 (2.8e-01), KLKB1 (3.4e-01), MMP15 (4.1e-01), MMP25 (4.2e-01), MMP16 (4.3e-01), FURIN (4.9e-01), MMP24 (4.9e-01), MMP2 (5.3e-01), TIMP1 (5.4e-01), MMP13 (5.4e-01), KLK2 (5.8e-01), ELANE (6.4e-01), CTSG (6.5e-01), CTSV (6.6e-01), MMP17 (6.9e-01), MMP14 (7.2e-01), TIMP2 (7.8e-01), MMP1 (7.9e-01), MMP11 (8.4e-01), SPOCK3 (9.4e-01), CTSK (9.5e-01)…
REACTOME_MISCELLANEOUS_SUBSTRATES	subgroup 1	0.00285634	1937.17	0.0279553	12	CYP4F3, CYP4A11, CYP2U1, CYP4F22, CYP4F2, CYP4B1, CYP2S1, CYP2D6, CYP2W1, CYP3A43	CYP4F3 (5.6e-02), CYP4A11 (6.1e-02), CYP2U1 (3.5e-01), CYP4F22 (4.7e-01), CYP4F2 (5.0e-01), CYP4B1 (5.5e-01), CYP2S1 (8.5e-01), CYP2D6 (1.0e+00), CYP2W1 (1.0e+00), CYP3A43 (1.0e+00), CYP4A22 (1.0e+00), CYP4F11 (1.0e+00)
GOBP_POSITIVE_REGULATION_OF_EPITHELIAL_CELL_PROLIFERATION_INVOLVED_IN_WOUND_HEALING	subgroup 1	0.00293332	1609.83	0.0285091	10	CLDN1, LRG1, WNT7A, JAML, FGF10, B4GALT1, FZD7, MMP12, ODAM, LACRT	CLDN1 (1.2e-01), LRG1 (1.6e-01), WNT7A (3.2e-01), JAML (4.1e-01), FGF10 (4.2e-01), B4GALT1 (7.1e-01), FZD7 (1.0e+00), MMP12 (1.0e+00), ODAM (1.0e+00), LACRT (1.0e+00)
GOBP_RESPONSE_TO_HISTAMINE	subgroup 1	0.00293332	1108.31	0.0285091	11	GABRB2, GABRB3, GABRG2, HRH1, DIAPH1, AOC1, RAB44, GABRB1, DRD4, DRD2	GABRB2 (2.8e-01), GABRB3 (3.2e-01), GABRG2 (3.5e-01), HRH1 (4.8e-01), DIAPH1 (5.4e-01), AOC1 (6.2e-01), RAB44 (6.3e-01), GABRB1 (6.5e-01), DRD4 (1.0e+00), DRD2 (1.0e+00), DRD3 (1.0e+00)
GOBP_ORGANIC_ANION_TRANSPORT	subgroup 1	0.003093	1069.61	0.0295675	445	ABCB11, ABCB4, FABP1, SLC7A2, SLC38A4, SLC39A14, AGXT, AKR1C1, SLC27A2, CES1	ABCB11 (6.1e-07), ABCB4 (8.3e-07), FABP1 (3.8e-05), SLC7A2 (6.6e-05), SLC38A4 (7.3e-05), SLC39A14 (1.2e-04), AGXT (5.3e-04), AKR1C1 (9.7e-04), SLC27A2 (1.8e-03), CES1 (4.0e-03), PPARA (5.0e-03), APOE (9.0e-03), MGST1 (1.2e-02), SLC22A3 (1.7e-02), ABCC2 (2.3e-02), SLC22A1 (3.4e-02), SLC15A4 (3.9e-02), ABCD3 (4.9e-02), SLC22A9 (6.0e-02), CYP4A11 (6.1e-02), ANXA1 (7.7e-02), SLC17A4 (7.9e-02), CERT1 …
REACTOME_FORMATION_OF_AXIAL_MESODERM	subgroup 1	0.003093	958.422	0.0295675	14	FOXA2, FOXA1, SHH, SMAD3, YAP1, SMAD2, LEF1, CTNNB1, TCF7, TEAD2	FOXA2 (1.4e-01), FOXA1 (3.6e-01), SHH (3.8e-01), SMAD3 (3.9e-01), YAP1 (4.5e-01), SMAD2 (5.3e-01), LEF1 (5.4e-01), CTNNB1 (6.0e-01), TCF7 (6.5e-01), TEAD2 (6.7e-01), TEAD4 (7.3e-01), NOTO (1.0e+00), FOXH1 (1.0e+00), TBXT (1.0e+00)
REACTOME_NA_CL_DEPENDENT_NEUROTRANSMITTER_TRANSPORTERS	subgroup 1	0.003093	2062.32	0.0295675	19	SLC22A1, SLC6A1, SLC6A12, SLC6A15, SLC6A11, SLC18A1, SLC6A18, SLC6A7, SLC6A13, SLC6A5	SLC22A1 (3.4e-02), SLC6A1 (1.9e-01), SLC6A12 (2.5e-01), SLC6A15 (3.9e-01), SLC6A11 (4.1e-01), SLC18A1 (4.7e-01), SLC6A18 (4.8e-01), SLC6A7 (5.2e-01), SLC6A13 (5.3e-01), SLC6A5 (5.4e-01), SLC22A2 (5.7e-01), SLC6A19 (6.0e-01), SLC6A9 (6.2e-01), SLC6A6 (6.2e-01), SLC6A20 (6.3e-01), SLC6A2 (6.9e-01), SLC18A2 (7.1e-01), SLC6A14 (1.0e+00), SLC6A3 (1.0e+00)
GOBP_SA_NODE_CELL_TO_ATRIAL_CARDIAC_MUSCLE_CELL_COMMUNICATION	subgroup 1	0.00317577	2784.28	0.0298284	11	GJA5, CACNA1G, SCN5A, CACNA1D, ANK2, GJC1, SCN3B, RYR2, KCNA5, HCN4	GJA5 (2.5e-01), CACNA1G (3.0e-01), SCN5A (3.2e-01), CACNA1D (3.2e-01), ANK2 (3.3e-01), GJC1 (3.7e-01), SCN3B (4.6e-01), RYR2 (5.4e-01), KCNA5 (6.0e-01), HCN4 (6.1e-01), TBX18 (6.4e-01)
REACTOME_TRANSPORT_OF_ORGANIC_ANIONS	subgroup 1	0.00317577	6118.2	0.0298284	11	SLCO2B1, SLC16A2, SLCO1B1, SLCO1B3, SLCO1C1, SLCO4A1, SLCO1A2, SLCO4C1, SLCO3A1, SLCO2A1	SLCO2B1 (3.0e-01), SLC16A2 (3.0e-01), SLCO1B1 (3.5e-01), SLCO1B3 (3.9e-01), SLCO1C1 (5.3e-01), SLCO4A1 (5.8e-01), SLCO1A2 (6.1e-01), SLCO4C1 (6.8e-01), SLCO3A1 (7.9e-01), SLCO2A1 (8.7e-01), AVP (1.0e+00)
GOBP_MEMBRANE_DEPOLARIZATION_DURING_CARDIAC_MUSCLE_CELL_ACTION_POTENTIAL	subgroup 1	0.00326056	1117.19	0.0303797	22	CACNA1G, CACNA1C, SCN5A, CACNA1D, ANK2, SCN2B, ANK3, CACNB2, SCN1B, TRPM4	CACNA1G (3.0e-01), CACNA1C (3.1e-01), SCN5A (3.2e-01), CACNA1D (3.2e-01), ANK2 (3.3e-01), SCN2B (3.9e-01), ANK3 (4.1e-01), CACNB2 (4.2e-01), SCN1B (4.3e-01), TRPM4 (4.5e-01), SCN3B (4.6e-01), SLMAP (5.2e-01), CACNA2D1 (5.5e-01), HCN4 (6.1e-01), ATP1A2 (6.3e-01), KCNJ2 (6.6e-01), RANGRF (6.6e-01), SLC8A1 (6.8e-01), HCN2 (8.5e-01), SCN4B (1.0e+00), CAV3 (1.0e+00), MIR208A (1.0e+00)
GOBP_POSITIVE_REGULATION_OF_LIPOPROTEIN_PARTICLE_CLEARANCE	subgroup 1	0.00326056	1461.1	0.0303797	11	GPLD1, LIPG, ANXA2, LDLRAP1, GPIHBP1, MIR379, TREM2, MIR33B, MIR33A, MIR302A	GPLD1 (4.3e-03), LIPG (2.1e-02), ANXA2 (4.0e-01), LDLRAP1 (6.2e-01), GPIHBP1 (7.7e-01), MIR379 (1.0e+00), TREM2 (1.0e+00), MIR33B (1.0e+00), MIR33A (1.0e+00), MIR302A (1.0e+00), MIR144 (1.0e+00)
GOBP_REGULATION_OF_PRESYNAPSE_ORGANIZATION	subgroup 1	0.00326056	1211.22	0.0303797	33	FARP1, MDGA1, WNT7A, EIF4G1, SLITRK2, LRFN5, NLGN2, FZD1, SLITRK4, IL1RAP	FARP1 (2.9e-01), MDGA1 (3.2e-01), WNT7A (3.2e-01), EIF4G1 (3.6e-01), SLITRK2 (3.6e-01), LRFN5 (3.9e-01), NLGN2 (4.0e-01), FZD1 (4.4e-01), SLITRK4 (4.4e-01), IL1RAP (4.4e-01), VPS35 (4.6e-01), SLITRK3 (4.9e-01), ARF6 (5.1e-01), IL1RAPL2 (5.4e-01), SNCA (5.5e-01), SLITRK5 (5.5e-01), CBLN2 (5.8e-01), CLSTN3 (6.0e-01), APP (6.0e-01), NTNG2 (6.0e-01), SLITRK6 (6.1e-01), LRFN3 (7.0e-01), LRFN4 (7.6e-01…
GOBP_COMPLEMENT_RECEPTOR_MEDIATED_SIGNALING_PATHWAY	subgroup 1	0.00334741	826.156	0.0309824	13	GPLD1, FPR1, C5AR1, CR1, FPR2, C5AR2, FPR3, C3AR1, CR2, CMKLR1	GPLD1 (4.3e-03), FPR1 (3.2e-01), C5AR1 (3.7e-01), CR1 (3.9e-01), FPR2 (4.5e-01), C5AR2 (4.8e-01), FPR3 (6.0e-01), C3AR1 (6.1e-01), CR2 (6.4e-01), CMKLR1 (6.5e-01), GPR32P1 (1.0e+00), GPR33 (1.0e+00), GPR32 (1.0e+00)
GOBP_L_ALPHA_AMINO_ACID_TRANSMEMBRANE_TRANSPORT	subgroup 1	0.00334741	1103.45	0.0309824	71	SLC7A2, SLC38A4, SLC15A4, SLC25A13, UCP2, SLC1A1, SLC25A15, SLC47A1, SLC1A2, RGS2	SLC7A2 (6.6e-05), SLC38A4 (7.3e-05), SLC15A4 (3.9e-02), SLC25A13 (1.3e-01), UCP2 (1.5e-01), SLC1A1 (1.6e-01), SLC25A15 (2.2e-01), SLC47A1 (2.2e-01), SLC1A2 (2.6e-01), RGS2 (2.7e-01), SLC38A9 (3.2e-01), SLC38A3 (3.5e-01), SLC38A11 (3.5e-01), GRM1 (3.5e-01), SLC1A7 (3.6e-01), SLC1A6 (4.0e-01), SLC1A3 (4.3e-01), SLC25A18 (4.3e-01), SLC43A1 (4.4e-01), ACE2 (4.5e-01), ARL6IP5 (4.6e-01), SLC38A1 (4.9e-…
GOBP_SUBSTRATE_INDEPENDENT_TELENCEPHALIC_TANGENTIAL_MIGRATION	subgroup 1	0.00334741	3327.84	0.0309824	11	SLIT1, SLIT2, SLIT3, CNTN2, NRG3, FEZF2, ARL13B, LHX6, ARX, DRD1	SLIT1 (2.4e-01), SLIT2 (2.8e-01), SLIT3 (3.0e-01), CNTN2 (3.6e-01), NRG3 (4.8e-01), FEZF2 (5.3e-01), ARL13B (7.5e-01), LHX6 (7.6e-01), ARX (1.0e+00), DRD1 (1.0e+00), DRD2 (1.0e+00)
GOBP_REGULATION_OF_TRIGLYCERIDE_BIOSYNTHETIC_PROCESS	subgroup 1	0.00343636	1276.22	0.0316184	22	C3, GPLD1, THRSP, MFSD2A, CNEP1R1, SCARB1, RGN, KAT5, PLIN5, SLC27A1	C3 (1.5e-07), GPLD1 (4.3e-03), THRSP (4.9e-02), MFSD2A (1.2e-01), CNEP1R1 (2.9e-01), SCARB1 (3.3e-01), RGN (3.6e-01), KAT5 (3.6e-01), PLIN5 (4.1e-01), SLC27A1 (4.8e-01), NR1H2 (6.1e-01), FITM2 (6.1e-01), SREBF1 (6.7e-01), NR1H3 (6.8e-01), SIRT1 (7.0e-01), FBXW7 (7.4e-01), CTDNEP1 (7.5e-01), LDLR (8.1e-01), SIK1 (9.4e-01), MIR548P (1.0e+00), MIR30C1 (1.0e+00), MIR29B1 (1.0e+00)
GOBP_REGULATION_OF_CILIUM_MOVEMENT	subgroup 1	0.00352745	1455.04	0.0320173	40	TEX101, DNAH11, TACR1, CCDC40, RGN, BBS2, DRC1, CFAP69, CCDC39, CFAP43	TEX101 (1.4e-01), DNAH11 (1.8e-01), TACR1 (2.4e-01), CCDC40 (3.5e-01), RGN (3.6e-01), BBS2 (4.1e-01), DRC1 (4.1e-01), CFAP69 (4.2e-01), CCDC39 (5.0e-01), CFAP43 (5.6e-01), EPPIN (6.2e-01), TTLL6 (6.3e-01), CFAP298 (6.6e-01), KIF9 (6.7e-01), CFAP20 (7.2e-01), BBS4 (7.2e-01), DNAAF1 (7.4e-01), MKKS (7.5e-01), CCDC65 (7.5e-01), CFAP45 (7.6e-01), ODAD2 (7.7e-01), CATSPER1 (7.9e-01), BBS1 (8.0e-01), D…
GOBP_SEROTONIN_UPTAKE	subgroup 1	0.00352745	3349.8	0.0320173	13	SLC22A3, SLC22A1, SLC29A4, NOS1, SLC18B1, SLC18A1, ITGB3, GPM6B, SNCA, SLC22A2	SLC22A3 (1.7e-02), SLC22A1 (3.4e-02), SLC29A4 (3.8e-01), NOS1 (3.8e-01), SLC18B1 (4.6e-01), SLC18A1 (4.7e-01), ITGB3 (5.4e-01), GPM6B (5.4e-01), SNCA (5.5e-01), SLC22A2 (5.7e-01), SLC18A2 (7.1e-01), SLC6A4 (7.1e-01), SLC18A3 (1.0e+00)
REACTOME_ACETYLCHOLINE_BINDING_AND_DOWNSTREAM_EVENTS	subgroup 1	0.00352745	981.198	0.0320173	14	CHRNB2, CHRNA7, CHRNA4, CHRNA1, CHRNA2, CHRNB4, CHRNE, CHRNA5, CHRNG, CHRNB3	CHRNB2 (4.1e-01), CHRNA7 (4.2e-01), CHRNA4 (4.5e-01), CHRNA1 (4.9e-01), CHRNA2 (5.1e-01), CHRNB4 (5.5e-01), CHRNE (6.1e-01), CHRNA5 (7.1e-01), CHRNG (7.7e-01), CHRNB3 (1.0e+00), CHRND (1.0e+00), CHRNA9 (1.0e+00), CHRNA6 (1.0e+00), CHRNA3 (1.0e+00)
GOBP_REGULATION_OF_SYSTEMIC_ARTERIAL_BLOOD_PRESSURE_BY_RENIN_ANGIOTENSIN	subgroup 1	0.00362074	963.974	0.0326345	24	AGT, SERPINF2, RHOA, ENPEP, TACR1, PCSK5, ACE, ACE2, F2R, RPS6KA2	AGT (6.3e-03), SERPINF2 (2.2e-02), RHOA (1.9e-01), ENPEP (2.1e-01), TACR1 (2.4e-01), PCSK5 (3.5e-01), ACE (3.9e-01), ACE2 (4.5e-01), F2R (4.7e-01), RPS6KA2 (5.3e-01), SUCNR1 (5.8e-01), ATP6AP2 (5.9e-01), CTSG (6.5e-01), F2RL1 (7.5e-01), EDNRB (8.3e-01), NDST2 (8.3e-01), CTSZ (8.4e-01), AGTR2 (1.0e+00), CMA1 (1.0e+00), CPA3 (1.0e+00), REN (1.0e+00), NOX1 (1.0e+00), OR51E2 (1.0e+00), AGTR1 (1.0e+00)
REACTOME_DECTIN_2_FAMILY	subgroup 1	0.00362074	889.897	0.0326345	26	CLEC4E, MUC5B, MUC3A, MUC16, LYN, MUC6, MUC17, MUC12, MUC1, CLEC4D	CLEC4E (1.7e-01), MUC5B (2.5e-01), MUC3A (2.7e-01), MUC16 (3.0e-01), LYN (3.2e-01), MUC6 (3.2e-01), MUC17 (3.3e-01), MUC12 (3.3e-01), MUC1 (3.6e-01), CLEC4D (3.7e-01), FCER1G (4.4e-01), FYN (4.5e-01), MUC4 (5.1e-01), MUC13 (5.2e-01), MUC5AC (5.2e-01), CLEC4A (5.7e-01), CLEC6A (7.1e-01), CLEC4C (7.2e-01), SYK (7.4e-01), MUC20 (7.7e-01), MUCL1 (7.9e-01), PLCG2 (8.0e-01), CLEC10A (9.3e-01), MUC15 (1…
GOBP_DITERPENOID_BIOSYNTHETIC_PROCESS	subgroup 1	0.00381407	1086.01	0.0334833	10	ALDH8A1, DHRS9, RBP1, RDH10, ALDH1A2, BCO1, AKR1C3, ALDH1A3, PRMT3, CYP1A1	ALDH8A1 (1.6e-03), DHRS9 (1.9e-01), RBP1 (4.7e-01), RDH10 (5.4e-01), ALDH1A2 (5.8e-01), BCO1 (6.7e-01), AKR1C3 (7.4e-01), ALDH1A3 (8.4e-01), PRMT3 (9.3e-01), CYP1A1 (1.0e+00)
REACTOME_DIGESTION	subgroup 1	0.00381407	1577.28	0.0334833	23	LCT, CHIT1, MGAM, PNLIPRP1, PNLIP, AMY2B, CHIA, SI, GUCY2C, CEL	LCT (3.6e-01), CHIT1 (3.8e-01), MGAM (3.8e-01), PNLIPRP1 (4.0e-01), PNLIP (4.3e-01), AMY2B (5.0e-01), CHIA (5.2e-01), SI (6.0e-01), GUCY2C (6.5e-01), CEL (7.4e-01), PIR (7.7e-01), CLPS (1.0e+00), AMY1B (1.0e+00), AMY1A (1.0e+00), ALPI (1.0e+00), TREH (1.0e+00), PNLIPRP3 (1.0e+00), AMY2A (1.0e+00), PNLIPRP2 (1.0e+00), LIPF (1.0e+00), GUCA2A (1.0e+00), GUCA2B (1.0e+00), AMY1C (1.0e+00)
GOBP_ENDOCARDIUM_DEVELOPMENT	subgroup 1	0.00401674	911.525	0.0346959	12	PROX1, RBPJ, SMAD4, STK4, STK3, ACVR1, KDR, SOX17, SOX18, NRG1	PROX1 (5.6e-09), RBPJ (2.9e-01), SMAD4 (3.8e-01), STK4 (3.9e-01), STK3 (4.7e-01), ACVR1 (4.7e-01), KDR (6.2e-01), SOX17 (6.4e-01), SOX18 (6.8e-01), NRG1 (7.4e-01), NOTCH1 (8.6e-01), OVOL2 (1.0e+00)
GOBP_LOCOMOTORY_EXPLORATION_BEHAVIOR	subgroup 1	0.0041217	1216.54	0.0355147	14	APOE, TNR, SLC4A10, PRKCE, DPP4, NLGN2, LRRK2, GAD1, CRBN, DLG4	APOE (9.0e-03), TNR (2.7e-01), SLC4A10 (2.8e-01), PRKCE (2.9e-01), DPP4 (3.3e-01), NLGN2 (4.0e-01), LRRK2 (4.2e-01), GAD1 (4.7e-01), CRBN (5.9e-01), DLG4 (6.2e-01), ATP1A2 (6.3e-01), MYG1 (1.0e+00), CRH (1.0e+00), PENK (1.0e+00)
GOBP_FOREGUT_MORPHOGENESIS	subgroup 1	0.00433912	1429.64	0.0367536	10	EPB41L5, SHH, SMAD3, ACVR2B, GATA4, SMAD2, CTNNB1, SOX17, FOXF1, NOTCH1	EPB41L5 (9.7e-04), SHH (3.8e-01), SMAD3 (3.9e-01), ACVR2B (3.9e-01), GATA4 (5.3e-01), SMAD2 (5.3e-01), CTNNB1 (6.0e-01), SOX17 (6.4e-01), FOXF1 (7.3e-01), NOTCH1 (8.6e-01)
GOBP_FEMALE_GENITALIA_DEVELOPMENT	subgroup 1	0.00468478	1967.27	0.0386052	19	RBP4, SRD5A1, TYRO3, LRP2, SRD5A2, MERTK, FGF10, ESR1, NPR2, TBX3	RBP4 (2.3e-06), SRD5A1 (8.8e-02), TYRO3 (3.1e-01), LRP2 (3.2e-01), SRD5A2 (3.4e-01), MERTK (3.7e-01), FGF10 (4.2e-01), ESR1 (4.7e-01), NPR2 (4.8e-01), TBX3 (4.8e-01), STRA6 (5.1e-01), BAX (5.4e-01), TP63 (5.9e-01), WNT5A (6.1e-01), CYP19A1 (7.4e-01), CHD7 (7.7e-01), AXL (8.2e-01), BAK1 (8.5e-01), LHX1 (1.0e+00)
GOBP_NEGATIVE_REGULATION_OF_CHOLESTEROL_EFFLUX	subgroup 1	0.00468478	1577.76	0.0386052	22	SHH, ABCA2, EGF, SREBF2, MIR26A1, MIR206, MIR128-1, MIR145, MIR27B, MIR758	SHH (3.8e-01), ABCA2 (4.0e-01), EGF (5.1e-01), SREBF2 (6.0e-01), MIR26A1 (1.0e+00), MIR206 (1.0e+00), MIR128-1 (1.0e+00), MIR145 (1.0e+00), MIR27B (1.0e+00), MIR758 (1.0e+00), PLA2G10 (1.0e+00), MIR613 (1.0e+00), MIR33B (1.0e+00), MIR148A (1.0e+00), MIR9-1 (1.0e+00), MIR33A (1.0e+00), MIR27A (1.0e+00), MIR302A (1.0e+00), MIR301B (1.0e+00), MIR144 (1.0e+00), MIR130B (1.0e+00), MIR19B1 (1.0e+00)
GOBP_POSTSYNAPTIC_DENSITY_ASSEMBLY	subgroup 1	0.00492887	871.417	0.0400034	21	NRXN1, PTPRS, NRXN2, GRID2, PTEN, SHANK3, LRRTM2, NLGN2, IL1RAP, SLITRK3	NRXN1 (1.9e-01), PTPRS (3.3e-01), NRXN2 (3.4e-01), GRID2 (3.5e-01), PTEN (3.6e-01), SHANK3 (3.7e-01), LRRTM2 (3.8e-01), NLGN2 (4.0e-01), IL1RAP (4.4e-01), SLITRK3 (4.9e-01), CRIPT (5.1e-01), NPTX1 (5.6e-01), PTPRD (6.4e-01), ABI3 (7.0e-01), LRFN4 (7.6e-01), ZDHHC12 (7.6e-01), PTK2B (7.7e-01), LRRC4B (1.0e+00), C1QL2 (1.0e+00), C1QL3 (1.0e+00), CBLN1 (1.0e+00)
REACTOME_DEFECTIVE_C1GALT1C1_CAUSES_TNPS	subgroup 1	0.00492887	2333.95	0.0400034	17	C1GALT1C1, MUC5B, MUC3A, MUC16, MUC6, MUC17, MUC12, MUC1, C1GALT1, MUC4	C1GALT1C1 (2.0e-01), MUC5B (2.5e-01), MUC3A (2.7e-01), MUC16 (3.0e-01), MUC6 (3.2e-01), MUC17 (3.3e-01), MUC12 (3.3e-01), MUC1 (3.6e-01), C1GALT1 (4.6e-01), MUC4 (5.1e-01), MUC13 (5.2e-01), MUC5AC (5.2e-01), MUC20 (7.7e-01), MUCL1 (7.9e-01), MUC15 (1.0e+00), MUC7 (1.0e+00), MUC21 (1.0e+00)
GOBP_TELENCEPHALON_REGIONALIZATION	subgroup 1	0.00505518	1230.2	0.0404646	13	PAX6, SHH, EMX2, TRA2B, EOMES, ADGRG1, EMX1, BMP2, BMP4, LHX2	PAX6 (3.4e-01), SHH (3.8e-01), EMX2 (4.2e-01), TRA2B (4.3e-01), EOMES (5.0e-01), ADGRG1 (5.6e-01), EMX1 (6.7e-01), BMP2 (7.3e-01), BMP4 (8.8e-01), LHX2 (1.0e+00), GSX2 (1.0e+00), DMRTA2 (1.0e+00), SIX3 (1.0e+00)
GOBP_G_PROTEIN_COUPLED_GLUTAMATE_RECEPTOR_SIGNALING_PATHWAY	subgroup 1	0.00518441	1209.49	0.0410755	14	HOMER2, GRM8, GRM1, GRM4, DAGLA, GRM5, TRPM1, GRM2, GRM6, GRM7	HOMER2 (3.1e-01), GRM8 (3.5e-01), GRM1 (3.5e-01), GRM4 (3.7e-01), DAGLA (4.1e-01), GRM5 (4.2e-01), TRPM1 (4.5e-01), GRM2 (4.9e-01), GRM6 (5.0e-01), GRM7 (5.4e-01), GRIK3 (5.5e-01), GRM3 (6.5e-01), HOMER3 (8.2e-01), HOMER1 (9.3e-01)
GOBP_MONOAMINE_TRANSPORT	subgroup 1	0.0057317	865.318	0.0440144	89	SYT7, SLC22A3, SLC22A1, ABAT, PINK1, MAOB, SDHD, ACTB, KCNA2, SLC29A4	SYT7 (8.0e-03), SLC22A3 (1.7e-02), SLC22A1 (3.4e-02), ABAT (2.4e-01), PINK1 (2.5e-01), MAOB (3.1e-01), SDHD (3.4e-01), ACTB (3.6e-01), KCNA2 (3.8e-01), SLC29A4 (3.8e-01), NOS1 (3.8e-01), KCNB1 (3.9e-01), SNCG (3.9e-01), CHRNB2 (4.1e-01), CHRNA7 (4.2e-01), OXTR (4.2e-01), CHRNA4 (4.5e-01), SYT9 (4.5e-01), RAB3B (4.5e-01), SLC18B1 (4.6e-01), SLC18A1 (4.7e-01), SYT17 (4.8e-01), GRM2 (4.9e-01), GRK2 …
GOBP_IRON_ION_TRANSMEMBRANE_TRANSPORT	subgroup 1	0.00587642	1072.31	0.0448302	31	SLC39A14, TF, HAMP, LTF, STEAP3, LCN2, HEPH, ISCU, SCARA5, TTYH1	SLC39A14 (1.2e-04), TF (9.5e-04), HAMP (1.8e-02), LTF (2.5e-02), STEAP3 (2.8e-01), LCN2 (3.0e-01), HEPH (3.3e-01), ISCU (3.8e-01), SCARA5 (4.5e-01), TTYH1 (4.5e-01), STEAP4 (4.7e-01), STEAP2 (5.4e-01), SLC40A1 (5.5e-01), STEAP1 (5.5e-01), SLC25A37 (5.5e-01), ABCC5 (6.0e-01), SLC39A8 (6.3e-01), ABCB6 (6.7e-01), SLC22A17 (6.7e-01), SLC11A1 (7.1e-01), FXN (7.2e-01), MELTF (7.3e-01), ABCB7 (7.4e-01),…
GOBP_L_ASPARTATE_TRANSMEMBRANE_TRANSPORT	subgroup 1	0.00602443	2158.43	0.0456107	11	SLC25A13, UCP2, SLC1A1, SLC1A2, SLC1A6, SLC1A3, SLC25A18, SLC25A22, SLC25A12, SLC1A5	SLC25A13 (1.3e-01), UCP2 (1.5e-01), SLC1A1 (1.6e-01), SLC1A2 (2.6e-01), SLC1A6 (4.0e-01), SLC1A3 (4.3e-01), SLC25A18 (4.3e-01), SLC25A22 (7.1e-01), SLC25A12 (7.9e-01), SLC1A5 (8.2e-01), SLC1A4 (8.9e-01)
GOBP_CARDIAC_MYOFIBRIL_ASSEMBLY	subgroup 1	0.00617579	892.293	0.0463549	19	PROX1, NEBL, FHOD3, NRAP, TTN, ADPRHL1, SMAD4, NEB, SRF, OBSL1	PROX1 (5.6e-09), NEBL (2.0e-01), FHOD3 (2.4e-01), NRAP (3.3e-01), TTN (3.6e-01), ADPRHL1 (3.7e-01), SMAD4 (3.8e-01), NEB (4.0e-01), SRF (4.5e-01), OBSL1 (4.7e-01), PDGFRB (6.1e-01), MYL2 (6.2e-01), PDGFRA (6.6e-01), ACTC1 (6.7e-01), MEF2A (6.8e-01), TCAP (6.8e-01), MYLK3 (7.8e-01), NKX2-5 (1.0e+00), CSRP3 (1.0e+00)
REACTOME_PYRIMIDINE_CATABOLISM	subgroup 1	0.00617579	1123.84	0.0463549	12	DPYS, UPP1, NT5C, AGXT2, DPYD, UPP2, TYMP, UPB1, NT5E, NT5C1A	DPYS (4.0e-03), UPP1 (2.5e-01), NT5C (3.1e-01), AGXT2 (3.9e-01), DPYD (3.9e-01), UPP2 (4.7e-01), TYMP (5.0e-01), UPB1 (5.2e-01), NT5E (5.2e-01), NT5C1A (5.4e-01), NT5C3A (5.4e-01), NT5M (6.3e-01)
GOBP_GENITALIA_DEVELOPMENT	subgroup 1	0.00633056	1014.48	0.0471118	47	RBP4, DHCR24, SRD5A1, LGR4, TYRO3, LRP2, SRD5A2, MERTK, SHH, ROR2	RBP4 (2.3e-06), DHCR24 (3.8e-03), SRD5A1 (8.8e-02), LGR4 (1.8e-01), TYRO3 (3.1e-01), LRP2 (3.2e-01), SRD5A2 (3.4e-01), MERTK (3.7e-01), SHH (3.8e-01), ROR2 (3.9e-01), ASB1 (3.9e-01), FGF10 (4.2e-01), GREB1L (4.3e-01), ESR1 (4.7e-01), NPR2 (4.8e-01), TBX3 (4.8e-01), STRA6 (5.1e-01), AR (5.2e-01), BAX (5.4e-01), WNT9B (5.5e-01), WT1 (5.7e-01), NIPBL (5.8e-01), TP63 (5.9e-01), CTNNB1 (6.0e-01), WNT5…
GOBP_NEGATIVE_REGULATION_OF_VASCULAR_ENDOTHELIAL_GROWTH_FACTOR_PRODUCTION	subgroup 1	0.00633056	2655.99	0.0471118	27	MIR140, SARS1, MIR107, MIR378A, MIR134, MIR15A, MIR16-1, MIR205, MIR199A1, MIR15B	MIR140 (4.3e-01), SARS1 (6.6e-01), MIR107 (1.0e+00), MIR378A (1.0e+00), MIR134 (1.0e+00), MIR15A (1.0e+00), MIR16-1 (1.0e+00), MIR205 (1.0e+00), MIR199A1 (1.0e+00), MIR15B (1.0e+00), MIR361 (1.0e+00), MIR93 (1.0e+00), MIR372 (1.0e+00), MIR373 (1.0e+00), MIR302D (1.0e+00), MIR520G (1.0e+00), MIR504 (1.0e+00), MIR147A (1.0e+00), MIR520H (1.0e+00), MIR125A (1.0e+00), MIR146A (1.0e+00), MIR20A (1.0e+…
REACTOME_ACYL_CHAIN_REMODELLING_OF_PI	subgroup 1	0.00633056	1136.14	0.0471118	17	PLA2G2A, PLA2G4F, PLA2R1, PLA2G12A, MBOAT7, PLBD1, PLA2G5, PLA2G4A, PLA2G4C, PLA2G4E	PLA2G2A (1.2e-01), PLA2G4F (4.0e-01), PLA2R1 (4.7e-01), PLA2G12A (5.0e-01), MBOAT7 (5.1e-01), PLBD1 (5.2e-01), PLA2G5 (5.5e-01), PLA2G4A (6.0e-01), PLA2G4C (6.1e-01), PLA2G4E (6.5e-01), PLA2G4D (6.5e-01), PLAAT3 (7.1e-01), PLA2G2D (1.0e+00), PLA2G10 (1.0e+00), PLA2G2F (1.0e+00), PLA2G2E (1.0e+00), PLA2G1B (1.0e+00)
GOBP_BINDING_OF_SPERM_TO_ZONA_PELLUCIDA	subgroup 1	0.00665063	1003.6	0.0485121	38	TEX101, ALDOA, ZAN, ATP8B3, CCT7, UBAP2L, LY6K, CCT3, CCT4, VDAC2	TEX101 (1.4e-01), ALDOA (3.6e-01), ZAN (3.7e-01), ATP8B3 (4.2e-01), CCT7 (4.2e-01), UBAP2L (4.3e-01), LY6K (4.9e-01), CCT3 (5.1e-01), CCT4 (5.5e-01), VDAC2 (5.7e-01), CCT8 (6.0e-01), CCT5 (6.1e-01), ZP3 (6.2e-01), B4GALT1 (7.1e-01), ZPBP (7.2e-01), HSPA1L (7.4e-01), CCT2 (7.7e-01), TCP1 (7.7e-01), OVGP1 (7.8e-01), ADAM32 (7.9e-01), SPA17 (8.9e-01), CLGN (9.2e-01), ASTL (9.3e-01), PCSK4 (1.0e+00),…
GOBP_QUATERNARY_AMMONIUM_GROUP_TRANSPORT	subgroup 1	0.00665063	2458.23	0.0485121	30	SLC22A3, SLC22A1, SLC6A12, SEC14L1, SLC22A5, SLC44A4, SLC44A1, SLC44A5, SLC17A8, SLC44A2	SLC22A3 (1.7e-02), SLC22A1 (3.4e-02), SLC6A12 (2.5e-01), SEC14L1 (3.9e-01), SLC22A5 (4.2e-01), SLC44A4 (4.3e-01), SLC44A1 (4.3e-01), SLC44A5 (4.9e-01), SLC17A8 (5.0e-01), SLC44A2 (5.7e-01), SLC38A2 (5.7e-01), SLC22A2 (5.7e-01), SLC22A15 (6.0e-01), SLC7A6 (6.0e-01), SLC16A9 (6.1e-01), SLC6A20 (6.3e-01), PDZK1 (6.6e-01), SLC25A29 (6.9e-01), SLC25A20 (7.3e-01), PSEN1 (7.6e-01), SLC22A16 (7.7e-01), S…
GOBP_REGULATION_OF_ENDOTHELIAL_CELL_CHEMOTAXIS	subgroup 1	0.00665063	883.449	0.0485121	24	HRG, MET, PRKD2, FGF2, SEMA5A, LGMN, TMSB4X, VEGFA, PRKD1, FGFR1	HRG (4.9e-05), MET (2.3e-01), PRKD2 (3.2e-01), FGF2 (3.5e-01), SEMA5A (3.6e-01), LGMN (4.2e-01), TMSB4X (4.3e-01), VEGFA (4.7e-01), PRKD1 (5.2e-01), FGFR1 (5.4e-01), FGF1 (5.6e-01), HSPB1 (5.8e-01), THBS1 (5.9e-01), KDR (6.2e-01), NOTCH1 (8.6e-01), P2RX4 (8.8e-01), MIR149 (1.0e+00), CXCL13 (1.0e+00), FGF18 (1.0e+00), MIR16-1 (1.0e+00), FGF4 (1.0e+00), FGF16 (1.0e+00), SMOC2 (1.0e+00), MIR424 (1.0…
GOBP_SELF_PROTEOLYSIS	subgroup 1	0.00681605	1081.34	0.0492052	12	ADGRV1, SHH, LGMN, TMPRSS6, CAPN3, NLRP1, CAPN1, CAPN7, CARD8, CASP8	ADGRV1 (2.4e-01), SHH (3.8e-01), LGMN (4.2e-01), TMPRSS6 (5.2e-01), CAPN3 (5.5e-01), NLRP1 (6.2e-01), CAPN1 (6.3e-01), CAPN7 (6.3e-01), CARD8 (6.4e-01), CASP8 (6.5e-01), DHH (1.0e+00), IHH (1.0e+00)
REACTOME_INTERACTION_BETWEEN_L1_AND_ANKYRINS	subgroup 1	0.00698517	1403.11	0.0499615	31	KCNQ2, SCN8A, KCNQ3, SCN2A, SPTBN4, SPTAN1, SCN5A, NFASC, SCN11A, ANK2	KCNQ2 (2.0e-01), SCN8A (2.1e-01), KCNQ3 (2.2e-01), SCN2A (3.0e-01), SPTBN4 (3.1e-01), SPTAN1 (3.1e-01), SCN5A (3.2e-01), NFASC (3.3e-01), SCN11A (3.3e-01), ANK2 (3.3e-01), SCN7A (3.6e-01), ACTB (3.6e-01), SCN2B (3.9e-01), L1CAM (4.1e-01), ANK3 (4.1e-01), ACTG1 (4.2e-01), SPTBN2 (4.3e-01), SCN1B (4.3e-01), SCN1A (4.3e-01), SCN3A (4.4e-01), SCN3B (4.6e-01), SPTBN5 (4.9e-01), SPTB (5.3e-01), SPTBN1 …
GOBP_SENSORY_PERCEPTION_OF_TEMPERATURE_STIMULUS	subgroup 1	0.00715804	1292.61	0.0508337	27	TRPM8, ANO1, EPHB1, GRIK2, SCN11A, BTBD9, TRPV1, MMP24, NTRK1, TRPA1	TRPM8 (1.6e-01), ANO1 (1.6e-01), EPHB1 (2.3e-01), GRIK2 (2.4e-01), SCN11A (3.3e-01), BTBD9 (4.5e-01), TRPV1 (4.5e-01), MMP24 (4.9e-01), NTRK1 (5.3e-01), TRPA1 (5.5e-01), NTSR1 (5.5e-01), OPRK1 (5.6e-01), NR2F6 (5.7e-01), ADORA1 (5.9e-01), ADRA2A (6.5e-01), ASIC3 (7.0e-01), LXN (7.0e-01), CXCL12 (7.2e-01), HTR2A (7.3e-01), CXCR4 (8.0e-01), WDR47 (8.5e-01), SCN9A (9.0e-01), RHO (1.0e+00), CALCA (1.…
GOBP_SYNAPTIC_MEMBRANE_ADHESION	subgroup 1	0.00733475	908.146	0.0516685	27	PTPRF, MAPK14, MDGA1, PTPRS, SLITRK2, LRFN5, IL1RAP, PCDH17, SLITRK3, SPARCL1	PTPRF (2.4e-01), MAPK14 (2.9e-01), MDGA1 (3.2e-01), PTPRS (3.3e-01), SLITRK2 (3.6e-01), LRFN5 (3.9e-01), IL1RAP (4.4e-01), PCDH17 (4.6e-01), SLITRK3 (4.9e-01), SPARCL1 (5.3e-01), NTNG1 (5.4e-01), ITGA3 (5.4e-01), CDH9 (5.5e-01), LRRC4 (5.7e-01), NTNG2 (6.0e-01), PTPRD (6.4e-01), CDH10 (6.6e-01), LRRC4C (6.6e-01), CDH6 (6.9e-01), LRFN3 (7.0e-01), LRFN4 (7.6e-01), EFNA5 (9.5e-01), LRRC4B (1.0e+00),…
REACTOME_ANDROGEN_BIOSYNTHESIS	subgroup 1	0.00733475	2047.86	0.0516685	11	SRD5A1, SRD5A2, SRD5A3, HSD17B12, CYP17A1, POMC, HSD3B1, LHB, CGA, HSD3B2	SRD5A1 (8.8e-02), SRD5A2 (3.4e-01), SRD5A3 (3.8e-01), HSD17B12 (3.8e-01), CYP17A1 (4.9e-01), POMC (6.5e-01), HSD3B1 (7.4e-01), LHB (1.0e+00), CGA (1.0e+00), HSD3B2 (1.0e+00), HSD17B3 (1.0e+00)
GOBP_POSITIVE_REGULATION_OF_CHOLESTEROL_METABOLIC_PROCESS	subgroup 1	0.00751535	904.27	0.0522041	15	APOA1, CES1, APOE, SCAP, PRKAA1, ABCG1, STARD4, FGF1, SREBF2, LDLRAP1	APOA1 (6.2e-04), CES1 (4.0e-03), APOE (9.0e-03), SCAP (3.5e-01), PRKAA1 (4.4e-01), ABCG1 (4.4e-01), STARD4 (4.4e-01), FGF1 (5.6e-01), SREBF2 (6.0e-01), LDLRAP1 (6.2e-01), SREBF1 (6.7e-01), ABCG4 (7.7e-01), CYP7A1 (1.0e+00), MIR96 (1.0e+00), MIR182 (1.0e+00)
GOBP_AMINO_ACID_BETAINE_METABOLIC_PROCESS	subgroup 1	0.00769994	877.301	0.0528039	17	DMGDH, BHMT, BHMT2, CPT1A, CHDH, CPT1C, TMLHE, ALDH7A1, ACADL, CRAT	DMGDH (4.9e-04), BHMT (1.0e-03), BHMT2 (9.4e-03), CPT1A (2.6e-01), CHDH (3.3e-01), CPT1C (3.6e-01), TMLHE (3.9e-01), ALDH7A1 (4.3e-01), ACADL (5.0e-01), CRAT (5.6e-01), CROT (6.0e-01), ACADM (7.3e-01), SLC22A4 (7.7e-01), CPT2 (7.9e-01), ALDH9A1 (8.2e-01), CPT1B (1.0e+00), BBOX1 (1.0e+00)
GOBP_ADENOSINE_METABOLIC_PROCESS	subgroup 1	0.00788858	1042.39	0.0536239	10	NT5C2, ACP3, XDH, NT5E, NT5C1A, ADAL, ADA2, PTGDR, ADA, NT5C1B	NT5C2 (2.6e-01), ACP3 (2.9e-01), XDH (2.9e-01), NT5E (5.2e-01), NT5C1A (5.4e-01), ADAL (5.7e-01), ADA2 (5.9e-01), PTGDR (7.4e-01), ADA (7.6e-01), NT5C1B (1.0e+00)
GOBP_THALAMUS_DEVELOPMENT	subgroup 1	0.00788858	1135.65	0.0536239	13	SRD5A1, UQCRQ, SHH, CHRNB2, PTCHD1, OGDH, MECP2, SMO, CNTNAP2, OLIG2	SRD5A1 (8.8e-02), UQCRQ (1.0e-01), SHH (3.8e-01), CHRNB2 (4.1e-01), PTCHD1 (4.1e-01), OGDH (4.7e-01), MECP2 (5.1e-01), SMO (5.6e-01), CNTNAP2 (6.1e-01), OLIG2 (6.9e-01), TAL2 (1.0e+00), GBX2 (1.0e+00), FOXB1 (1.0e+00)
GOBP_RECEPTOR_DIFFUSION_TRAPPING	subgroup 1	0.00808134	739.199	0.0545101	10	GPHN, SHISA6, ITGB3, CACNG5, CACNG2, DLG4, CACNG8, CACNG7, CACNG3, CACNG4	GPHN (3.6e-01), SHISA6 (5.0e-01), ITGB3 (5.4e-01), CACNG5 (5.8e-01), CACNG2 (6.0e-01), DLG4 (6.2e-01), CACNG8 (6.4e-01), CACNG7 (1.0e+00), CACNG3 (1.0e+00), CACNG4 (1.0e+00)
REACTOME_GLUTAMATE_NEUROTRANSMITTER_RELEASE_CYCLE	subgroup 1	0.00808134	1665.61	0.0545101	24	GLS2, PPFIA1, SLC1A1, SLC1A2, UNC13B, PPFIA4, PPFIA2, SLC1A7, TSPOAP1, SLC1A6	GLS2 (3.8e-02), PPFIA1 (4.2e-02), SLC1A1 (1.6e-01), SLC1A2 (2.6e-01), UNC13B (3.0e-01), PPFIA4 (3.1e-01), PPFIA2 (3.5e-01), SLC1A7 (3.6e-01), TSPOAP1 (3.8e-01), SLC1A6 (4.0e-01), SLC1A3 (4.3e-01), GLS (4.4e-01), ARL6IP5 (4.6e-01), SLC17A7 (5.1e-01), SLC38A2 (5.7e-01), VAMP2 (5.9e-01), PPFIA3 (6.7e-01), CPLX1 (6.8e-01), RAB3A (6.8e-01), STX1A (7.0e-01), SYT1 (7.6e-01), RIMS1 (7.7e-01), STXBP1 (7.8…
GOBP_VITAMIN_TRANSPORT	subgroup 1	0.00827832	2518.21	0.0553048	53	GC, APOA1, TTPA, AFM, SLC22A1, TCN1, SLC2A2, FOLR2, SLC5A6, SLC47A1	GC (4.9e-04), APOA1 (6.2e-04), TTPA (1.1e-03), AFM (1.9e-02), SLC22A1 (3.4e-02), TCN1 (7.5e-02), SLC2A2 (1.1e-01), FOLR2 (1.6e-01), SLC5A6 (2.2e-01), SLC47A1 (2.2e-01), SLC2A10 (2.5e-01), SLC2A8 (2.6e-01), SLC25A32 (3.1e-01), LRP2 (3.2e-01), SCARB1 (3.3e-01), SLC2A3 (4.0e-01), SLC19A3 (4.1e-01), SLC44A4 (4.3e-01), SLC2A1 (4.3e-01), CUBN (4.4e-01), SLC52A3 (4.4e-01), SLC27A1 (4.8e-01), STRA6 (5.1e…
REACTOME_A_TETRASACCHARIDE_LINKER_SEQUENCE_IS_REQUIRED_FOR_GAG_SYNTHESIS	subgroup 1	0.00847957	925.784	0.0562022	26	SDC1, SDC2, GPC6, SDC3, XYLT2, DCN, NCAN, CSPG4, GPC1, BCAN	SDC1 (8.0e-05), SDC2 (2.4e-01), GPC6 (3.6e-01), SDC3 (3.7e-01), XYLT2 (4.3e-01), DCN (4.4e-01), NCAN (4.8e-01), CSPG4 (5.5e-01), GPC1 (5.5e-01), BCAN (5.7e-01), XYLT1 (5.7e-01), SDC4 (5.9e-01), BGN (6.2e-01), HSPG2 (6.5e-01), AGRN (6.7e-01), B3GAT1 (6.7e-01), B3GALT6 (7.1e-01), GPC5 (7.1e-01), GPC2 (7.4e-01), B3GAT3 (8.3e-01), VCAN (8.9e-01), B4GALT7 (9.3e-01), B3GAT2 (1.0e+00), GPC4 (1.0e+00), G…
GOBP_CELL_FATE_COMMITMENT_INVOLVED_IN_PATTERN_SPECIFICATION	subgroup 1	0.00868519	1189.4	0.0572567	11	SOX1, GLI3, GLI2, SUFU, DLL4, NKX2-2, DMRT3, LHX3, DBX1, FOXN4	SOX1 (2.1e-01), GLI3 (3.3e-01), GLI2 (4.1e-01), SUFU (5.6e-01), DLL4 (6.9e-01), NKX2-2 (1.0e+00), DMRT3 (1.0e+00), LHX3 (1.0e+00), DBX1 (1.0e+00), FOXN4 (1.0e+00), ASCL1 (1.0e+00)
GOBP_FOREBRAIN_REGIONALIZATION	subgroup 1	0.00889526	1205.52	0.0579852	24	WNT2B, GLI3, PAX6, SHH, EMX2, TRA2B, EOMES, FEZF2, ADGRG1, EMX1	WNT2B (3.2e-01), GLI3 (3.3e-01), PAX6 (3.4e-01), SHH (3.8e-01), EMX2 (4.2e-01), TRA2B (4.3e-01), EOMES (5.0e-01), FEZF2 (5.3e-01), ADGRG1 (5.6e-01), EMX1 (6.7e-01), BMP2 (7.3e-01), PGAP1 (7.9e-01), TTC21B (8.6e-01), BMP4 (8.8e-01), WNT7B (1.0e+00), LHX2 (1.0e+00), FEZF1 (1.0e+00), GSX2 (1.0e+00), DMRTA2 (1.0e+00), SIX3 (1.0e+00), LHX1 (1.0e+00), FGF8 (1.0e+00), WNT1 (1.0e+00), NKX2-1 (1.0e+00)
GOBP_RESPONSE_TO_INACTIVITY	subgroup 1	0.00889526	1045.61	0.0579852	12	CAT, IL10, HDAC4, SCN5A, FBXO32, DAG1, SGCA, ACTN3, PIK3CA, MYOG	CAT (5.0e-02), IL10 (1.7e-01), HDAC4 (3.2e-01), SCN5A (3.2e-01), FBXO32 (3.8e-01), DAG1 (4.5e-01), SGCA (5.2e-01), ACTN3 (5.2e-01), PIK3CA (7.3e-01), MYOG (1.0e+00), DRD2 (1.0e+00), CASQ1 (1.0e+00)
REACTOME_CARNITINE_METABOLISM	subgroup 1	0.00889526	973.711	0.0579852	14	THRSP, RXRA, ACACB, CPT1A, SLC22A5, PRKAB2, MID1IP1, PRKAA2, PPARD, SLC25A20	THRSP (4.9e-02), RXRA (1.7e-01), ACACB (2.1e-01), CPT1A (2.6e-01), SLC22A5 (4.2e-01), PRKAB2 (5.0e-01), MID1IP1 (5.1e-01), PRKAA2 (5.4e-01), PPARD (6.7e-01), SLC25A20 (7.3e-01), CPT2 (7.9e-01), ACACA (7.9e-01), PRKAG2 (9.1e-01), CPT1B (1.0e+00)
GOBP_REGULATION_OF_GONADOTROPIN_SECRETION	subgroup 1	0.00910985	1442.5	0.0590475	11	INHBA, SMAD4, INHBB, OPRK1, GJA1, FOXL2, TACR2, KISS1, LEP, INHA	INHBA (1.3e-01), SMAD4 (3.8e-01), INHBB (5.0e-01), OPRK1 (5.6e-01), GJA1 (7.2e-01), FOXL2 (1.0e+00), TACR2 (1.0e+00), KISS1 (1.0e+00), LEP (1.0e+00), INHA (1.0e+00), NPVF (1.0e+00)
GOBP_SECRETORY_GRANULE_LOCALIZATION	subgroup 1	0.00910985	983.682	0.0590475	14	TANC2, SYBU, KIF1C, KIF1A, PPFIA2, KIF5B, MECP2, KIF5A, TRIM46, RASGRP1	TANC2 (2.2e-01), SYBU (2.3e-01), KIF1C (2.4e-01), KIF1A (3.3e-01), PPFIA2 (3.5e-01), KIF5B (4.5e-01), MECP2 (5.1e-01), KIF5A (5.8e-01), TRIM46 (6.0e-01), RASGRP1 (6.2e-01), MAP2 (6.9e-01), PIK3CG (8.9e-01), USO1 (9.2e-01), SYT4 (1.0e+00)
GOBP_PERIPHERAL_NERVOUS_SYSTEM_NEURON_DIFFERENTIATION	subgroup 1	0.00932906	826.033	0.0599186	15	ONECUT2, ETV1, NTRK2, TBCE, RUNX1, RUNX3, SLC25A46, HAND2, TBCE, ISL1	ONECUT2 (1.7e-01), ETV1 (2.8e-01), NTRK2 (3.6e-01), TBCE (4.0e-01), RUNX1 (4.1e-01), RUNX3 (4.1e-01), SLC25A46 (4.2e-01), HAND2 (5.0e-01), TBCE (5.5e-01), ISL1 (6.1e-01), NEFH (6.3e-01), HOXD9 (6.4e-01), ISL2 (8.4e-01), HOXD10 (8.9e-01), ASCL1 (1.0e+00), POU4F1 (1.0e+00)
GOBP_SEROTONIN_TRANSPORT	subgroup 1	0.00932906	1702.64	0.0599186	22	SLC22A3, SLC22A1, MAOB, SLC29A4, NOS1, SLC18B1, SLC18A1, HTR1A, CNR1, ITGB3	SLC22A3 (1.7e-02), SLC22A1 (3.4e-02), MAOB (3.1e-01), SLC29A4 (3.8e-01), NOS1 (3.8e-01), SLC18B1 (4.6e-01), SLC18A1 (4.7e-01), HTR1A (5.3e-01), CNR1 (5.3e-01), ITGB3 (5.4e-01), GPM6B (5.4e-01), SNCA (5.5e-01), SLC29A3 (5.6e-01), SLC22A2 (5.7e-01), P2RX1 (6.0e-01), SLC18A2 (7.1e-01), SLC6A4 (7.1e-01), SYK (7.4e-01), LILRB1 (9.5e-01), SLC18A3 (1.0e+00), HTR1B (1.0e+00), HRH3 (1.0e+00)
GOBP_EPITHELIAL_CELL_FATE_COMMITMENT	subgroup 1	0.00955295	840.148	0.0606873	15	PROX1, RARA, RBPJ, ACVR1, SOSTDC1, NRP1, NEUROD1, NR2F2, PDPN, DLL1	PROX1 (5.6e-09), RARA (2.9e-01), RBPJ (2.9e-01), ACVR1 (4.7e-01), SOSTDC1 (5.6e-01), NRP1 (5.9e-01), NEUROD1 (6.4e-01), NR2F2 (6.4e-01), PDPN (6.4e-01), DLL1 (6.8e-01), NOTCH1 (8.6e-01), NKX2-2 (1.0e+00), ARX (1.0e+00), SPDEF (1.0e+00), HOXA13 (1.0e+00)
GOBP_REGULATION_OF_SKELETAL_MUSCLE_CELL_DIFFERENTIATION	subgroup 1	0.00955295	1025.9	0.0606873	20	MEF2C, EPHB1, MYOCD, RBFOX1, DDX5, SIX4, TBX1, RBM24, SIX1, AKIRIN1	MEF2C (2.2e-01), EPHB1 (2.3e-01), MYOCD (3.2e-01), RBFOX1 (3.5e-01), DDX5 (4.1e-01), SIX4 (4.5e-01), TBX1 (4.5e-01), RBM24 (5.0e-01), SIX1 (5.2e-01), AKIRIN1 (5.3e-01), GPC1 (5.5e-01), UQCC2 (5.8e-01), NR1D2 (6.8e-01), CYP26B1 (7.7e-01), DDX17 (7.8e-01), NLN (8.4e-01), MSTN (1.0e+00), KLHL41 (1.0e+00), MIR1-1 (1.0e+00)
GOBP_RESPONSE_TO_LIPOTEICHOIC_ACID	subgroup 1	0.00955295	590.771	0.0606873	10	LBP, RELA, MAPK14, TIRAP, TLR4, RIPK2, TLR2, CD36, CD14, TREM2	LBP (1.3e-03), RELA (1.8e-01), MAPK14 (2.9e-01), TIRAP (4.3e-01), TLR4 (4.4e-01), RIPK2 (6.3e-01), TLR2 (6.3e-01), CD36 (6.7e-01), CD14 (8.3e-01), TREM2 (1.0e+00)
GOBP_REGULATION_OF_MICROVILLUS_ORGANIZATION	subgroup 1	0.00978163	881.805	0.0614695	13	KLF5, PLD1, CDHR2, ATP8B1, CDHR5, RAP1GAP, FSCN1, USH1C, PODXL, EZR	KLF5 (2.3e-02), PLD1 (1.6e-01), CDHR2 (3.4e-01), ATP8B1 (3.4e-01), CDHR5 (3.5e-01), RAP1GAP (4.5e-01), FSCN1 (4.6e-01), USH1C (4.7e-01), PODXL (5.1e-01), EZR (5.2e-01), VIL1 (5.7e-01), PLS1 (5.7e-01), TWF2 (7.5e-01)
REACTOME_PHOSPHOLIPASE_C_MEDIATED_CASCADE_FGFR2	subgroup 1	0.00978163	1078.2	0.0614695	18	FGFR2, PLCG1, FGF2, FGF10, FGF9, FGF23, FGF1, FGF7, FGF6, FGF3	FGFR2 (1.1e-01), PLCG1 (1.2e-01), FGF2 (3.5e-01), FGF10 (4.2e-01), FGF9 (4.6e-01), FGF23 (5.4e-01), FGF1 (5.6e-01), FGF7 (6.1e-01), FGF6 (1.0e+00), FGF3 (1.0e+00), FGF18 (1.0e+00), FGF17 (1.0e+00), FGF5 (1.0e+00), FGF20 (1.0e+00), FGF4 (1.0e+00), FGF16 (1.0e+00), FGF8 (1.0e+00), FGF22 (1.0e+00)
GOBP_HYPOTHALAMUS_DEVELOPMENT	subgroup 1	0.0100152	722.027	0.0624318	27	SRD5A1, UQCRQ, NCOA1, PLXNA1, SRD5A2, PLXNA3, HAP1, UBB, NDNF, BAX	SRD5A1 (8.8e-02), UQCRQ (1.0e-01), NCOA1 (3.3e-01), PLXNA1 (3.3e-01), SRD5A2 (3.4e-01), PLXNA3 (4.1e-01), HAP1 (4.4e-01), UBB (5.0e-01), NDNF (5.3e-01), BAX (5.4e-01), NRP2 (5.6e-01), SEMA3E (5.8e-01), NRP1 (5.9e-01), CTNNB1 (6.0e-01), RAB3GAP1 (6.1e-01), NR0B1 (1.0e+00), PRDM13 (1.0e+00), RAX (1.0e+00), OTP (1.0e+00), FOXB1 (1.0e+00), POU3F2 (1.0e+00), GSX1 (1.0e+00), SOX3 (1.0e+00), PROP1 (1.0e…
GOBP_C4_DICARBOXYLATE_TRANSPORT	subgroup 1	0.0102537	1524.41	0.0632974	27	SLC25A13, UCP2, SLC1A1, ABAT, SLC13A5, SLC1A2, SLC13A3, LRRC8D, SLC1A6, SLC1A3	SLC25A13 (1.3e-01), UCP2 (1.5e-01), SLC1A1 (1.6e-01), ABAT (2.4e-01), SLC13A5 (2.5e-01), SLC1A2 (2.6e-01), SLC13A3 (3.7e-01), LRRC8D (3.7e-01), SLC1A6 (4.0e-01), SLC1A3 (4.3e-01), SLC25A18 (4.3e-01), GFAP (5.2e-01), NTSR1 (5.5e-01), SLC25A11 (6.2e-01), SLC16A1 (6.4e-01), LRRC8A (6.6e-01), SLC25A22 (7.1e-01), SLC12A2 (7.3e-01), SLC3A1 (7.3e-01), SLC25A10 (7.6e-01), SLC25A12 (7.9e-01), SLC1A5 (8.2e…
GOBP_DETECTION_OF_CHEMICAL_STIMULUS_INVOLVED_IN_SENSORY_PERCEPTION_OF_TASTE	subgroup 1	0.0102537	1454.29	0.0632974	48	AZGP1, RTP3, PIGR, PKD1L3, PKD2L1, TAS2R4, RTP4, LPO, CA6, PLCB2	AZGP1 (1.5e-04), RTP3 (4.6e-03), PIGR (3.5e-01), PKD1L3 (3.6e-01), PKD2L1 (4.9e-01), TAS2R4 (5.0e-01), RTP4 (5.4e-01), LPO (5.7e-01), CA6 (7.0e-01), PLCB2 (9.0e-01), PIP (1.0e+00), CST4 (1.0e+00), TAS2R42 (1.0e+00), CST2 (1.0e+00), TAS2R8 (1.0e+00), TAS2R41 (1.0e+00), TAS2R43 (1.0e+00), TAS2R16 (1.0e+00), TAS2R14 (1.0e+00), RTP2 (1.0e+00), TAS2R20 (1.0e+00), TAS1R2 (1.0e+00), TAS1R3 (1.0e+00), TA…
GOBP_NEGATIVE_REGULATION_OF_CALCIUM_ION_IMPORT	subgroup 1	0.0102537	2272.9	0.0632974	10	TRIM27, SLC30A1, SPINK1, ACE, EPPIN, HES1, PLN, SEMG1, SLN, MIR34A	TRIM27 (2.0e-01), SLC30A1 (3.3e-01), SPINK1 (3.7e-01), ACE (3.9e-01), EPPIN (6.2e-01), HES1 (7.9e-01), PLN (1.0e+00), SEMG1 (1.0e+00), SLN (1.0e+00), MIR34A (1.0e+00)
GOBP_GONADOTROPIN_SECRETION	subgroup 1	0.0107459	836.893	0.0653544	17	INHBA, SMAD4, TBX3, INHBB, OPRK1, TMF1, GJA1, NIBAN2, CGA, FOXL2	INHBA (1.3e-01), SMAD4 (3.8e-01), TBX3 (4.8e-01), INHBB (5.0e-01), OPRK1 (5.6e-01), TMF1 (5.8e-01), GJA1 (7.2e-01), NIBAN2 (7.3e-01), CGA (1.0e+00), FOXL2 (1.0e+00), TACR2 (1.0e+00), FOXD1 (1.0e+00), KISS1 (1.0e+00), LEP (1.0e+00), INHA (1.0e+00), NPVF (1.0e+00), GNRHR (1.0e+00)
GOBP_INHIBITORY_SYNAPSE_ASSEMBLY	subgroup 1	0.0107459	952.321	0.0653544	20	GABRB2, GABRB3, CLSTN2, GABRG2, PLXNB1, GABRA1, NLGN2, LGI2, GABRA2, LHFPL4	GABRB2 (2.8e-01), GABRB3 (3.2e-01), CLSTN2 (3.5e-01), GABRG2 (3.5e-01), PLXNB1 (3.6e-01), GABRA1 (3.9e-01), NLGN2 (4.0e-01), LGI2 (4.2e-01), GABRA2 (4.2e-01), LHFPL4 (4.8e-01), SRGAP2C (5.1e-01), SEMA4D (6.0e-01), WNT5A (6.1e-01), SRGAP2 (6.3e-01), SEMA4A (7.8e-01), FGF13 (7.9e-01), HAPLN4 (1.0e+00), CBLN4 (1.0e+00), NPAS4 (1.0e+00), CBLN1 (1.0e+00)
REACTOME_METAL_ION_SLC_TRANSPORTERS	subgroup 1	0.0107459	1378.19	0.0653544	24	CP, SLC41A2, SLC39A14, SLC30A10, SLC31A1, HEPH, SLC30A1, SLC41A1, SLC39A10, SLC39A7	CP (1.3e-05), SLC41A2 (4.9e-05), SLC39A14 (1.2e-04), SLC30A10 (9.7e-02), SLC31A1 (1.0e-01), HEPH (3.3e-01), SLC30A1 (3.3e-01), SLC41A1 (3.7e-01), SLC39A10 (5.2e-01), SLC39A7 (5.2e-01), SLC30A5 (5.4e-01), SLC40A1 (5.5e-01), SLC30A8 (5.8e-01), SLC39A4 (6.0e-01), SLC39A8 (6.3e-01), SLC39A3 (6.6e-01), SLC11A1 (7.1e-01), SLC11A2 (7.9e-01), SLC39A6 (9.2e-01), SLC39A2 (1.0e+00), SLC39A1 (1.0e+00), SLC30…
GOBP_RETINAL_GANGLION_CELL_AXON_GUIDANCE	subgroup 1	0.0109998	1135.27	0.0666086	23	PTPRM, EPHB1, SLIT1, ROBO2, SLIT2, RPL24, EPHA7, BMPR1B, VEGFA, SEMA4F	PTPRM (2.0e-01), EPHB1 (2.3e-01), SLIT1 (2.4e-01), ROBO2 (2.6e-01), SLIT2 (2.8e-01), RPL24 (3.5e-01), EPHA7 (3.5e-01), BMPR1B (4.6e-01), VEGFA (4.7e-01), SEMA4F (5.1e-01), EPHB2 (5.3e-01), EPHB3 (5.5e-01), NRP1 (5.9e-01), ISL1 (6.1e-01), PTPRO (6.8e-01), ALCAM (7.0e-01), NRCAM (7.4e-01), ISL2 (8.4e-01), EFNA5 (9.5e-01), ATOH7 (1.0e+00), POU4F3 (1.0e+00), NDP (1.0e+00), POU4F2 (1.0e+00)
REACTOME_FGFR2C_LIGAND_BINDING_AND_ACTIVATION	subgroup 1	0.0109998	1265.39	0.0666086	13	FGFR2, FGF2, FGF9, FGF23, FGF1, FGF6, FGF18, FGF17, FGF5, FGF20	FGFR2 (1.1e-01), FGF2 (3.5e-01), FGF9 (4.6e-01), FGF23 (5.4e-01), FGF1 (5.6e-01), FGF6 (1.0e+00), FGF18 (1.0e+00), FGF17 (1.0e+00), FGF5 (1.0e+00), FGF20 (1.0e+00), FGF4 (1.0e+00), FGF16 (1.0e+00), FGF8 (1.0e+00)
GOBP_ACIDIC_AMINO_ACID_TRANSPORT	subgroup 1	0.011259	554.307	0.0675925	66	SLC25A13, SLC1A1, APBA1, SLC6A1, ABAT, SLC1A2, KCNJ8, SLC7A14, ABCC8, GRM1	SLC25A13 (1.3e-01), SLC1A1 (1.6e-01), APBA1 (1.8e-01), SLC6A1 (1.9e-01), ABAT (2.4e-01), SLC1A2 (2.6e-01), KCNJ8 (3.0e-01), SLC7A14 (3.1e-01), ABCC8 (3.1e-01), GRM1 (3.5e-01), NTRK2 (3.6e-01), SLC1A7 (3.6e-01), SLC1A6 (4.0e-01), SLC1A3 (4.3e-01), SLC25A18 (4.3e-01), TRPV1 (4.5e-01), ARL6IP5 (4.6e-01), GRM2 (4.9e-01), DTNBP1 (5.0e-01), SLC17A8 (5.0e-01), PRKG1 (5.0e-01), PER2 (5.0e-01), AVPR1A (5.…
GOBP_AMINO_ACID_TRANSPORT	subgroup 1	0.011259	760.792	0.0675925	152	SLC7A2, SLC38A4, SLC15A4, LRP5, SLC25A13, SLC25A44, UCP2, SLC1A1, APBA1, SLC6A1	SLC7A2 (6.6e-05), SLC38A4 (7.3e-05), SLC15A4 (3.9e-02), LRP5 (1.2e-01), SLC25A13 (1.3e-01), SLC25A44 (1.4e-01), UCP2 (1.5e-01), SLC1A1 (1.6e-01), APBA1 (1.8e-01), SLC6A1 (1.9e-01), SERINC5 (2.1e-01), SLC25A15 (2.2e-01), SLC47A1 (2.2e-01), ABAT (2.4e-01), SFXN4 (2.5e-01), SLC6A12 (2.5e-01), SLC1A2 (2.6e-01), RGS2 (2.7e-01), CACNB4 (2.8e-01), SLC16A2 (3.0e-01), KCNJ8 (3.0e-01), SLC7A14 (3.1e-01), A…
GOBP_POSITIVE_REGULATION_OF_TRIGLYCERIDE_METABOLIC_PROCESS	subgroup 1	0.011259	726.942	0.0675925	22	GPLD1, AADAC, MFSD2A, CNEP1R1, SCARB1, RGN, KAT5, PLIN5, SLC27A1, ABHD5	GPLD1 (4.3e-03), AADAC (2.8e-02), MFSD2A (1.2e-01), CNEP1R1 (2.9e-01), SCARB1 (3.3e-01), RGN (3.6e-01), KAT5 (3.6e-01), PLIN5 (4.1e-01), SLC27A1 (4.8e-01), ABHD5 (5.5e-01), NR1H2 (6.1e-01), SREBF1 (6.7e-01), NR1H3 (6.8e-01), DAGLB (6.9e-01), PNPLA2 (7.3e-01), CTDNEP1 (7.5e-01), LDLR (8.1e-01), FGF21 (1.0e+00), APOA5 (1.0e+00), APOA4 (1.0e+00), APOC2 (1.0e+00), MIR29B1 (1.0e+00)
GOBP_CELLULAR_RESPONSE_TO_ALDEHYDE	subgroup 1	0.0115236	993.724	0.0688853	17	ADH4, SCNN1A, ACE, SCNN1D, AKR1A1, ALDH1A1, IGF1R, RDH11, AIFM1, SCNN1B	ADH4 (1.8e-05), SCNN1A (3.2e-01), ACE (3.9e-01), SCNN1D (4.7e-01), AKR1A1 (4.9e-01), ALDH1A1 (5.3e-01), IGF1R (5.4e-01), RDH11 (5.6e-01), AIFM1 (5.6e-01), SCNN1B (5.6e-01), SGK1 (5.8e-01), PARK7 (5.8e-01), ADH5 (5.9e-01), ESD (7.4e-01), RDH12 (1.0e+00), AKR1B10 (1.0e+00), SCNN1G (1.0e+00)
GOBP_IMPORT_ACROSS_PLASMA_MEMBRANE	subgroup 1	0.0117937	649.525	0.0697246	213	SLC7A2, SLC38A4, SLC39A14, SLC15A4, SLC1A1, SLC6A1, SCN8A, SLC5A6, SLC47A1, SLC2A5	SLC7A2 (6.6e-05), SLC38A4 (7.3e-05), SLC39A14 (1.2e-04), SLC15A4 (3.9e-02), SLC1A1 (1.6e-01), SLC6A1 (1.9e-01), SCN8A (2.1e-01), SLC5A6 (2.2e-01), SLC47A1 (2.2e-01), SLC2A5 (2.4e-01), SLC2A10 (2.5e-01), SLC1A2 (2.6e-01), RGS2 (2.7e-01), KCNJ15 (2.7e-01), CACNA1S (2.9e-01), CACNA1G (3.0e-01), SCN2A (3.0e-01), IRS2 (3.0e-01), SLC16A2 (3.0e-01), KCNJ8 (3.0e-01), ABCC8 (3.1e-01), CACNA1C (3.1e-01), C…
GOBP_SKELETAL_MUSCLE_TISSUE_GROWTH	subgroup 1	0.0117937	1191.16	0.0697246	10	TLL2, MTM1, CHRNA1, ACTN3, DLL1, IGF2, VPS54, RPS6KB1, MSTN, CHRND	TLL2 (2.3e-01), MTM1 (4.7e-01), CHRNA1 (4.9e-01), ACTN3 (5.2e-01), DLL1 (6.8e-01), IGF2 (8.2e-01), VPS54 (8.2e-01), RPS6KB1 (8.5e-01), MSTN (1.0e+00), CHRND (1.0e+00)
HALLMARK_ANGIOGENESIS	subgroup 1	0.0117937	832.428	0.0697246	36	APOH, VTN, PGLYRP1, SERPINA5, S100A4, KCNJ8, COL3A1, VEGFA, OLR1, CCND2	APOH (6.7e-06), VTN (4.2e-03), PGLYRP1 (8.0e-02), SERPINA5 (2.3e-01), S100A4 (2.7e-01), KCNJ8 (3.0e-01), COL3A1 (4.7e-01), VEGFA (4.7e-01), OLR1 (4.8e-01), CCND2 (4.8e-01), COL5A2 (5.3e-01), TIMP1 (5.4e-01), STC1 (5.4e-01), LPL (5.4e-01), FGFR1 (5.4e-01), VAV2 (5.5e-01), JAG2 (5.7e-01), PDGFA (5.7e-01), MSX1 (5.8e-01), NRP1 (5.9e-01), APP (6.0e-01), FSTL1 (6.2e-01), PF4 (6.3e-01), CXCL6 (6.5e-01)…
GOBP_GROOMING_BEHAVIOR	subgroup 1	0.0120694	946.797	0.0707561	18	SLC1A1, PPT1, AVPR1A, SLITRK5, CTNS, DLG4, APRT, DDO, HPRT1, MC4R	SLC1A1 (1.6e-01), PPT1 (4.6e-01), AVPR1A (5.0e-01), SLITRK5 (5.5e-01), CTNS (5.7e-01), DLG4 (6.2e-01), APRT (6.3e-01), DDO (7.9e-01), HPRT1 (8.9e-01), MC4R (1.0e+00), QRFP (1.0e+00), NMUR2 (1.0e+00), NMU (1.0e+00), HOXB8 (1.0e+00), DRD1 (1.0e+00), AVP (1.0e+00), DRD2 (1.0e+00), CNTNAP4 (1.0e+00)
GOBP_MEMBRANE_REPOLARIZATION_DURING_VENTRICULAR_CARDIAC_MUSCLE_CELL_ACTION_POTENTIAL	subgroup 1	0.0120694	1536.09	0.0707561	16	KCNJ8, SCN2B, KCNJ5, RNF207, KCNE4, KCNE1, KCNE3, NOS1AP, KCND3, KCNJ3	KCNJ8 (3.0e-01), SCN2B (3.9e-01), KCNJ5 (4.6e-01), RNF207 (4.6e-01), KCNE4 (4.7e-01), KCNE1 (4.7e-01), KCNE3 (4.8e-01), NOS1AP (5.1e-01), KCND3 (5.5e-01), KCNJ3 (5.6e-01), KCNQ1 (7.6e-01), KCNH2 (9.5e-01), KCNE5 (1.0e+00), KCNE2 (1.0e+00), MIR1-1 (1.0e+00), MIR133A1 (1.0e+00)
GOBP_NEGATIVE_REGULATION_OF_ENDOTHELIAL_CELL_DIFFERENTIATION	subgroup 1	0.0123509	1028.61	0.0716248	12	XDH, VEGFA, ZEB1, NOTCH4, ACVRL1, VHL, FOXJ2, S1PR3, JAG1, MIR1-1	XDH (2.9e-01), VEGFA (4.7e-01), ZEB1 (5.5e-01), NOTCH4 (5.6e-01), ACVRL1 (5.7e-01), VHL (5.8e-01), FOXJ2 (6.1e-01), S1PR3 (6.7e-01), JAG1 (8.3e-01), MIR1-1 (1.0e+00), MIR495 (1.0e+00), MIR10A (1.0e+00)
GOBP_PYRIMIDINE_DEOXYRIBONUCLEOSIDE_MONOPHOSPHATE_METABOLIC_PROCESS	subgroup 1	0.0123509	875.868	0.0716248	12	DPYS, UPP1, NT5C, DPYD, UPP2, TYMP, UPB1, SHMT1, DUT, TYMS	DPYS (4.0e-03), UPP1 (2.5e-01), NT5C (3.1e-01), DPYD (3.9e-01), UPP2 (4.7e-01), TYMP (5.0e-01), UPB1 (5.2e-01), SHMT1 (5.3e-01), DUT (5.4e-01), TYMS (5.9e-01), NT5M (6.3e-01)
GOBP_RETROGRADE_TRANS_SYNAPTIC_SIGNALING	subgroup 1	0.0123509	858.49	0.0716248	10	FARP1, NOS1, DAGLA, ABHD6, DAG1, PLCB1, GUCY1A1, CNR1, FABP5, SYT4	FARP1 (2.9e-01), NOS1 (3.8e-01), DAGLA (4.1e-01), ABHD6 (4.3e-01), DAG1 (4.5e-01), PLCB1 (5.0e-01), GUCY1A1 (5.3e-01), CNR1 (5.3e-01), FABP5 (5.3e-01), SYT4 (1.0e+00)
GOBP_BEHAVIORAL_RESPONSE_TO_ETHANOL	subgroup 1	0.0126381	1062.71	0.0725678	10	EPS8, OPRM1, USP46, CHRNA7, DBH, CRHBP, HDAC2, DRD4, CRHR1, DRD2	EPS8 (1.8e-01), OPRM1 (3.1e-01), USP46 (3.5e-01), CHRNA7 (4.2e-01), DBH (4.9e-01), CRHBP (6.2e-01), HDAC2 (9.6e-01), DRD4 (1.0e+00), CRHR1 (1.0e+00), DRD2 (1.0e+00)
GOBP_GAP_JUNCTION_ASSEMBLY	subgroup 1	0.0126381	649.159	0.0725678	18	AGT, GJA5, GJB2, IL1B, CAV1, GJC1, GJB1, ACE, CTNNA1, ACE2	AGT (6.3e-03), GJA5 (2.5e-01), GJB2 (3.4e-01), IL1B (3.5e-01), CAV1 (3.6e-01), GJC1 (3.7e-01), GJB1 (3.9e-01), ACE (3.9e-01), CTNNA1 (4.3e-01), ACE2 (4.5e-01), TBX5 (4.7e-01), APLNR (5.3e-01), CNTNAP2 (6.1e-01), IRX3 (6.1e-01), GJD3 (6.2e-01), HOPX (6.5e-01), GJA1 (7.2e-01), GJB6 (1.0e+00)
GOBP_METANEPHRIC_COLLECTING_DUCT_DEVELOPMENT	subgroup 1	0.0132303	1182.94	0.0742598	10	DLG5, SHH, PAX2, CALB1, AKR1B1, PTCH1, PKD1, PAX8, WNT7B, AQP2	DLG5 (3.5e-01), SHH (3.8e-01), PAX2 (4.1e-01), CALB1 (4.3e-01), AKR1B1 (5.1e-01), PTCH1 (6.1e-01), PKD1 (6.6e-01), PAX8 (8.0e-01), WNT7B (1.0e+00), AQP2 (1.0e+00)
GOBP_RENAL_SYSTEM_PROCESS_INVOLVED_IN_REGULATION_OF_SYSTEMIC_ARTERIAL_BLOOD_PRESSURE	subgroup 1	0.0132303	863.828	0.0742598	24	AGT, SERPINF2, CYP4A11, RHOA, GJA5, PCSK5, CYP4F12, F2R, CYP4F2, CORO2B	AGT (6.3e-03), SERPINF2 (2.2e-02), CYP4A11 (6.1e-02), RHOA (1.9e-01), GJA5 (2.5e-01), PCSK5 (3.5e-01), CYP4F12 (3.8e-01), F2R (4.7e-01), CYP4F2 (5.0e-01), CORO2B (5.2e-01), SUCNR1 (5.8e-01), ADORA1 (5.9e-01), GAS6 (6.2e-01), EMP2 (6.5e-01), PTPRO (6.8e-01), PDGFB (6.9e-01), F2RL1 (7.5e-01), EDNRB (8.3e-01), AGTR2 (1.0e+00), HSD11B2 (1.0e+00), REN (1.0e+00), OR51E2 (1.0e+00), CYP11B2 (1.0e+00), AG…
REACTOME_TRANSCRIPTIONAL_REGULATION_OF_PLURIPOTENT_STEM_CELLS	subgroup 1	0.0132303	914.309	0.0742598	31	SALL1, NR6A1, EPHA1, EPAS1, FGF2, SMAD4, HIF3A, FOXP1, EOMES, TSC22D1	SALL1 (5.0e-03), NR6A1 (1.8e-01), EPHA1 (2.1e-01), EPAS1 (2.4e-01), FGF2 (3.5e-01), SMAD4 (3.8e-01), HIF3A (3.9e-01), FOXP1 (4.2e-01), EOMES (5.0e-01), TSC22D1 (5.2e-01), PBX1 (5.3e-01), HHEX (5.3e-01), SMAD2 (5.3e-01), SALL4 (5.5e-01), STAT3 (5.5e-01), NR5A1 (6.2e-01), GATA6 (6.5e-01), DPPA4 (6.8e-01), KLF4 (7.1e-01), DKK1 (8.3e-01), TDGF1 (8.6e-01), GSC (1.0e+00), LIN28A (1.0e+00), POU5F1 (1.0e…
GOBP_RETINA_LAYER_FORMATION	subgroup 1	0.0135355	1227.52	0.0751879	25	SLC1A1, PTPRM, ATP8A2, DSCAM, FAT3, LARGE1, MEGF11, CRB1, RS1, SDK1	SLC1A1 (1.6e-01), PTPRM (2.0e-01), ATP8A2 (2.1e-01), DSCAM (2.2e-01), FAT3 (2.8e-01), LARGE1 (3.2e-01), MEGF11 (3.5e-01), CRB1 (3.6e-01), RS1 (3.7e-01), SDK1 (4.2e-01), CALB1 (4.3e-01), AHI1 (4.4e-01), SDK2 (4.6e-01), TFAP2B (4.7e-01), HIPK2 (5.1e-01), TFAP2A (5.2e-01), PROM1 (5.6e-01), HIPK1 (6.3e-01), TSPAN12 (7.7e-01), RDH13 (8.5e-01), PTF1A (1.0e+00), FJX1 (1.0e+00), NDP (1.0e+00), LHX1 (1.0e…
GOBP_BEHAVIORAL_RESPONSE_TO_COCAINE	subgroup 1	0.013847	716.654	0.076251	14	ABAT, HOMER2, CDK5, SDK1, EHMT2, OPRK1, PPP1R1B, HTR2A, FADD, HOMER1	ABAT (2.4e-01), HOMER2 (3.1e-01), CDK5 (3.5e-01), SDK1 (4.2e-01), EHMT2 (5.1e-01), OPRK1 (5.6e-01), PPP1R1B (6.8e-01), HTR2A (7.3e-01), FADD (7.6e-01), HOMER1 (9.3e-01), DRD4 (1.0e+00), DRD1 (1.0e+00), DRD2 (1.0e+00), DRD3 (1.0e+00)
GOBP_L_GLUTAMATE_IMPORT_ACROSS_PLASMA_MEMBRANE	subgroup 1	0.0141647	1266.14	0.0773304	17	SLC1A1, SLC1A2, GRM1, SLC1A6, SLC1A3, ARL6IP5, SLC17A8, PER2, CLN8, NTSR1	SLC1A1 (1.6e-01), SLC1A2 (2.6e-01), GRM1 (3.5e-01), SLC1A6 (4.0e-01), SLC1A3 (4.3e-01), ARL6IP5 (4.6e-01), SLC17A8 (5.0e-01), PER2 (5.0e-01), CLN8 (5.3e-01), NTSR1 (5.5e-01), ITGB1 (5.5e-01), ARL6IP1 (6.0e-01), ATP1A2 (6.3e-01), TNF (6.3e-01), SLC7A11 (6.4e-01), KCNJ10 (6.7e-01), PSEN1 (7.6e-01)
GOBP_NEUROTRANSMITTER_RECEPTOR_TRANSPORT_TO_PLASMA_MEMBRANE	subgroup 1	0.0144888	902.178	0.078426	17	STX1B, SLC1A1, LRRC7, STX3, RAB8A, NSG1, GRIP1, GRIP2, VPS35, ARHGAP44	STX1B (5.2e-02), SLC1A1 (1.6e-01), LRRC7 (3.2e-01), STX3 (3.5e-01), RAB8A (3.6e-01), NSG1 (3.7e-01), GRIP1 (4.1e-01), GRIP2 (4.3e-01), VPS35 (4.6e-01), ARHGAP44 (5.9e-01), RAB11A (6.0e-01), GRIPAP1 (6.1e-01), CPLX1 (6.8e-01), SCRIB (6.8e-01), TAMALIN (7.0e-01), CLSTN1 (7.1e-01), SNAP25 (1.0e+00)
REACTOME_PASSIVE_TRANSPORT_BY_AQUAPORINS	subgroup 1	0.0144888	766.665	0.078426	13	AQP9, AQP7, AQP10, AQP6, AQP3, AQP1, AQP12A, AQP11, MIP, AQP5	AQP9 (1.4e-01), AQP7 (2.1e-01), AQP10 (3.1e-01), AQP6 (4.7e-01), AQP3 (6.9e-01), AQP1 (7.3e-01), AQP12A (1.0e+00), AQP11 (1.0e+00), MIP (1.0e+00), AQP5 (1.0e+00), AQP4 (1.0e+00), AQP8 (1.0e+00), AQP2 (1.0e+00)
REACTOME_PHASE_0_RAPID_DEPOLARISATION	subgroup 1	0.0144888	1037.13	0.078426	32	CAMK2D, SCN8A, CAMK2B, SCN2A, CACNA1C, SCN5A, CACNA2D2, SCN11A, SCN7A, CACNB1	CAMK2D (1.7e-01), SCN8A (2.1e-01), CAMK2B (2.2e-01), SCN2A (3.0e-01), CACNA1C (3.1e-01), SCN5A (3.2e-01), CACNA2D2 (3.2e-01), SCN11A (3.3e-01), SCN7A (3.6e-01), CACNB1 (3.7e-01), SCN2B (3.9e-01), CALM1 (4.0e-01), FGF14 (4.1e-01), CACNB2 (4.2e-01), SCN1B (4.3e-01), SCN1A (4.3e-01), SCN3A (4.4e-01), SCN3B (4.6e-01), CAMK2A (5.0e-01), FGF12 (5.5e-01), SCN10A (6.3e-01), CACNG8 (6.4e-01), RANGRF (6.6e…
GOBP_POSITIVE_REGULATION_OF_ADIPOSE_TISSUE_DEVELOPMENT	subgroup 1	0.0148195	880.477	0.0797833	10	NR1H4, NCOA1, PRKAA1, TRPM4, SORL1, LPL, NCOA2, SIRT1, GHRL, PPARG	NR1H4 (5.4e-04), NCOA1 (3.3e-01), PRKAA1 (4.4e-01), TRPM4 (4.5e-01), SORL1 (5.1e-01), LPL (5.4e-01), NCOA2 (5.5e-01), SIRT1 (7.0e-01), GHRL (7.2e-01), PPARG (7.4e-01)
GOBP_REGULATION_OF_PHOSPHOLIPID_BIOSYNTHETIC_PROCESS	subgroup 1	0.0148195	674.848	0.0797833	17	NR1H4, CHP1, ABCA2, IDH1, SLC27A1, CAPN2, PDGFA, ACSL3, PDGFB, ADGRF5	NR1H4 (5.4e-04), CHP1 (3.1e-03), ABCA2 (4.0e-01), IDH1 (4.4e-01), SLC27A1 (4.8e-01), CAPN2 (5.7e-01), PDGFA (5.7e-01), ACSL3 (6.3e-01), PDGFB (6.9e-01), ADGRF5 (7.0e-01), HTR2A (7.3e-01), FABP3 (7.7e-01), HTR2B (7.7e-01), LPCAT1 (7.8e-01), RAB38 (7.9e-01), HTR2C (1.0e+00), MIR30C1 (1.0e+00)
REACTOME_ANCHORING_FIBRIL_FORMATION	subgroup 1	0.0148195	1507.83	0.0797833	15	LAMA3, TLL2, COL7A1, LAMB3, COL1A1, COL4A6, COL4A5, COL1A2, COL4A1, LAMC2	LAMA3 (2.1e-01), TLL2 (2.3e-01), COL7A1 (2.6e-01), LAMB3 (2.7e-01), COL1A1 (3.1e-01), COL4A6 (3.2e-01), COL4A5 (3.7e-01), COL1A2 (4.5e-01), COL4A1 (4.5e-01), LAMC2 (4.7e-01), COL4A4 (5.6e-01), COL4A3 (6.0e-01), COL4A2 (6.2e-01), BMP1 (7.0e-01), TLL1 (7.3e-01)
GOBP_CALCIUM_INDEPENDENT_CELL_CELL_ADHESION_VIA_PLASMA_MEMBRANE_CELL_ADHESION_MOLECULES	subgroup 1	0.0151568	1018.92	0.0810373	23	CLDN1, CLDN12, CLDN11, CX3CL1, CLDN5, BMP2, CLDN15, CLDN8, CLDN22, CLDN23	CLDN1 (1.2e-01), CLDN12 (1.6e-01), CLDN11 (4.4e-01), CX3CL1 (5.9e-01), CLDN5 (6.3e-01), BMP2 (7.3e-01), CLDN15 (8.7e-01), CLDN8 (1.0e+00), CLDN22 (1.0e+00), CLDN23 (1.0e+00), CLDN7 (1.0e+00), CLDN20 (1.0e+00), CLDN16 (1.0e+00), CLDN19 (1.0e+00), CLDN10 (1.0e+00), CLDN6 (1.0e+00), CLDN2 (1.0e+00), CLDN17 (1.0e+00), CLDN18 (1.0e+00), CLDN3 (1.0e+00), CLDN9 (1.0e+00), CLDN4 (1.0e+00), CLDN14 (1.0e+0…
GOBP_PRIMITIVE_STREAK_FORMATION	subgroup 1	0.0151568	1400.18	0.0810373	11	FOXA2, ETS2, PRICKLE1, SRF, WNT5A, GDF3, NODAL, TBXT, OTX2, LHX1	FOXA2 (1.4e-01), ETS2 (3.1e-01), PRICKLE1 (3.2e-01), SRF (4.5e-01), WNT5A (6.1e-01), GDF3 (1.0e+00), NODAL (1.0e+00), TBXT (1.0e+00), OTX2 (1.0e+00), LHX1 (1.0e+00), ZIC3 (1.0e+00)
GOBP_XENOBIOTIC_EXPORT_FROM_CELL	subgroup 1	0.0155009	1197.29	0.08231	27	ABCB11, ABCC2, SLC47A1, SLC22A5, RALBP1, ABCA3, SLC47A2, ABCB1, PDZK1, ATP7B	ABCB11 (6.1e-07), ABCC2 (2.3e-02), SLC47A1 (2.2e-01), SLC22A5 (4.2e-01), RALBP1 (4.8e-01), ABCA3 (5.1e-01), SLC47A2 (5.4e-01), ABCB1 (6.1e-01), PDZK1 (6.6e-01), ATP7B (6.7e-01), OSCP1 (6.9e-01), SLC22A18 (7.8e-01), SLC15A2 (8.4e-01), MIR34B (1.0e+00), MIR185 (1.0e+00), SLC17A3 (1.0e+00), MIR326 (1.0e+00), MIR9-1 (1.0e+00), MIR133B (1.0e+00), MIR1-1 (1.0e+00), MIR508 (1.0e+00), MIR129-1 (1.0e+00),…
GOBP_CYSTEINE_METABOLIC_PROCESS	subgroup 1	0.0158518	1027.21	0.0836647	12	AGXT, CDO1, CTH, CSAD, MPST, GCLM, SLC7A11, GCLC, MTHFD1, GGT1	AGXT (5.3e-04), CDO1 (8.9e-04), CTH (2.2e-01), CSAD (4.6e-01), MPST (5.5e-01), GCLM (6.1e-01), SLC7A11 (6.4e-01), GCLC (7.8e-01), MTHFD1 (8.0e-01), GGT1 (8.5e-01), CBS (1.0e+00)
GOBP_UREA_TRANSMEMBRANE_TRANSPORT	subgroup 1	0.0158518	1266.15	0.0836647	11	AQP9, AQP7, AQP10, SLC14A1, SLC14A2, POU3F3, AQP3, AQP7P3, UMOD, AQP8	AQP9 (1.4e-01), AQP7 (2.1e-01), AQP10 (3.1e-01), SLC14A1 (3.8e-01), SLC14A2 (4.0e-01), POU3F3 (5.3e-01), AQP3 (6.9e-01), AQP7P3 (1.0e+00), UMOD (1.0e+00), AQP8 (1.0e+00)
GOBP_MESENCHYMAL_CELL_APOPTOTIC_PROCESS	subgroup 1	0.0165746	1210	0.0863063	16	ETV6, SHH, HNF1B, PAX2, TBX1, HIF1A, SYNE1, MSX1, SOX9, PAX8	ETV6 (3.5e-01), SHH (3.8e-01), HNF1B (3.9e-01), PAX2 (4.1e-01), TBX1 (4.5e-01), HIF1A (5.6e-01), SYNE1 (5.8e-01), MSX1 (5.8e-01), SOX9 (6.5e-01), PAX8 (8.0e-01), GDF5 (1.0e+00), POU3F4 (1.0e+00), EDNRA (1.0e+00), HOXA13 (1.0e+00), MSX2 (1.0e+00), BMP7 (1.0e+00)
GOBP_OTOLITH_DEVELOPMENT	subgroup 1	0.0165746	655.701	0.0863063	10	SLC44A4, LRIG1, TTC39C, LRIG3, ATG4B, ATG5, BLOC1S5, OC90, OTOL1, NOX3	SLC44A4 (4.3e-01), LRIG1 (4.8e-01), TTC39C (5.3e-01), LRIG3 (5.4e-01), ATG4B (5.5e-01), ATG5 (5.7e-01), BLOC1S5 (6.3e-01), OC90 (1.0e+00), OTOL1 (1.0e+00), NOX3 (1.0e+00)
GOBP_TRANSITION_METAL_ION_TRANSPORT	subgroup 1	0.0169467	688.631	0.0873975	100	CP, HRG, SLC41A2, SLC39A14, HPX, TF, HAMP, LTF, FTL, TCN1	CP (1.3e-05), HRG (4.9e-05), SLC41A2 (4.9e-05), SLC39A14 (1.2e-04), HPX (4.1e-04), TF (9.5e-04), HAMP (1.8e-02), LTF (2.5e-02), FTL (6.9e-02), TCN1 (7.5e-02), SLC30A10 (9.7e-02), NECTIN1 (9.7e-02), SLC31A1 (1.0e-01), SLC46A3 (1.5e-01), SLC1A1 (1.6e-01), TFR2 (2.6e-01), STEAP3 (2.8e-01), LCN2 (3.0e-01), HEPH (3.3e-01), SLC30A1 (3.3e-01), ATP2C2 (3.6e-01), FTH1 (3.6e-01), ARHGAP1 (3.7e-01), ISCU (3…
REACTOME_PRESYNAPTIC_NICOTINIC_ACETYLCHOLINE_RECEPTORS	subgroup 1	0.0169467	795.833	0.0873975	12	CHRNB2, CHRNA4, CHRNA1, CHRNA2, CHRNB4, CHRNE, CHRNA5, CHRNG, CHRNB3, CHRND	CHRNB2 (4.1e-01), CHRNA4 (4.5e-01), CHRNA1 (4.9e-01), CHRNA2 (5.1e-01), CHRNB4 (5.5e-01), CHRNE (6.1e-01), CHRNA5 (7.1e-01), CHRNG (7.7e-01), CHRNB3 (1.0e+00), CHRND (1.0e+00), CHRNA6 (1.0e+00), CHRNA3 (1.0e+00)
GOBP_REGULATION_OF_POSTSYNAPTIC_CYTOSOLIC_CALCIUM_ION_CONCENTRATION	subgroup 1	0.0173262	1858.2	0.0885053	10	ATP2B2, GRIA1, GRM1, GRM5, CALB1, ITPR1, GRID2IP, WNT5A, SLC8A2, FZD9	ATP2B2 (2.5e-01), GRIA1 (3.4e-01), GRM1 (3.5e-01), GRM5 (4.2e-01), CALB1 (4.3e-01), ITPR1 (4.4e-01), GRID2IP (5.7e-01), WNT5A (6.1e-01), SLC8A2 (6.6e-01), FZD9 (1.0e+00)
GOBP_VITAMIN_CATABOLIC_PROCESS	subgroup 1	0.0173262	1294.53	0.0885053	14	CYP3A4, MTHFS, CYP4F12, CYP26C1, CYP4F2, FGF23, CYP26B1, PDXP, PM20D2, CYP26A1	CYP3A4 (1.6e-02), MTHFS (3.4e-01), CYP4F12 (3.8e-01), CYP26C1 (4.8e-01), CYP4F2 (5.0e-01), FGF23 (5.4e-01), CYP26B1 (7.7e-01), PDXP (8.6e-01), PM20D2 (9.0e-01), CYP26A1 (1.0e+00), CYP27B1 (1.0e+00), CYP2W1 (1.0e+00), CYP24A1 (1.0e+00), CYP4F11 (1.0e+00)
GOBP_CELLULAR_RESPONSE_TO_CHOLESTEROL	subgroup 1	0.0185096	835.954	0.0927205	20	LRP6, CES1, GPLD1, INHBA, GRAMD1C, MLC1, LRP8, DAG1, INHBB, OSBPL7	LRP6 (1.8e-06), CES1 (4.0e-03), GPLD1 (4.3e-03), INHBA (1.3e-01), GRAMD1C (2.7e-01), MLC1 (3.6e-01), LRP8 (3.7e-01), DAG1 (4.5e-01), INHBB (5.0e-01), OSBPL7 (5.2e-01), SMO (5.6e-01), PTCH1 (6.1e-01), GRAMD1B (6.3e-01), GPR155 (6.5e-01), GRAMD1A (6.8e-01), ABCA1 (7.3e-01), MIR185 (1.0e+00), CYP7A1 (1.0e+00), MIR96 (1.0e+00), MIR182 (1.0e+00)
GOBP_TOOTH_MINERALIZATION	subgroup 1	0.0185096	703.567	0.0927205	31	PPARA, NECTIN1, CFTR, COL1A1, BCOR, WDR72, STIM1, TBX1, SLC24A4, SLC4A2	PPARA (5.0e-03), NECTIN1 (9.7e-02), CFTR (2.0e-01), COL1A1 (3.1e-01), BCOR (3.4e-01), WDR72 (4.1e-01), STIM1 (4.4e-01), TBX1 (4.5e-01), SLC24A4 (4.5e-01), SLC4A2 (4.6e-01), ALPL (5.0e-01), MMP20 (5.0e-01), DMP1 (5.2e-01), TFAP2A (5.2e-01), ANKH (5.7e-01), ENAM (5.9e-01), TSPEAR (6.0e-01), FAM20A (6.3e-01), FAM20C (6.8e-01), AMTN (7.2e-01), CNNM4 (7.8e-01), WLS (8.9e-01), TCIRG1 (9.3e-01), WNT6 (1…
GOBP_ORGANIC_ACID_TRANSMEMBRANE_TRANSPORT	subgroup 1	0.0189195	859.845	0.0938987	157	SLC7A2, SLC38A4, SLC15A4, ABCD3, SLC22A9, EMB, SLC25A13, UCP2, SLC1A1, SLC25A15	SLC7A2 (6.6e-05), SLC38A4 (7.3e-05), SLC15A4 (3.9e-02), ABCD3 (4.9e-02), SLC22A9 (6.0e-02), EMB (1.2e-01), SLC25A13 (1.3e-01), UCP2 (1.5e-01), SLC1A1 (1.6e-01), SLC25A15 (2.2e-01), SLC5A6 (2.2e-01), SLC47A1 (2.2e-01), SLC13A5 (2.5e-01), SLC6A12 (2.5e-01), CPT1A (2.6e-01), SLC1A2 (2.6e-01), RGS2 (2.7e-01), MPC2 (3.0e-01), IRS2 (3.0e-01), SLC16A2 (3.0e-01), SLC7A14 (3.1e-01), SLC25A32 (3.1e-01), LR…
GOBP_BRANCHING_INVOLVED_IN_SALIVARY_GLAND_MORPHOGENESIS	subgroup 1	0.0193373	983.225	0.0954189	21	FGFR2, ESRP2, LAMA1, PLXNA1, SHH, FGF10, DAG1, HGF, SNAI2, PDGFA	FGFR2 (1.1e-01), ESRP2 (1.1e-01), LAMA1 (2.9e-01), PLXNA1 (3.3e-01), SHH (3.8e-01), FGF10 (4.2e-01), DAG1 (4.5e-01), HGF (5.7e-01), SNAI2 (5.7e-01), PDGFA (5.7e-01), NRP1 (5.9e-01), SEMA3C (6.0e-01), BTBD7 (6.0e-01), FGF7 (6.1e-01), TNF (6.3e-01), PLXND1 (6.7e-01), NTN4 (7.2e-01), LAMA5 (7.4e-01), TGM2 (7.7e-01), FGF8 (1.0e+00), BMP7 (1.0e+00)
GOBP_NOSE_DEVELOPMENT	subgroup 1	0.0193373	1070.29	0.0954189	16	PROX1, RPGRIP1L, GLI3, SKI, SIX4, SMCHD1, STRA6, SIX1, RDH10, MSX1	PROX1 (5.6e-09), RPGRIP1L (2.5e-01), GLI3 (3.3e-01), SKI (3.3e-01), SIX4 (4.5e-01), SMCHD1 (5.1e-01), STRA6 (5.1e-01), SIX1 (5.2e-01), RDH10 (5.4e-01), MSX1 (5.8e-01), HESX1 (6.0e-01), GNG8 (6.9e-01), CHD7 (7.7e-01), ALDH1A3 (8.4e-01), DLX5 (1.0e+00), ASCL1 (1.0e+00)
GOBP_MUSCLE_ATROPHY	subgroup 1	0.0197632	1058.57	0.0964421	10	GATM, CFLAR, GSN, TBCE, ACTN3, TBCE, FOXO3, RPS6KB1, MSTN, MYOG	GATM (3.2e-02), CFLAR (2.2e-01), GSN (3.4e-01), TBCE (4.0e-01), ACTN3 (5.2e-01), TBCE (5.5e-01), FOXO3 (8.3e-01), RPS6KB1 (8.5e-01), MSTN (1.0e+00), MYOG (1.0e+00), TRIM63 (1.0e+00)
GOBP_NEUROPEPTIDE_SIGNALING_PATHWAY	subgroup 1	0.0197632	892.212	0.0964421	110	RELA, OPRD1, GPR84, TYRO3, OPRM1, NPFFR1, TENM1, LTB4R, SCG5, PTGDR2	RELA (1.8e-01), OPRD1 (2.8e-01), GPR84 (3.1e-01), TYRO3 (3.1e-01), OPRM1 (3.1e-01), NPFFR1 (3.3e-01), TENM1 (3.9e-01), LTB4R (3.9e-01), SCG5 (4.1e-01), PTGDR2 (4.1e-01), SORCS3 (4.5e-01), SORT1 (4.7e-01), PROK2 (4.9e-01), SORCS1 (4.9e-01), SORL1 (5.1e-01), CPE (5.3e-01), GPR83 (5.3e-01), SSTR2 (5.3e-01), NTSR1 (5.5e-01), OPRK1 (5.6e-01), GALR1 (5.7e-01), UTS2R (5.8e-01), SSTR3 (5.8e-01), NPY1R (6…
GOBP_POSITIVE_REGULATION_OF_MICROGLIAL_CELL_ACTIVATION	subgroup 1	0.0197632	1123.6	0.0964421	10	MMP8, STAP1, TTBK1, LRRK2, CCL3, CTSC, MIR128-1, TREM2, TAFA3, MIR142	MMP8 (1.1e-01), STAP1 (2.0e-01), TTBK1 (2.8e-01), LRRK2 (4.2e-01), CCL3 (6.4e-01), CTSC (7.9e-01), MIR128-1 (1.0e+00), TREM2 (1.0e+00), TAFA3 (1.0e+00), MIR142 (1.0e+00)
REACTOME_ABC_TRANSPORTERS_IN_LIPID_HOMEOSTASIS	subgroup 1	0.0197632	714.156	0.0964421	18	APOA1, ABCD3, ABCG8, ABCA6, ABCA10, ABCG5, ABCA12, ABCA2, PEX3, ABCD1	APOA1 (6.2e-04), ABCD3 (4.9e-02), ABCG8 (1.1e-01), ABCA6 (1.2e-01), ABCA10 (2.9e-01), ABCG5 (3.6e-01), ABCA12 (3.9e-01), ABCA2 (4.0e-01), PEX3 (4.1e-01), ABCD1 (4.3e-01), ABCG1 (4.4e-01), ABCA9 (4.7e-01), ABCA3 (5.1e-01), ABCA5 (5.7e-01), ABCA7 (6.5e-01), ABCG4 (7.7e-01), ABCD2 (8.3e-01), PEX19 (8.6e-01)
GOBP_NEGATIVE_REGULATION_OF_B_CELL_MEDIATED_IMMUNITY	subgroup 1	0.0201972	799.899	0.0974471	16	C4BPB, C4BPA, FCGR2B, CD46, SUSD4, BCL6, CR1, SVEP1, PTPN6, NDFIP1	C4BPB (1.2e-04), C4BPA (1.0e-03), FCGR2B (2.5e-01), CD46 (3.4e-01), SUSD4 (3.5e-01), BCL6 (3.9e-01), CR1 (3.9e-01), SVEP1 (4.9e-01), PTPN6 (5.1e-01), NDFIP1 (5.2e-01), FOXP3 (6.0e-01), CR2 (6.4e-01), CR1L (7.7e-01), THOC1 (7.9e-01), PARP3 (7.9e-01), FOXJ1 (8.7e-01)
GOBP_NEGATIVE_REGULATION_OF_MESENCHYMAL_CELL_APOPTOTIC_PROCESS	subgroup 1	0.0201972	1847.6	0.0974471	11	SHH, HNF1B, PAX2, TBX1, HIF1A, SYNE1, SOX9, PAX8, GDF5, POU3F4	SHH (3.8e-01), HNF1B (3.9e-01), PAX2 (4.1e-01), TBX1 (4.5e-01), HIF1A (5.6e-01), SYNE1 (5.8e-01), SOX9 (6.5e-01), PAX8 (8.0e-01), GDF5 (1.0e+00), POU3F4 (1.0e+00), BMP7 (1.0e+00)
GOBP_COLLECTING_DUCT_DEVELOPMENT	subgroup 1	0.0206395	1353.47	0.0987574	15	DLG5, SHH, PAX2, CALB1, TFAP2B, DACT2, AKR1B1, WNT9B, PTCH1, PKD1	DLG5 (3.5e-01), SHH (3.8e-01), PAX2 (4.1e-01), CALB1 (4.3e-01), TFAP2B (4.7e-01), DACT2 (4.9e-01), AKR1B1 (5.1e-01), WNT9B (5.5e-01), PTCH1 (6.1e-01), PKD1 (6.6e-01), PAX8 (8.0e-01), NOTCH1 (8.6e-01), WNT7B (1.0e+00), UMOD (1.0e+00), AQP2 (1.0e+00)
GOBP_POSITIVE_REGULATION_OF_ACROSOME_REACTION	subgroup 1	0.0206395	1660.4	0.0987574	11	PLB1, CACNA1H, PLCB1, CCDC87, ZP3, PLA2G10, GLRA1, FAM170B, IQCF1, ZP4	PLB1 (1.8e-01), CACNA1H (3.3e-01), PLCB1 (5.0e-01), CCDC87 (5.0e-01), ZP3 (6.2e-01), PLA2G10 (1.0e+00), GLRA1 (1.0e+00), FAM170B (1.0e+00), IQCF1 (1.0e+00), ZP4 (1.0e+00), PRSS37 (1.0e+00)
REACTOME_METABOLISM_OF_AMINE_DERIVED_HORMONES	subgroup 1	0.0210902	396836	0.100394	18	IYD, TPO, DUOX1, DUOX2, TPH2, DBH, DIO1, TPH1, DIO2, CGA	IYD (2.5e-01), TPO (2.9e-01), DUOX1 (2.9e-01), DUOX2 (3.6e-01), TPH2 (4.6e-01), DBH (4.9e-01), DIO1 (5.1e-01), TPH1 (5.2e-01), DIO2 (6.1e-01), CGA (1.0e+00), SLC5A5 (1.0e+00), PNMT (1.0e+00), TSHB (1.0e+00), DIO3 (1.0e+00), TH (1.0e+00), AANAT (1.0e+00), DDC (1.0e+00), ASMT (1.0e+00), ASMT (1.0e+00)
GOBP_AMINO_ACID_TRANSMEMBRANE_TRANSPORT	subgroup 1	0.0215495	1015.3	0.101749	101	SLC7A2, SLC38A4, SLC15A4, SLC25A13, UCP2, SLC1A1, SLC25A15, SLC47A1, SLC6A12, SLC1A2	SLC7A2 (6.6e-05), SLC38A4 (7.3e-05), SLC15A4 (3.9e-02), SLC25A13 (1.3e-01), UCP2 (1.5e-01), SLC1A1 (1.6e-01), SLC25A15 (2.2e-01), SLC47A1 (2.2e-01), SLC6A12 (2.5e-01), SLC1A2 (2.6e-01), RGS2 (2.7e-01), SLC16A2 (3.0e-01), SLC7A14 (3.1e-01), SLC38A9 (3.2e-01), SLC38A3 (3.5e-01), SLC38A11 (3.5e-01), GRM1 (3.5e-01), SLC1A7 (3.6e-01), LRRC8D (3.7e-01), SLC6A15 (3.9e-01), SLC1A6 (4.0e-01), SLC6A11 (4.1…
GOBP_EYE_PHOTORECEPTOR_CELL_DEVELOPMENT	subgroup 1	0.0215495	1148.54	0.101749	34	RPGRIP1L, RORB, THRB, HCN1, RP1, PRKCI, PAX6, NTRK2, CRB1, MYO7A	RPGRIP1L (2.5e-01), RORB (2.9e-01), THRB (3.0e-01), HCN1 (3.1e-01), RP1 (3.1e-01), PRKCI (3.3e-01), PAX6 (3.4e-01), NTRK2 (3.6e-01), CRB1 (3.6e-01), MYO7A (4.0e-01), THY1 (4.1e-01), USH1C (4.7e-01), VEGFA (4.7e-01), RPGRIP1 (5.3e-01), CEP290 (5.5e-01), NR2E3 (5.8e-01), PDE6C (6.1e-01), PRDM1 (6.2e-01), NRL (7.2e-01), BBS4 (7.2e-01), CABP4 (7.5e-01), CRB2 (7.8e-01), DZANK1 (8.3e-01), RDH13 (8.5e-0…
GOBP_NEURONAL_ION_CHANNEL_CLUSTERING	subgroup 1	0.0215495	856.034	0.101749	12	GLDN, SPTBN4, CNTN2, KCNB1, MTCH1, PICK1, CNTNAP2, KCNIP2, SCLT1, AGRN	GLDN (1.9e-01), SPTBN4 (3.1e-01), CNTN2 (3.6e-01), KCNB1 (3.9e-01), MTCH1 (5.4e-01), PICK1 (5.6e-01), CNTNAP2 (6.1e-01), KCNIP2 (6.3e-01), SCLT1 (6.3e-01), AGRN (6.7e-01), NRCAM (7.4e-01), MYOC (1.0e+00)
GOBP_DETECTION_OF_TEMPERATURE_STIMULUS	subgroup 1	0.0224943	689.351	0.104793	24	ANO1, EPHB1, GRIK2, SCN11A, ANO3, TRPV1, MMP24, NTRK1, NTSR1, NR2F6	ANO1 (1.6e-01), EPHB1 (2.3e-01), GRIK2 (2.4e-01), SCN11A (3.3e-01), ANO3 (4.5e-01), TRPV1 (4.5e-01), MMP24 (4.9e-01), NTRK1 (5.3e-01), NTSR1 (5.5e-01), NR2F6 (5.7e-01), ADORA1 (5.9e-01), ASIC3 (7.0e-01), LXN (7.0e-01), CXCL12 (7.2e-01), HTR2A (7.3e-01), CXCR4 (8.0e-01), WDR47 (8.5e-01), SCN9A (9.0e-01), DRGX (1.0e+00), NGFR (1.0e+00), RHO (1.0e+00), CALCA (1.0e+00), OPN4 (1.0e+00), PRDM12 (1.0e+0…
GOBP_ECTODERMAL_PLACODE_DEVELOPMENT	subgroup 1	0.0229801	1177.6	0.106137	14	PROX1, SIX4, TBX3, NRG3, SIX1, FRS2, HDAC1, TBX2, NRP1, CTNNB1	PROX1 (5.6e-09), SIX4 (4.5e-01), TBX3 (4.8e-01), NRG3 (4.8e-01), SIX1 (5.2e-01), FRS2 (5.3e-01), HDAC1 (5.4e-01), TBX2 (5.6e-01), NRP1 (5.9e-01), CTNNB1 (6.0e-01), EDA (6.8e-01), HDAC2 (9.6e-01), DKK4 (1.0e+00), FOXI3 (1.0e+00)
GOBP_EGG_ACTIVATION	subgroup 1	0.0229801	3133.24	0.106137	11	WBP2NL, NLRP5, NPR2, PLCB1, PLAT, MYH9, ASTL, ZP1, PLCZ1, ZP2	WBP2NL (3.4e-01), NLRP5 (4.2e-01), NPR2 (4.8e-01), PLCB1 (5.0e-01), PLAT (6.0e-01), MYH9 (6.3e-01), ASTL (9.3e-01), ZP1 (1.0e+00), PLCZ1 (1.0e+00), ZP2 (1.0e+00), ZP4 (1.0e+00)
GOBP_REGULATION_OF_NODAL_SIGNALING_PATHWAY	subgroup 1	0.0229801	1452.09	0.106137	10	SHH, NOMO3, DACT2, SMAD2, NOMO1, DACT1, NODAL, DMRT1, DAND5, CER1	SHH (3.8e-01), NOMO3 (4.4e-01), DACT2 (4.9e-01), SMAD2 (5.3e-01), NOMO1 (7.4e-01), DACT1 (7.4e-01), NODAL (1.0e+00), DMRT1 (1.0e+00), DAND5 (1.0e+00), CER1 (1.0e+00)
GOBP_NEGATIVE_REGULATION_OF_CELL_ADHESION_MOLECULE_PRODUCTION	subgroup 1	0.0234749	895.204	0.107358	14	APOA1, MYOCD, CXCL8, NOTCH4, NOTCH1, MIR206, MIR27B, MIR1298, MIR221, MIR374A	APOA1 (6.2e-04), MYOCD (3.2e-01), CXCL8 (3.4e-01), NOTCH4 (5.6e-01), NOTCH1 (8.6e-01), MIR206 (1.0e+00), MIR27B (1.0e+00), MIR1298 (1.0e+00), MIR221 (1.0e+00), MIR374A (1.0e+00), MIR101-1 (1.0e+00), MIR222 (1.0e+00), MIR146A (1.0e+00), MIR20A (1.0e+00)
GOBP_ASPARTATE_TRANSMEMBRANE_TRANSPORT	subgroup 1	0.0244923	1090.41	0.109924	19	SLC25A13, UCP2, SLC1A1, SLC1A2, LRRC8D, SLC1A6, SLC1A3, SLC25A18, GFAP, NTSR1	SLC25A13 (1.3e-01), UCP2 (1.5e-01), SLC1A1 (1.6e-01), SLC1A2 (2.6e-01), LRRC8D (3.7e-01), SLC1A6 (4.0e-01), SLC1A3 (4.3e-01), SLC25A18 (4.3e-01), GFAP (5.2e-01), NTSR1 (5.5e-01), LRRC8A (6.6e-01), SLC25A22 (7.1e-01), SLC3A1 (7.3e-01), SLC25A12 (7.9e-01), SLC1A5 (8.2e-01), SLC1A4 (8.9e-01), LRRC8C (9.0e-01), SLC7A13 (1.0e+00), LRRC8E (1.0e+00)
GOBP_SMOOTH_MUSCLE_TISSUE_DEVELOPMENT	subgroup 1	0.0250152	794.872	0.110988	27	PROX1, FOSL2, TIPARP, TNN, SHH, ITGA8, DLG1, PKD2, SRF, COL3A1	PROX1 (5.6e-09), FOSL2 (2.5e-01), TIPARP (3.0e-01), TNN (3.6e-01), SHH (3.8e-01), ITGA8 (4.1e-01), DLG1 (4.2e-01), PKD2 (4.4e-01), SRF (4.5e-01), COL3A1 (4.7e-01), TFAP2B (4.7e-01), NPR2 (4.8e-01), STRA6 (5.1e-01), SIX1 (5.2e-01), ENG (5.2e-01), SMO (5.6e-01), MYLK (5.8e-01), PTCH1 (6.1e-01), EFEMP2 (6.1e-01), SOX9 (6.5e-01), ZFAND5 (7.0e-01), OSR1 (7.4e-01), NF1 (8.3e-01), BMP4 (8.8e-01), MIR145…
REACTOME_METALLOTHIONEINS_BIND_METALS	subgroup 1	0.0250152	1499.09	0.110988	11	MT2A, MT1F, MT1E, MT1G, MT1X, MT1M, MT4, MT1H, MT3, MT1B	MT2A (2.7e-01), MT1F (4.7e-01), MT1E (5.5e-01), MT1G (6.2e-01), MT1X (7.2e-01), MT1M (1.0e+00), MT4 (1.0e+00), MT1H (1.0e+00), MT3 (1.0e+00), MT1B (1.0e+00), MT1A (1.0e+00)
REACTOME_PHYSIOLOGICAL_FACTORS	subgroup 1	0.0250152	664.121	0.110988	14	CES1, CORIN, TBX5, NPR2, HIPK2, GATA4, WWTR1, NPR1, HIPK1, KAT2B	CES1 (4.0e-03), CORIN (2.7e-01), TBX5 (4.7e-01), NPR2 (4.8e-01), HIPK2 (5.1e-01), GATA4 (5.3e-01), WWTR1 (5.5e-01), NPR1 (5.7e-01), HIPK1 (6.3e-01), KAT2B (7.6e-01), MME (8.4e-01), NPPA (1.0e+00), NPPC (1.0e+00), NKX2-5 (1.0e+00)
REACTOME_STIMULI_SENSING_CHANNELS	subgroup 1	0.0250152	862.1	0.110988	106	SGK2, ASPH, TRPM8, ANO1, ANO5, CLCN5, NALCN, UNC80, TRPM3, RYR3	SGK2 (4.6e-02), ASPH (1.3e-01), TRPM8 (1.6e-01), ANO1 (1.6e-01), ANO5 (1.7e-01), CLCN5 (2.1e-01), NALCN (2.7e-01), UNC80 (2.9e-01), TRPM3 (3.1e-01), RYR3 (3.1e-01), SCNN1A (3.2e-01), RYR1 (3.4e-01), BSND (3.4e-01), CLCN1 (3.5e-01), WNK3 (3.6e-01), UNC79 (3.7e-01), SRI (3.7e-01), ANO4 (3.8e-01), CALM1 (4.0e-01), CLCN3 (4.0e-01), TRPC7 (4.0e-01), MCOLN2 (4.1e-01), RPS27A (4.1e-01), TRPC5 (4.2e-01),…
GOBP_EMBRYONIC_SKELETAL_JOINT_DEVELOPMENT	subgroup 1	0.0255478	1474.39	0.112636	15	EXT1, SLC2A10, COL2A1, HYAL1, SHOX2, NOG, CTNNB1, WNT9A, OSR1, BMP4	EXT1 (2.2e-01), SLC2A10 (2.5e-01), COL2A1 (2.6e-01), HYAL1 (3.6e-01), SHOX2 (4.2e-01), NOG (4.3e-01), CTNNB1 (6.0e-01), WNT9A (7.3e-01), OSR1 (7.4e-01), BMP4 (8.8e-01), OSR2 (1.0e+00), HOXA11 (1.0e+00), IHH (1.0e+00), HOXC11 (1.0e+00), BMP7 (1.0e+00)
REACTOME_ORGANIC_CATION_TRANSPORT	subgroup 1	0.0255478	4727.72	0.112636	10	SLC22A3, SLC22A1, RUNX1, SLC22A5, SLC22A2, SLC22A15, SLC22A16, SLC22A4, SLC22A18, RSC1A1	SLC22A3 (1.7e-02), SLC22A1 (3.4e-02), RUNX1 (4.1e-01), SLC22A5 (4.2e-01), SLC22A2 (5.7e-01), SLC22A15 (6.0e-01), SLC22A16 (7.7e-01), SLC22A4 (7.7e-01), SLC22A18 (7.8e-01), RSC1A1 (1.0e+00)
REACTOME_TANDEM_PORE_DOMAIN_POTASSIUM_CHANNELS	subgroup 1	0.0260901	1294.15	0.114091	12	KCNK10, KCNK6, KCNK7, KCNK9, KCNK13, KCNK17, KCNK2, KCNK18, KCNK16, KCNK1	KCNK10 (4.8e-01), KCNK6 (7.5e-01), KCNK7 (1.0e+00), KCNK9 (1.0e+00), KCNK13 (1.0e+00), KCNK17 (1.0e+00), KCNK2 (1.0e+00), KCNK18 (1.0e+00), KCNK16 (1.0e+00), KCNK1 (1.0e+00), KCNK4 (1.0e+00), KCNK3 (1.0e+00)
REACTOME_THYROXINE_BIOSYNTHESIS	subgroup 1	0.0260901	2881.64	0.114091	10	IYD, TPO, DUOX1, DUOX2, DIO1, DIO2, CGA, SLC5A5, TSHB, DIO3	IYD (2.5e-01), TPO (2.9e-01), DUOX1 (2.9e-01), DUOX2 (3.6e-01), DIO1 (5.1e-01), DIO2 (6.1e-01), CGA (1.0e+00), SLC5A5 (1.0e+00), TSHB (1.0e+00), DIO3 (1.0e+00)
GOBP_ADENOHYPOPHYSIS_DEVELOPMENT	subgroup 1	0.0266424	1205.98	0.115208	16	FGF2, PITX2, GHRHR, GATA2, BMP2, HES1, WNT4, POU1F1, GHRH, GSX1	FGF2 (3.5e-01), PITX2 (4.8e-01), GHRHR (5.1e-01), GATA2 (6.0e-01), BMP2 (7.3e-01), HES1 (7.9e-01), WNT4 (8.1e-01), POU1F1 (1.0e+00), GHRH (1.0e+00), GSX1 (1.0e+00), LHX3 (1.0e+00), FGF8 (1.0e+00), SLC6A3 (1.0e+00), DRD2 (1.0e+00), PROP1 (1.0e+00), SOX2 (1.0e+00)
GOBP_EPITHELIAL_TUBE_BRANCHING_INVOLVED_IN_LUNG_MORPHOGENESIS	subgroup 1	0.0266424	1092.18	0.115208	30	FGFR2, ESRP2, EXT1, LAMA1, WNT2B, DLG5, FOXA1, SHH, TNC, FGF10	FGFR2 (1.1e-01), ESRP2 (1.1e-01), EXT1 (2.2e-01), LAMA1 (2.9e-01), WNT2B (3.2e-01), DLG5 (3.5e-01), FOXA1 (3.6e-01), SHH (3.8e-01), TNC (4.1e-01), FGF10 (4.2e-01), DAG1 (4.5e-01), YAP1 (4.5e-01), HHIP (4.8e-01), RDH10 (5.4e-01), TBX2 (5.6e-01), SPRY1 (5.7e-01), CTSH (5.8e-01), CTNNB1 (6.0e-01), HOXA5 (6.1e-01), TNF (6.3e-01), SOX9 (6.5e-01), CELSR1 (6.6e-01), WNT2 (7.0e-01), FOXF1 (7.3e-01), KRAS…
GOBP_EXCITATORY_CHEMICAL_SYNAPTIC_TRANSMISSION	subgroup 1	0.0266424	1268.04	0.115208	12	KCNQ3, GRIN2B, GRIN2A, GRIN1, PVALB, GRIN2C, PTCHD1, SHISA6, SSH1, CHRDL1	KCNQ3 (2.2e-01), GRIN2B (2.8e-01), GRIN2A (3.4e-01), GRIN1 (3.5e-01), PVALB (3.6e-01), GRIN2C (3.9e-01), PTCHD1 (4.1e-01), SHISA6 (5.0e-01), SSH1 (5.5e-01), CHRDL1 (6.6e-01), PDLIM4 (7.3e-01), GRIN2D (7.5e-01)
GOBP_INTERCELLULAR_TRANSPORT	subgroup 1	0.0266424	1341.86	0.115208	10	GJB2, PEG10, EPHB2, ARC, MIP, GJB4, GJA8, CLDN16, GJB6, GJA3	GJB2 (3.4e-01), PEG10 (4.3e-01), EPHB2 (5.3e-01), ARC (1.0e+00), MIP (1.0e+00), GJB4 (1.0e+00), GJA8 (1.0e+00), CLDN16 (1.0e+00), GJB6 (1.0e+00), GJA3 (1.0e+00)
GOBP_NEGATIVE_REGULATION_OF_COMPLEMENT_ACTIVATION	subgroup 1	0.0266424	1104.52	0.115208	13	C4BPB, C4BPA, A2M, CD59, CD46, SUSD4, SERPING1, CR1, SVEP1, VSIG4	C4BPB (1.2e-04), C4BPA (1.0e-03), A2M (9.8e-02), CD59 (2.3e-01), CD46 (3.4e-01), SUSD4 (3.5e-01), SERPING1 (3.7e-01), CR1 (3.9e-01), SVEP1 (4.9e-01), VSIG4 (5.6e-01), CR2 (6.4e-01), CD55 (7.0e-01), CR1L (7.7e-01)
GOBP_RENAL_TUBULAR_SECRETION	subgroup 1	0.0266424	776.075	0.115208	19	AGT, CORIN, ATP6V0A4, SPX, MLLT6, STC1, ABCG2, NPR1, EDN1, CLN3	AGT (6.3e-03), CORIN (2.7e-01), ATP6V0A4 (3.7e-01), SPX (4.1e-01), MLLT6 (4.6e-01), STC1 (5.4e-01), ABCG2 (5.4e-01), NPR1 (5.7e-01), EDN1 (6.6e-01), CLN3 (8.3e-01), EDNRB (8.3e-01), ATP6V1B1 (1.0e+00), NPPB (1.0e+00), SLC22A6 (1.0e+00), UMOD (1.0e+00), SLC22A12 (1.0e+00), DRD2 (1.0e+00), AGTR1 (1.0e+00)
REACTOME_REGULATION_OF_FZD_BY_UBIQUITINATION	subgroup 1	0.0266424	900.145	0.115208	21	LRP6, FZD5, LRP5, LGR4, RPS27A, RSPO1, UBA52, FZD8, UBB, RSPO3	LRP6 (1.8e-06), FZD5 (1.0e-01), LRP5 (1.2e-01), LGR4 (1.8e-01), RPS27A (4.1e-01), RSPO1 (4.2e-01), UBA52 (4.2e-01), FZD8 (4.7e-01), UBB (5.0e-01), RSPO3 (5.3e-01), UBC (5.3e-01), FZD4 (5.3e-01), LGR6 (6.5e-01), USP8 (7.2e-01), FZD6 (7.3e-01), ZNRF3 (8.5e-01), RNF43 (1.0e+00), WNT3A (1.0e+00), RSPO2 (1.0e+00), RSPO4 (1.0e+00), LGR5 (1.0e+00)
GOBP_BRANCH_ELONGATION_OF_AN_EPITHELIUM	subgroup 1	0.0272047	2178.51	0.116701	19	FGFR2, SHH, HNF1B, TNC, FGF10, SIX4, YAP1, ESR1, SIX1, RDH10	FGFR2 (1.1e-01), SHH (3.8e-01), HNF1B (3.9e-01), TNC (4.1e-01), FGF10 (4.2e-01), SIX4 (4.5e-01), YAP1 (4.5e-01), ESR1 (4.7e-01), SIX1 (5.2e-01), RDH10 (5.4e-01), FGF1 (5.6e-01), SPRY1 (5.7e-01), WNT5A (6.1e-01), SOX9 (6.5e-01), MED1 (7.6e-01), SPRY2 (8.0e-01), AREG (8.6e-01), BMP4 (8.8e-01), HOXD13 (1.0e+00)
GOBP_POSITIVE_REGULATION_OF_DIGESTIVE_SYSTEM_PROCESS	subgroup 1	0.0272047	1423.41	0.116701	12	CYP8B1, SPINK1, SLC22A5, NR1H2, GHRL, AQP1, LPCAT3, PPP3CA, PRAP1, SCT	CYP8B1 (4.9e-03), SPINK1 (3.7e-01), SLC22A5 (4.2e-01), NR1H2 (6.1e-01), GHRL (7.2e-01), AQP1 (7.3e-01), LPCAT3 (7.4e-01), PPP3CA (8.2e-01), PRAP1 (1.0e+00), SCT (1.0e+00), ENPP7 (1.0e+00), GHSR (1.0e+00)
REACTOME_DIGESTION_OF_DIETARY_CARBOHYDRATE	subgroup 1	0.0272047	1329.54	0.116701	11	LCT, CHIT1, MGAM, AMY2B, CHIA, SI, AMY1B, AMY1A, TREH, AMY2A	LCT (3.6e-01), CHIT1 (3.8e-01), MGAM (3.8e-01), AMY2B (5.0e-01), CHIA (5.2e-01), SI (6.0e-01), AMY1B (1.0e+00), AMY1A (1.0e+00), TREH (1.0e+00), AMY2A (1.0e+00), AMY1C (1.0e+00)
REACTOME_ALPHA_DEFENSINS	subgroup 1	0.0277772	682.233	0.11807	10	DEFA3, DEFA4, CD4, DEFA5, DEFA1, ART1, PRSS2, DEFA1B, DEFA6, PRSS3	DEFA3 (1.0e-01), DEFA4 (4.2e-01), CD4 (6.8e-01), DEFA5 (1.0e+00), DEFA1 (1.0e+00), ART1 (1.0e+00), PRSS2 (1.0e+00), DEFA1B (1.0e+00), DEFA6 (1.0e+00), PRSS3 (1.0e+00)
REACTOME_PHASE_4_RESTING_MEMBRANE_POTENTIAL	subgroup 1	0.0277772	902.769	0.11807	19	KCNK12, KCNK10, KCNK5, KCNJ2, KCNK6, KCNJ12, KCNK7, KCNK9, KCNK13, KCNJ4	KCNK12 (4.2e-01), KCNK10 (4.8e-01), KCNK5 (5.4e-01), KCNJ2 (6.6e-01), KCNK6 (7.5e-01), KCNJ12 (7.7e-01), KCNK7 (1.0e+00), KCNK9 (1.0e+00), KCNK13 (1.0e+00), KCNJ4 (1.0e+00), KCNK17 (1.0e+00), KCNJ14 (1.0e+00), KCNK2 (1.0e+00), KCNK18 (1.0e+00), KCNK15 (1.0e+00), KCNK16 (1.0e+00), KCNK1 (1.0e+00), KCNK4 (1.0e+00), KCNK3 (1.0e+00)
GOBP_NEGATIVE_REGULATION_OF_EPITHELIAL_TO_MESENCHYMAL_TRANSITION	subgroup 1	0.0283601	639.143	0.119746	43	FOXA2, MIR130A, SPRED3, HPN, SFRP1, PTEN, FOXA1, VASN, SMAD7, NOG	FOXA2 (1.4e-01), MIR130A (2.1e-01), SPRED3 (2.5e-01), HPN (3.3e-01), SFRP1 (3.5e-01), PTEN (3.6e-01), FOXA1 (3.6e-01), VASN (3.9e-01), SMAD7 (4.2e-01), NOG (4.3e-01), SPRED2 (4.4e-01), IL17RD (4.7e-01), TBX5 (4.7e-01), ADIPOR1 (4.7e-01), MARK1 (5.0e-01), TGFB2 (5.0e-01), GATA3 (5.3e-01), LDLRAD4 (5.3e-01), PPP2CA (5.4e-01), EFNA1 (5.7e-01), SPRY1 (5.7e-01), USF3 (5.9e-01), SDHAF2 (6.0e-01), EPHA4…
GOBP_TOXIN_METABOLIC_PROCESS	subgroup 1	0.0283601	694.885	0.119746	14	CYP3A5, CYP3A4, NFE2L2, CYP1B1, N6AMT1, CYP1A2, ARL1, FMO2, FMO1, CYP2A13	CYP3A5 (4.1e-03), CYP3A4 (1.6e-02), NFE2L2 (4.3e-01), CYP1B1 (4.3e-01), N6AMT1 (4.6e-01), CYP1A2 (5.3e-01), ARL1 (6.3e-01), FMO2 (6.3e-01), FMO1 (1.0e+00), CYP2A13 (1.0e+00), AS3MT (1.0e+00), TH (1.0e+00), CYP2W1 (1.0e+00), CYP1A1 (1.0e+00)
GOBP_VENTRICULAR_CARDIAC_MUSCLE_CELL_MEMBRANE_REPOLARIZATION	subgroup 1	0.0283601	801.541	0.119746	28	GJA5, KCNJ8, SCN5A, ANK2, SCN2B, ZMPSTE24, SCN1B, KCNJ5, RNF207, KCNE4	GJA5 (2.5e-01), KCNJ8 (3.0e-01), SCN5A (3.2e-01), ANK2 (3.3e-01), SCN2B (3.9e-01), ZMPSTE24 (4.0e-01), SCN1B (4.3e-01), KCNJ5 (4.6e-01), RNF207 (4.6e-01), KCNE4 (4.7e-01), KCNE1 (4.7e-01), KCNE3 (4.8e-01), AKAP9 (4.8e-01), NOS1AP (5.1e-01), KCND3 (5.5e-01), CACNA2D1 (5.5e-01), KCNJ3 (5.6e-01), WDR1 (5.6e-01), SNTA1 (7.1e-01), KCNQ1 (7.6e-01), KCNH2 (9.5e-01), SCN4B (1.0e+00), KCNE5 (1.0e+00), CAV…
REACTOME_PEPTIDE_HORMONE_BIOSYNTHESIS	subgroup 1	0.0283601	1198.54	0.119746	14	INHBA, INHBB, INHBE, POMC, PCSK1, CGB5, CGB8, LHB, CGA, TSHB	INHBA (1.3e-01), INHBB (5.0e-01), INHBE (5.9e-01), POMC (6.5e-01), PCSK1 (8.2e-01), CGB5 (1.0e+00), CGB8 (1.0e+00), LHB (1.0e+00), CGA (1.0e+00), TSHB (1.0e+00), FSHB (1.0e+00), CGB3 (1.0e+00), INHA (1.0e+00), INHBC (1.0e+00)
GOBP_MOTOR_NEURON_MIGRATION	subgroup 1	0.0289535	1224.96	0.121299	13	DAB1, RELN, VEGFA, NRP1, CELSR2, NTN1, FZD3, PHOX2B, TBX20, LHX1	DAB1 (3.3e-01), RELN (4.1e-01), VEGFA (4.7e-01), NRP1 (5.9e-01), CELSR2 (7.6e-01), NTN1 (7.8e-01), FZD3 (8.0e-01), PHOX2B (1.0e+00), TBX20 (1.0e+00), LHX1 (1.0e+00), OLIG3 (1.0e+00), NEUROD4 (1.0e+00), ASCL1 (1.0e+00)
GOBP_THYROID_HORMONE_GENERATION	subgroup 1	0.0289535	999.194	0.121299	23	TPO, DUOX1, SLC16A2, HPN, DUOX2, SLC26A7, DIO1, GATA3, SLCO1C1, CPQ	TPO (2.9e-01), DUOX1 (2.9e-01), SLC16A2 (3.0e-01), HPN (3.3e-01), DUOX2 (3.6e-01), SLC26A7 (3.9e-01), DIO1 (5.1e-01), GATA3 (5.3e-01), SLCO1C1 (5.3e-01), CPQ (5.4e-01), CTNS (5.7e-01), TG (5.8e-01), DIO2 (6.1e-01), DUOXA1 (6.3e-01), SLC16A10 (6.4e-01), MED1 (7.6e-01), PAX8 (8.0e-01), CTSB (8.8e-01), CTSK (9.5e-01), CGA (1.0e+00), SLC5A5 (1.0e+00), FOXE1 (1.0e+00), DUOXA2 (1.0e+00)
GOBP_UREA_TRANSPORT	subgroup 1	0.0289535	1250.14	0.121299	13	AQP9, AQP7, AQP10, SLC14A1, SLC14A2, POU3F3, UPK3A, AQP3, AQP7P3, AQP11	AQP9 (1.4e-01), AQP7 (2.1e-01), AQP10 (3.1e-01), SLC14A1 (3.8e-01), SLC14A2 (4.0e-01), POU3F3 (5.3e-01), UPK3A (5.4e-01), AQP3 (6.9e-01), AQP7P3 (1.0e+00), AQP11 (1.0e+00), UMOD (1.0e+00), AQP8 (1.0e+00)
GOBP_OTIC_VESICLE_DEVELOPMENT	subgroup 1	0.0295575	1164.54	0.122726	15	PROX1, EYA1, FGFR2, COL2A1, FGF10, AHI1, SIX1, GATA3, CEP290, HESX1	PROX1 (5.6e-09), EYA1 (2.8e-02), FGFR2 (1.1e-01), COL2A1 (2.6e-01), FGF10 (4.2e-01), AHI1 (4.4e-01), SIX1 (5.2e-01), GATA3 (5.3e-01), CEP290 (5.5e-01), HESX1 (6.0e-01), SOX9 (6.5e-01), TCAP (6.8e-01), PAX8 (8.0e-01), STOX1 (8.2e-01), FGF8 (1.0e+00)
GOBP_SULFATION	subgroup 1	0.0295575	2146.4	0.122726	22	SULT2A1, EXT1, SULT1B1, SULT1C2, SULT1A1, SULT1A2, TPST2, EXT2, CHSY1, TPST1	SULT2A1 (7.7e-04), EXT1 (2.2e-01), SULT1B1 (3.6e-01), SULT1C2 (4.0e-01), SULT1A1 (4.1e-01), SULT1A2 (4.3e-01), TPST2 (4.5e-01), EXT2 (6.1e-01), CHSY1 (6.5e-01), TPST1 (7.3e-01), SULT1C4 (7.5e-01), UST (8.8e-01), SULT1A3 (1.0e+00), CHST5 (1.0e+00), SULT6B1 (1.0e+00), SULT2B1 (1.0e+00), SULT1E1 (1.0e+00), CHST4 (1.0e+00), SULT1C3 (1.0e+00), SULT4A1 (1.0e+00), HS3ST5 (1.0e+00), SULT1A4 (1.0e+00)
GOBP_DENSE_CORE_GRANULE_EXOCYTOSIS	subgroup 1	0.0301724	2396.81	0.124245	10	UNC13B, CADPS, UNC13C, UNC13A, BAIAP3, RAB3A, CADPS2, STXBP1, SNAP25, SYT4	UNC13B (3.0e-01), CADPS (3.3e-01), UNC13C (3.4e-01), UNC13A (3.7e-01), BAIAP3 (4.6e-01), RAB3A (6.8e-01), CADPS2 (7.5e-01), STXBP1 (7.8e-01), SNAP25 (1.0e+00), SYT4 (1.0e+00)
GOBP_REGULATION_OF_XENOBIOTIC_DETOXIFICATION_BY_TRANSMEMBRANE_EXPORT_ACROSS_THE_PLASMA_MEMBRANE	subgroup 1	0.0301724	503.157	0.124245	13	MIR34B, MIR185, MIR326, MIR9-1, MIR133B, MIR1-1, MIR508, MIR129-1, MIR186, MIR495	MIR34B (1e+00), MIR185 (1e+00), MIR326 (1e+00), MIR9-1 (1e+00), MIR133B (1e+00), MIR1-1 (1e+00), MIR508 (1e+00), MIR129-1 (1e+00), MIR186 (1e+00), MIR495 (1e+00), MIR873 (1e+00), MIR133A1 (1e+00), MIR451A (1e+00)
GOBP_AMACRINE_CELL_DIFFERENTIATION	subgroup 1	0.0307982	895.394	0.125785	12	RORB, GDF11, NEUROD1, TGIF2, DLX1, HES1, PTF1A, POU4F2, DLX2, BARHL2	RORB (2.9e-01), GDF11 (5.7e-01), NEUROD1 (6.4e-01), TGIF2 (6.5e-01), DLX1 (7.4e-01), HES1 (7.9e-01), PTF1A (1.0e+00), POU4F2 (1.0e+00), DLX2 (1.0e+00), BARHL2 (1.0e+00), NEUROD4 (1.0e+00), FOXN4 (1.0e+00)
GOBP_POSITIVE_REGULATION_OF_PEPTIDYL_SERINE_PHOSPHORYLATION_OF_STAT_PROTEIN	subgroup 1	0.0307982	1117.02	0.125785	20	RET, LIF, IFNG, IFNW1, IFNA21, IFNA2, IFNA13, IFNA10, IFNE, IFNA4	RET (4.7e-01), LIF (7.2e-01), IFNG (7.8e-01), IFNW1 (1.0e+00), IFNA21 (1.0e+00), IFNA2 (1.0e+00), IFNA13 (1.0e+00), IFNA10 (1.0e+00), IFNE (1.0e+00), IFNA4 (1.0e+00), IFNA1 (1.0e+00), IFNB1 (1.0e+00), IFNA6 (1.0e+00), IFNA7 (1.0e+00), IFNA14 (1.0e+00), IFNA5 (1.0e+00), IFNA16 (1.0e+00), IFNA8 (1.0e+00), IFNK (1.0e+00), IFNA17 (1.0e+00)
GOBP_UTERUS_DEVELOPMENT	subgroup 1	0.0307982	901.728	0.125785	23	RBP4, HOXA9, MYOCD, WNT7A, SMAD4, GREB1L, ESR1, TGFB2, STRA6, SRC	RBP4 (2.3e-06), HOXA9 (3.0e-01), MYOCD (3.2e-01), WNT7A (3.2e-01), SMAD4 (3.8e-01), GREB1L (4.3e-01), ESR1 (4.7e-01), TGFB2 (5.0e-01), STRA6 (5.1e-01), SRC (5.2e-01), GATA3 (5.3e-01), WNT9B (5.5e-01), CDKN1C (5.7e-01), NIPBL (5.8e-01), WNT5A (6.1e-01), ASH1L (6.6e-01), HOXA10 (6.8e-01), CYP19A1 (7.4e-01), KDM5B (8.5e-01), FOXL2 (1.0e+00), HOXA11 (1.0e+00), LHX1 (1.0e+00), LHCGR (1.0e+00)
REACTOME_REGULATION_OF_COMMISSURAL_AXON_PATHFINDING_BY_SLIT_AND_ROBO	subgroup 1	0.0307982	2208.9	0.125785	10	SLIT1, ROBO2, SLIT2, SLIT3, NELL2, ROBO3, DCC, SRC, ROBO1, NTN1	SLIT1 (2.4e-01), ROBO2 (2.6e-01), SLIT2 (2.8e-01), SLIT3 (3.0e-01), NELL2 (3.5e-01), ROBO3 (4.2e-01), DCC (4.6e-01), SRC (5.2e-01), ROBO1 (7.3e-01), NTN1 (7.8e-01)
GOBP_POSTSYNAPSE_ASSEMBLY	subgroup 1	0.0314351	580.639	0.127418	39	CRK, NRXN1, CDH2, WNT7A, PTPRS, NRXN2, GRID2, PTEN, SHANK3, LRRTM2	CRK (1.7e-01), NRXN1 (1.9e-01), CDH2 (3.2e-01), WNT7A (3.2e-01), PTPRS (3.3e-01), NRXN2 (3.4e-01), GRID2 (3.5e-01), PTEN (3.6e-01), SHANK3 (3.7e-01), LRRTM2 (3.8e-01), LRP4 (3.8e-01), NLGN2 (4.0e-01), SPTBN2 (4.3e-01), IL1RAP (4.4e-01), VPS35 (4.6e-01), CRKL (4.6e-01), SLITRK3 (4.9e-01), ARHGEF9 (5.0e-01), CRIPT (5.1e-01), EPHB2 (5.3e-01), ARHGEF15 (5.5e-01), NPTX1 (5.6e-01), NLGN4X (5.8e-01), NT…
GOBP_SODIUM_INDEPENDENT_ORGANIC_ANION_TRANSPORT	subgroup 1	0.0314351	8512.61	0.127418	15	SLC22A9, SLCO2B1, SLCO1B1, SLCO1B3, MFSD10, SLCO1C1, SLCO4A1, SLCO1A2, SLCO4C1, SLCO5A1	SLC22A9 (6.0e-02), SLCO2B1 (3.0e-01), SLCO1B1 (3.5e-01), SLCO1B3 (3.9e-01), MFSD10 (4.9e-01), SLCO1C1 (5.3e-01), SLCO4A1 (5.8e-01), SLCO1A2 (6.1e-01), SLCO4C1 (6.8e-01), SLCO5A1 (7.3e-01), SLCO3A1 (7.9e-01), SLCO2A1 (8.7e-01), SLC22A6 (1.0e+00), SLCO6A1 (1.0e+00), SLCO1B7 (1.0e+00)
GOBP_TRACHEA_MORPHOGENESIS	subgroup 1	0.0314351	810.033	0.127418	11	MAPK1, SHH, MAP2K2, TGFBR2, CTNNB1, HOXA5, MAPK3, MAP2K1, BMP4, WNT7B	MAPK1 (2.8e-01), SHH (3.8e-01), MAP2K2 (5.0e-01), TGFBR2 (5.7e-01), CTNNB1 (6.0e-01), HOXA5 (6.1e-01), MAPK3 (8.0e-01), MAP2K1 (8.2e-01), BMP4 (8.8e-01), WNT7B (1.0e+00), RSPO2 (1.0e+00)
GOBP_NEGATIVE_REGULATION_OF_DELAYED_RECTIFIER_POTASSIUM_CHANNEL_ACTIVITY	subgroup 1	0.0327429	779.047	0.130897	11	KCNAB1, ANK3, KCNE4, KCNE1, KCNE3, SUMO1, KCNRG, KCNE5, KCNE2, MIR1-1	KCNAB1 (3.2e-01), ANK3 (4.1e-01), KCNE4 (4.7e-01), KCNE1 (4.7e-01), KCNE3 (4.8e-01), SUMO1 (6.9e-01), KCNRG (1.0e+00), KCNE5 (1.0e+00), KCNE2 (1.0e+00), MIR1-1 (1.0e+00), MIR133A1 (1.0e+00)
GOBP_SIRNA_MEDIATED_RETROTRANSPOSON_SILENCING_BY_HETEROCHROMATIN_FORMATION	subgroup 1	0.0327429	1933.04	0.130897	11	TDRD5, PIWIL2, TDRD9, MYBL1, TDRD1, PIWIL4, TDRD12, MOV10L1, MAEL, FKBP6	TDRD5 (3.6e-01), PIWIL2 (4.1e-01), TDRD9 (4.2e-01), MYBL1 (4.8e-01), TDRD1 (5.6e-01), PIWIL4 (6.1e-01), TDRD12 (6.3e-01), MOV10L1 (7.0e-01), MAEL (7.9e-01), FKBP6 (1.0e+00), DDX4 (1.0e+00)
REACTOME_ERBB2_ACTIVATES_PTK6_SIGNALING	subgroup 1	0.0327429	1030.22	0.130897	13	ERBB3, EGFR, ERBB2, ERBB4, NRG4, EREG, NRG3, EGF, PTK6, NRG2	ERBB3 (1.6e-01), EGFR (2.3e-01), ERBB2 (3.2e-01), ERBB4 (4.1e-01), NRG4 (4.4e-01), EREG (4.4e-01), NRG3 (4.8e-01), EGF (5.1e-01), PTK6 (5.7e-01), NRG2 (6.0e-01), NRG1 (7.4e-01), HBEGF (8.4e-01), BTC (1.0e+00)
REACTOME_SEROTONIN_RECEPTORS	subgroup 1	0.0327429	1075.67	0.130897	12	HTR4, HTR1A, HTR1F, HTR2A, HTR2B, HTR7, HTR2C, HTR6, HTR1E, HTR1B	HTR4 (2.9e-01), HTR1A (5.3e-01), HTR1F (5.4e-01), HTR2A (7.3e-01), HTR2B (7.7e-01), HTR7 (7.9e-01), HTR2C (1.0e+00), HTR6 (1.0e+00), HTR1E (1.0e+00), HTR1B (1.0e+00), HTR5A (1.0e+00), HTR1D (1.0e+00)
GOBP_INTRACELLULAR_SODIUM_ION_HOMEOSTASIS	subgroup 1	0.0334141	1008.54	0.132519	22	ATP1A4, SCNN1A, FXYD2, ATP12A, SLC1A3, ATP4A, TMPRSS3, SCNN1D, SCNN1B, ATP1B1	ATP1A4 (3.2e-01), SCNN1A (3.2e-01), FXYD2 (4.1e-01), ATP12A (4.1e-01), SLC1A3 (4.3e-01), ATP4A (4.4e-01), TMPRSS3 (4.6e-01), SCNN1D (4.7e-01), SCNN1B (5.6e-01), ATP1B1 (5.8e-01), ATP1A2 (6.3e-01), SLC9A1 (6.5e-01), SLC8A1 (6.8e-01), ATP1B2 (6.8e-01), ATP1A1 (7.1e-01), SLC12A2 (7.3e-01), ATP1B3 (8.3e-01), ATP1A3 (1.0e+00), IL1A (1.0e+00), ATP4B (1.0e+00), UMOD (1.0e+00), SCNN1G (1.0e+00)
GOBP_NEGATIVE_REGULATION_OF_CHOLESTEROL_METABOLIC_PROCESS	subgroup 1	0.0334141	789.721	0.132519	11	APOE, SCAP, ERLIN1, SOD1, ERLIN2, MIR185, CH25H, MIR548P, MIR98, MIR342	APOE (9.0e-03), SCAP (3.5e-01), ERLIN1 (3.6e-01), SOD1 (6.1e-01), ERLIN2 (8.0e-01), MIR185 (1.0e+00), CH25H (1.0e+00), MIR548P (1.0e+00), MIR98 (1.0e+00), MIR342 (1.0e+00), MIR30C1 (1.0e+00)
GOBP_POSITIVE_REGULATION_OF_HUMORAL_IMMUNE_RESPONSE	subgroup 1	0.0334141	987.564	0.132519	24	C3, HPX, FCGR2B, IL1B, CR1, FCER2, CCR7, PGC, PTPRC, LTA	C3 (1.5e-07), HPX (4.1e-04), FCGR2B (2.5e-01), IL1B (3.5e-01), CR1 (3.9e-01), FCER2 (4.0e-01), CCR7 (4.8e-01), PGC (4.9e-01), PTPRC (5.6e-01), LTA (5.7e-01), NOD2 (5.8e-01), ZP3 (6.2e-01), TNF (6.3e-01), KLK5 (1.0e+00), KLK7 (1.0e+00), ACOD1 (1.0e+00), TREM2 (1.0e+00), IL17A (1.0e+00), MIR520B (1.0e+00), IL17F (1.0e+00), MIR520E (1.0e+00), KLK3 (1.0e+00), ZP4 (1.0e+00)
GOBP_SERINE_FAMILY_AMINO_ACID_METABOLIC_PROCESS	subgroup 1	0.0334141	741.306	0.132519	40	AGXT, CDO1, HAO1, BAAT, SDS, GLDC, RIDA, SERINC5, CTH, SEPHS1	AGXT (5.3e-04), CDO1 (8.9e-04), HAO1 (3.2e-03), BAAT (8.0e-03), SDS (2.1e-02), GLDC (1.3e-01), RIDA (2.1e-01), SERINC5 (2.1e-01), CTH (2.2e-01), SEPHS1 (3.1e-01), PSPH (3.2e-01), DAO (3.7e-01), GART (3.8e-01), AGXT2 (3.9e-01), CSAD (4.6e-01), THNSL2 (4.9e-01), SERINC3 (5.2e-01), DHFR2 (5.3e-01), SHMT1 (5.3e-01), DHFR (5.4e-01), GLYAT (5.4e-01), MPST (5.5e-01), PSAT1 (5.6e-01), SHMT2 (5.8e-01), SD…
GOBP_TONGUE_DEVELOPMENT	subgroup 1	0.0334141	1015.71	0.132519	20	GLI3, BNC2, SIX4, TBX1, INTU, HAND2, SIX1, HDAC1, LEF1, CTNNB1	GLI3 (3.3e-01), BNC2 (4.1e-01), SIX4 (4.5e-01), TBX1 (4.5e-01), INTU (4.9e-01), HAND2 (5.0e-01), SIX1 (5.2e-01), HDAC1 (5.4e-01), LEF1 (5.4e-01), CTNNB1 (6.0e-01), KIT (7.3e-01), CYP26B1 (7.7e-01), WNT10A (8.0e-01), WDPCP (8.3e-01), HDAC2 (9.6e-01), NTF4 (1.0e+00), HOXC13 (1.0e+00), NKX2-6 (1.0e+00), WNT10B (1.0e+00), KCNE2 (1.0e+00)
GOBP_DETOXIFICATION_OF_COPPER_ION	subgroup 1	0.0340971	926.723	0.134616	16	MT2A, MUC2, MT1F, MT1E, PARK7, MT1G, MT1X, ATP7A, MT1DP, MT1M	MT2A (2.7e-01), MUC2 (2.9e-01), MT1F (4.7e-01), MT1E (5.5e-01), PARK7 (5.8e-01), MT1G (6.2e-01), MT1X (7.2e-01), ATP7A (9.2e-01), MT1DP (1.0e+00), MT1M (1.0e+00), MT4 (1.0e+00), MT1H (1.0e+00), MT3 (1.0e+00), MT1B (1.0e+00), MT1A (1.0e+00), MT1HL1 (1.0e+00)
GOBP_ISOPRENOID_CATABOLIC_PROCESS	subgroup 1	0.0340971	1187.89	0.134616	10	BCO2, SRD5A3, CYP26C1, BCO1, PLPP6, AKR1C3, CYP26B1, CYP26A1, CYP2W1, AKR1B10	BCO2 (1.8e-01), SRD5A3 (3.8e-01), CYP26C1 (4.8e-01), BCO1 (6.7e-01), PLPP6 (7.4e-01), AKR1C3 (7.4e-01), CYP26B1 (7.7e-01), CYP26A1 (1.0e+00), CYP2W1 (1.0e+00), AKR1B10 (1.0e+00)
GOBP_POSITIVE_REGULATION_OF_SYNAPSE_ASSEMBLY	subgroup 1	0.0340971	842.319	0.134616	63	NRXN1, EPHB1, FLRT2, WNT7A, CLSTN2, DLG5, GRID2, LRRN1, NTRK2, SLITRK2	NRXN1 (1.9e-01), EPHB1 (2.3e-01), FLRT2 (2.4e-01), WNT7A (3.2e-01), CLSTN2 (3.5e-01), DLG5 (3.5e-01), GRID2 (3.5e-01), LRRN1 (3.5e-01), NTRK2 (3.6e-01), SLITRK2 (3.6e-01), LRRTM2 (3.8e-01), NLGN2 (4.0e-01), OXTR (4.2e-01), SLITRK4 (4.4e-01), IL1RAP (4.4e-01), SRPX2 (4.4e-01), LRRN3 (4.6e-01), CUX2 (4.7e-01), THBS2 (4.7e-01), SLITRK3 (4.9e-01), ADNP (5.2e-01), ASIC2 (5.2e-01), EPHB2 (5.3e-01), EEF…
GOBP_SODIUM_ION_TRANSPORT	subgroup 1	0.0340971	755.498	0.134616	248	PTPN3, SLC38A4, CHP1, SLC17A4, FXYD1, PKP2, CAMK2D, TESC, SLC6A1, SCN8A	PTPN3 (1.9e-05), SLC38A4 (7.3e-05), CHP1 (3.1e-03), SLC17A4 (7.9e-02), FXYD1 (9.0e-02), PKP2 (1.7e-01), CAMK2D (1.7e-01), TESC (1.9e-01), SLC6A1 (1.9e-01), SCN8A (2.1e-01), SLC5A6 (2.2e-01), HECW1 (2.4e-01), SLC13A5 (2.5e-01), SLC6A12 (2.5e-01), GLRX (2.6e-01), NALCN (2.7e-01), SLC4A10 (2.8e-01), PRKCE (2.9e-01), HECW2 (2.9e-01), SCN2A (3.0e-01), HCN1 (3.1e-01), SPTBN4 (3.1e-01), ATP1A4 (3.2e-01)…
GOBP_URATE_METABOLIC_PROCESS	subgroup 1	0.0340971	1720.31	0.134616	13	G6PC1, SLC2A9, CARMIL1, PRPS1, GCKR, ABCG2, PNP, SLC16A9, URAD, SLC17A3	G6PC1 (1.2e-03), SLC2A9 (2.4e-01), CARMIL1 (4.0e-01), PRPS1 (4.7e-01), GCKR (5.0e-01), ABCG2 (5.4e-01), PNP (5.5e-01), SLC16A9 (6.1e-01), URAD (1.0e+00), SLC17A3 (1.0e+00), SLC22A11 (1.0e+00), SLC17A1 (1.0e+00), SLC22A12 (1.0e+00)
GOBP_CELLULAR_RESPONSE_TO_ALKALOID	subgroup 1	0.0354988	624.217	0.138275	36	SLC1A1, SLC1A2, MDM2, CACNA1S, PPP1R9B, RYR3, OPRM1, RYR1, TMEM38A, SLC1A3	SLC1A1 (1.6e-01), SLC1A2 (2.6e-01), MDM2 (2.8e-01), CACNA1S (2.9e-01), PPP1R9B (3.0e-01), RYR3 (3.1e-01), OPRM1 (3.1e-01), RYR1 (3.4e-01), TMEM38A (4.2e-01), SLC1A3 (4.3e-01), CCNA2 (4.4e-01), TRPV1 (4.5e-01), RECQL5 (4.8e-01), CASP6 (4.9e-01), MECP2 (5.1e-01), EHMT2 (5.1e-01), GSTM2 (5.3e-01), SELENON (5.3e-01), RYR2 (5.4e-01), CASP3 (5.7e-01), RAD51 (6.0e-01), CRHBP (6.2e-01), BCL2L1 (6.6e-01),…
GOBP_ENAMEL_MINERALIZATION	subgroup 1	0.0362179	722.481	0.139752	21	PPARA, NECTIN1, CFTR, WDR72, STIM1, TBX1, SLC24A4, SLC4A2, MMP20, DMP1	PPARA (5.0e-03), NECTIN1 (9.7e-02), CFTR (2.0e-01), WDR72 (4.1e-01), STIM1 (4.4e-01), TBX1 (4.5e-01), SLC24A4 (4.5e-01), SLC4A2 (4.6e-01), MMP20 (5.0e-01), DMP1 (5.2e-01), ENAM (5.9e-01), FAM20A (6.3e-01), FAM20C (6.8e-01), AMTN (7.2e-01), CNNM4 (7.8e-01), TCIRG1 (9.3e-01), AMELX (1.0e+00), AMELY (1.0e+00), MSX2 (1.0e+00), ODAPH (1.0e+00), ITGB6 (1.0e+00)
GOBP_INTRACELLULAR_ZINC_ION_HOMEOSTASIS	subgroup 1	0.0362179	661.907	0.139752	36	SLC39A14, SLC30A10, SLC1A1, S100A8, S100A9, MT2A, SLC30A1, MT1F, SLC39A13, LCK	SLC39A14 (1.2e-04), SLC30A10 (9.7e-02), SLC1A1 (1.6e-01), S100A8 (1.9e-01), S100A9 (2.3e-01), MT2A (2.7e-01), SLC30A1 (3.3e-01), MT1F (4.7e-01), SLC39A13 (5.0e-01), LCK (5.2e-01), SLC39A10 (5.2e-01), SLC39A7 (5.2e-01), SLC30A5 (5.4e-01), MT1E (5.5e-01), SLC30A8 (5.8e-01), ATP13A2 (5.9e-01), TMC8 (5.9e-01), SLC39A4 (6.0e-01), MT1G (6.2e-01), SLC39A8 (6.3e-01), ATP7B (6.7e-01), SLC39A9 (7.0e-01), M…
GOBP_VOCALIZATION_BEHAVIOR	subgroup 1	0.0362179	1173.21	0.139752	19	NRXN1, EXT1, SHANK2, MYH14, NRXN3, GLI3, NRXN2, SHANK3, SRPX2, BRINP1	NRXN1 (1.9e-01), EXT1 (2.2e-01), SHANK2 (2.8e-01), MYH14 (3.2e-01), NRXN3 (3.2e-01), GLI3 (3.3e-01), NRXN2 (3.4e-01), SHANK3 (3.7e-01), SRPX2 (4.4e-01), BRINP1 (4.6e-01), NLGN4X (5.8e-01), CNTNAP2 (6.1e-01), DLG4 (6.2e-01), SHANK1 (6.5e-01), TIFAB (6.6e-01), NLGN3 (7.0e-01), NEUROG1 (1.0e+00), NLGN4Y (1.0e+00), DCANP1 (1.0e+00)
GOBP_DICARBOXYLIC_ACID_TRANSPORT	subgroup 1	0.0369494	622.675	0.141326	99	AGXT, ABCC2, SLC25A13, UCP2, FOLR2, SLC1A1, APBA1, ABAT, SLC13A5, SLC1A2	AGXT (5.3e-04), ABCC2 (2.3e-02), SLC25A13 (1.3e-01), UCP2 (1.5e-01), FOLR2 (1.6e-01), SLC1A1 (1.6e-01), APBA1 (1.8e-01), ABAT (2.4e-01), SLC13A5 (2.5e-01), SLC1A2 (2.6e-01), KCNJ8 (3.0e-01), ABCC8 (3.1e-01), SLC25A32 (3.1e-01), LRP2 (3.2e-01), GRM1 (3.5e-01), NTRK2 (3.6e-01), SLC1A7 (3.6e-01), SLC22A7 (3.7e-01), SLC13A3 (3.7e-01), LRRC8D (3.7e-01), SLC26A7 (3.9e-01), SLC1A6 (4.0e-01), SLC1A3 (4.3…
GOBP_GAMMA_AMINOBUTYRIC_ACID_SECRETION	subgroup 1	0.0369494	1535.33	0.141326	12	APBA1, SLC6A1, ABAT, CACNB4, TRPC4, NTSR1, SV2A, P2RX7, NF1, GABBR1	APBA1 (1.8e-01), SLC6A1 (1.9e-01), ABAT (2.4e-01), CACNB4 (2.8e-01), TRPC4 (5.4e-01), NTSR1 (5.5e-01), SV2A (7.2e-01), P2RX7 (7.7e-01), NF1 (8.3e-01), GABBR1 (8.6e-01), TRH (1.0e+00), HTR1B (1.0e+00)
GOBP_EXCRETION	subgroup 1	0.0376934	805.044	0.143153	29	AGT, TACR1, CORIN, SCN11A, ATP6V0A4, KCNMA1, CHRNB2, SPX, TRPV1, MLLT6	AGT (6.3e-03), TACR1 (2.4e-01), CORIN (2.7e-01), SCN11A (3.3e-01), ATP6V0A4 (3.7e-01), KCNMA1 (3.9e-01), CHRNB2 (4.1e-01), SPX (4.1e-01), TRPV1 (4.5e-01), MLLT6 (4.6e-01), MDK (5.0e-01), STC1 (5.4e-01), ABCG2 (5.4e-01), CHRNB4 (5.5e-01), NPR1 (5.7e-01), LIPA (6.3e-01), EDN1 (6.6e-01), CLN3 (8.3e-01), EDNRB (8.3e-01), ATP6V1B1 (1.0e+00), NPPB (1.0e+00), NPSR1 (1.0e+00), SLC22A6 (1.0e+00), UMOD (1.…
GOBP_POSITIVE_REGULATION_OF_AMINE_TRANSPORT	subgroup 1	0.0376934	575.266	0.143153	41	SLC6A1, ABAT, PINK1, SLC38A3, KCNB1, CHRNB2, OXTR, RAB3B, ACE2, SLC38A1	SLC6A1 (1.9e-01), ABAT (2.4e-01), PINK1 (2.5e-01), SLC38A3 (3.5e-01), KCNB1 (3.9e-01), CHRNB2 (4.1e-01), OXTR (4.2e-01), RAB3B (4.5e-01), ACE2 (4.5e-01), SLC38A1 (4.9e-01), GRK2 (5.0e-01), DTNBP1 (5.0e-01), SLC17A8 (5.0e-01), AVPR1A (5.0e-01), NTSR1 (5.5e-01), ITGB1 (5.5e-01), OPRK1 (5.6e-01), ARL6IP1 (6.0e-01), RAB3GAP1 (6.1e-01), KMO (6.6e-01), SLC7A5 (6.8e-01), STX1A (7.0e-01), CXCL12 (7.2e-01…
GOBP_REGULATION_OF_EXCRETION	subgroup 1	0.0376934	1237.98	0.143153	11	AGT, CORIN, SPX, STC1, NPR1, EDN1, NPPB, NPSR1, DRD2, AGTR1	AGT (6.3e-03), CORIN (2.7e-01), SPX (4.1e-01), STC1 (5.4e-01), NPR1 (5.7e-01), EDN1 (6.6e-01), NPPB (1.0e+00), NPSR1 (1.0e+00), DRD2 (1.0e+00), AGTR1 (1.0e+00)
GOBP_PROLINE_TRANSMEMBRANE_TRANSPORT	subgroup 1	0.0392197	1038.38	0.146953	12	ACE2, SLC6A7, SLC36A2, SLC36A1, SLC38A2, SLC6A20, SLC7A8, SLC36A4, SLC1A4, SLC6A14	ACE2 (4.5e-01), SLC6A7 (5.2e-01), SLC36A2 (5.5e-01), SLC36A1 (5.6e-01), SLC38A2 (5.7e-01), SLC6A20 (6.3e-01), SLC7A8 (6.8e-01), SLC36A4 (8.4e-01), SLC1A4 (8.9e-01), SLC6A14 (1.0e+00), CLTRN (1.0e+00), SLC36A3 (1.0e+00)
GOBP_INORGANIC_ION_IMPORT_ACROSS_PLASMA_MEMBRANE	subgroup 1	0.0400024	382.228	0.14869	137	SLC39A14, SLC6A1, SCN8A, SLC5A6, KCNJ15, CACNA1S, CACNA1G, SCN2A, KCNJ8, ABCC8	SLC39A14 (1.2e-04), SLC6A1 (1.9e-01), SCN8A (2.1e-01), SLC5A6 (2.2e-01), KCNJ15 (2.7e-01), CACNA1S (2.9e-01), CACNA1G (3.0e-01), SCN2A (3.0e-01), KCNJ8 (3.0e-01), ABCC8 (3.1e-01), CACNA1C (3.1e-01), CACNA1I (3.1e-01), CACNA1A (3.1e-01), ATP1A4 (3.2e-01), CACNA1E (3.2e-01), SCN5A (3.2e-01), SLC12A5 (3.2e-01), SCNN1A (3.2e-01), CACNA1D (3.2e-01), SCN11A (3.3e-01), CACNA1H (3.3e-01), SLC30A1 (3.3e-0…
GOBP_GENITALIA_MORPHOGENESIS	subgroup 1	0.0407982	1028.44	0.151006	12	RBP4, FGF10, NPR2, AR, NIPBL, TP63, CTNNB1, TIFAB, SYCP2, NEUROG1	RBP4 (2.3e-06), FGF10 (4.2e-01), NPR2 (4.8e-01), AR (5.2e-01), NIPBL (5.8e-01), TP63 (5.9e-01), CTNNB1 (6.0e-01), TIFAB (6.6e-01), SYCP2 (7.6e-01), NEUROG1 (1.0e+00), KLHL10 (1.0e+00), DCANP1 (1.0e+00)
GOBP_VENTRAL_SPINAL_CORD_INTERNEURON_DIFFERENTIATION	subgroup 1	0.0407982	659.016	0.151006	13	SOX1, GLI3, GLI2, SUFU, GATA2, DLL4, LMO4, NKX2-2, DMRT3, LHX3	SOX1 (2.1e-01), GLI3 (3.3e-01), GLI2 (4.1e-01), SUFU (5.6e-01), GATA2 (6.0e-01), DLL4 (6.9e-01), LMO4 (8.9e-01), NKX2-2 (1.0e+00), DMRT3 (1.0e+00), LHX3 (1.0e+00), DBX1 (1.0e+00), FOXN4 (1.0e+00), ASCL1 (1.0e+00)
GOBP_CEREBRAL_CORTEX_GABAERGIC_INTERNEURON_DIFFERENTIATION	subgroup 1	0.0416075	723.988	0.153109	11	CNTN2, FEZF2, DLX1, LHX6, RAC3, ARX, DRD1, DLX2, DRD2, ASCL1	CNTN2 (3.6e-01), FEZF2 (5.3e-01), DLX1 (7.4e-01), LHX6 (7.6e-01), RAC3 (1.0e+00), ARX (1.0e+00), DRD1 (1.0e+00), DLX2 (1.0e+00), DRD2 (1.0e+00), ASCL1 (1.0e+00), NKX2-1 (1.0e+00)
GOBP_RESPONSE_TO_FOLLICLE_STIMULATING_HORMONE	subgroup 1	0.0432668	783.169	0.157391	16	SRD5A1, INHBA, SRD5A2, PAPPA, CYP1B1, GATA1, EPHA8, GCLM, TGFBR3, EDN1	SRD5A1 (8.8e-02), INHBA (1.3e-01), SRD5A2 (3.4e-01), PAPPA (3.5e-01), CYP1B1 (4.3e-01), GATA1 (4.9e-01), EPHA8 (5.2e-01), GCLM (6.1e-01), TGFBR3 (6.3e-01), EDN1 (6.6e-01), GCLC (7.8e-01), NOTCH1 (8.6e-01), EFNA5 (9.5e-01), FSHR (1.0e+00), GHSR (1.0e+00), EDNRA (1.0e+00)
GOBP_METANEPHRIC_MESENCHYME_DEVELOPMENT	subgroup 1	0.0441172	1506.74	0.159488	14	SHH, SMAD4, PAX2, PKD2, SIX4, BASP1, STAT1, SIX1, MYC, WT1	SHH (3.8e-01), SMAD4 (3.8e-01), PAX2 (4.1e-01), PKD2 (4.4e-01), SIX4 (4.5e-01), BASP1 (4.6e-01), STAT1 (5.1e-01), SIX1 (5.2e-01), MYC (5.6e-01), WT1 (5.7e-01), OSR1 (7.4e-01), WNT4 (8.1e-01), TCF21 (1.0e+00), BMP7 (1.0e+00)
GOBP_OTIC_VESICLE_MORPHOGENESIS	subgroup 1	0.0441172	1935.19	0.159488	10	PROX1, EYA1, FGFR2, FGF10, CEP290, HESX1, SOX9, TCAP, STOX1, FGF8	PROX1 (5.6e-09), EYA1 (2.8e-02), FGFR2 (1.1e-01), FGF10 (4.2e-01), CEP290 (5.5e-01), HESX1 (6.0e-01), SOX9 (6.5e-01), TCAP (6.8e-01), STOX1 (8.2e-01), FGF8 (1.0e+00)
GOBP_G_PROTEIN_COUPLED_RECEPTOR_SIGNALING_PATHWAY_COUPLED_TO_CYCLIC_NUCLEOTIDE_SECOND_MESSENGER	subgroup 1	0.0449816	557.434	0.16161	56	AGT, ANXA1, CCR1, OPRD1, HTR4, OPRM1, PTH1R, CHRM2, HRH2, CHRM3	AGT (6.3e-03), ANXA1 (7.7e-02), CCR1 (2.8e-01), OPRD1 (2.8e-01), HTR4 (2.9e-01), OPRM1 (3.1e-01), PTH1R (3.6e-01), CHRM2 (3.7e-01), HRH2 (4.2e-01), CHRM3 (4.5e-01), HRH1 (4.8e-01), TSHR (5.1e-01), CCL2 (5.1e-01), CNR2 (5.3e-01), HTR1A (5.3e-01), CNR1 (5.3e-01), SSTR2 (5.3e-01), VIPR1 (5.4e-01), HTR1F (5.4e-01), PTGIR (5.6e-01), SSTR3 (5.8e-01), NPY1R (6.1e-01), CALCRL (6.8e-01), HRH4 (6.9e-01), S…
GOBP_CARDIOBLAST_PROLIFERATION	subgroup 1	0.0458604	1001.98	0.16359	11	EYA1, PIM1, TBX5, HAND2, SIX1, MKS1, CTNNB1, ISL1, HES1, NOTCH1	EYA1 (2.8e-02), PIM1 (2.2e-01), TBX5 (4.7e-01), HAND2 (5.0e-01), SIX1 (5.2e-01), MKS1 (5.7e-01), CTNNB1 (6.0e-01), ISL1 (6.1e-01), HES1 (7.9e-01), NOTCH1 (8.6e-01), MIR20A (1.0e+00)
GOBP_REGULATION_OF_FEAR_RESPONSE	subgroup 1	0.0458604	677.189	0.16359	10	APOE, MEF2C, NPAS2, PRKAR1B, EPHB2, RAG1, UCN, GRP, GRPR, PENK	APOE (9.0e-03), MEF2C (2.2e-01), NPAS2 (3.0e-01), PRKAR1B (4.9e-01), EPHB2 (5.3e-01), RAG1 (5.7e-01), UCN (1.0e+00), GRP (1.0e+00), GRPR (1.0e+00), PENK (1.0e+00)
GOBP_DETECTION_OF_MECHANICAL_STIMULUS_INVOLVED_IN_SENSORY_PERCEPTION_OF_SOUND	subgroup 1	0.0476612	1909.12	0.168041	15	ADGRV1, COL11A1, HPN, TMC2, PDZD7, LHFPL5, STRC, TMC1, CHRNA10, KIT	ADGRV1 (2.4e-01), COL11A1 (3.0e-01), HPN (3.3e-01), TMC2 (4.0e-01), PDZD7 (5.2e-01), LHFPL5 (5.3e-01), STRC (5.4e-01), TMC1 (5.8e-01), CHRNA10 (6.2e-01), KIT (7.3e-01), MKKS (7.5e-01), WHRN (7.6e-01), KCNQ1 (7.6e-01), PJVK (1.0e+00), CHRNA9 (1.0e+00)
GOBP_REGULATION_OF_HUMORAL_IMMUNE_RESPONSE_MEDIATED_BY_CIRCULATING_IMMUNOGLOBULIN	subgroup 1	0.0476612	763.161	0.168041	18	C4BPB, HPX, C4BPA, FCGR2B, CD46, SUSD4, CR1, FCER2, SVEP1, PTPN6	C4BPB (1.2e-04), HPX (4.1e-04), C4BPA (1.0e-03), FCGR2B (2.5e-01), CD46 (3.4e-01), SUSD4 (3.5e-01), CR1 (3.9e-01), FCER2 (4.0e-01), SVEP1 (4.9e-01), PTPN6 (5.1e-01), PTPRC (5.6e-01), LTA (5.7e-01), NOD2 (5.8e-01), TNF (6.3e-01), CR2 (6.4e-01), CR1L (7.7e-01), FOXJ1 (8.7e-01), TREM2 (1.0e+00)
REACTOME_TERMINATION_OF_O_GLYCAN_BIOSYNTHESIS	subgroup 1	0.0476612	1085.11	0.168041	23	MUC5B, MUC3A, MUC16, MUC6, MUC17, MUC12, MUC1, ST3GAL1, ST6GAL1, MUC4	MUC5B (2.5e-01), MUC3A (2.7e-01), MUC16 (3.0e-01), MUC6 (3.2e-01), MUC17 (3.3e-01), MUC12 (3.3e-01), MUC1 (3.6e-01), ST3GAL1 (3.6e-01), ST6GAL1 (5.1e-01), MUC4 (5.1e-01), MUC13 (5.2e-01), MUC5AC (5.2e-01), ST3GAL4 (5.3e-01), ST3GAL3 (5.3e-01), ST6GALNAC3 (6.2e-01), MUC20 (7.7e-01), ST3GAL2 (7.7e-01), MUCL1 (7.9e-01), ST6GALNAC2 (7.9e-01), ST6GALNAC4 (8.6e-01), MUC15 (1.0e+00), MUC7 (1.0e+00), MUC…
GOBP_ERBB4_SIGNALING_PATHWAY	subgroup 1	0.0485837	920.568	0.169751	10	CADM1, ERBB2, ERBB4, NRG4, EREG, NRG3, NRG1, HBEGF, ACP4, BTC	CADM1 (8.8e-02), ERBB2 (3.2e-01), ERBB4 (4.1e-01), NRG4 (4.4e-01), EREG (4.4e-01), NRG3 (4.8e-01), NRG1 (7.4e-01), HBEGF (8.4e-01), ACP4 (1.0e+00), BTC (1.0e+00)
GOBP_REGULATION_OF_PLASMINOGEN_ACTIVATION	subgroup 1	0.0485837	741.138	0.169751	18	CPB2, SERPINF2, F12, HPN, PLAUR, ANXA2, RUNX1, S100A10, CLEC3B, SERPINE2	CPB2 (3.9e-04), SERPINF2 (2.2e-02), F12 (9.3e-02), HPN (3.3e-01), PLAUR (3.5e-01), ANXA2 (4.0e-01), RUNX1 (4.1e-01), S100A10 (4.8e-01), CLEC3B (5.4e-01), SERPINE2 (5.6e-01), PLAU (5.6e-01), THBS1 (5.9e-01), PLAT (6.0e-01), ENO1 (6.1e-01), SERPINE1 (6.1e-01), MELTF (7.3e-01), PLGRKT (7.9e-01), CTSZ (8.4e-01)
GOBP_L_GLUTAMATE_IMPORT	subgroup 1	0.0495211	303.702	0.171653	39	SLC25A13, SLC1A1, SLC1A2, KCNJ8, ABCC8, GRM1, SLC1A7, SLC1A6, SLC1A3, SLC25A18	SLC25A13 (1.3e-01), SLC1A1 (1.6e-01), SLC1A2 (2.6e-01), KCNJ8 (3.0e-01), ABCC8 (3.1e-01), GRM1 (3.5e-01), SLC1A7 (3.6e-01), SLC1A6 (4.0e-01), SLC1A3 (4.3e-01), SLC25A18 (4.3e-01), ARL6IP5 (4.6e-01), DTNBP1 (5.0e-01), SLC17A8 (5.0e-01), PER2 (5.0e-01), SLC17A7 (5.1e-01), CLN8 (5.3e-01), NTSR1 (5.5e-01), ITGB1 (5.5e-01), SLC38A2 (5.7e-01), ARL6IP1 (6.0e-01), RAB3GAP1 (6.1e-01), ATP1A2 (6.3e-01), TN…
REACTOME_NCAM1_INTERACTIONS	subgroup 1	0.0504737	640.614	0.173407	42	GFRA1, COL5A1, GFRA2, COL2A1, CACNB4, CACNA1S, CACNA1G, COL6A6, CACNA1C, CACNA1I	GFRA1 (8.4e-02), COL5A1 (2.3e-01), GFRA2 (2.5e-01), COL2A1 (2.6e-01), CACNB4 (2.8e-01), CACNA1S (2.9e-01), CACNA1G (3.0e-01), COL6A6 (3.0e-01), CACNA1C (3.1e-01), CACNA1I (3.1e-01), CACNA1D (3.2e-01), CACNA1H (3.3e-01), CNTN2 (3.6e-01), COL4A5 (3.7e-01), CACNB1 (3.7e-01), COL9A1 (4.0e-01), NCAM1 (4.1e-01), CACNB2 (4.2e-01), COL4A1 (4.5e-01), COL6A5 (4.6e-01), COL3A1 (4.7e-01), NCAN (4.8e-01), COL…
GOBP_NEGATIVE_REGULATION_OF_CARDIAC_MUSCLE_CELL_PROLIFERATION	subgroup 1	0.0534239	1032.61	0.179829	16	RBP4, NOG, TBX5, VGLL4, JARID2, SAV1, CITED2, MIR17HG, MAPK11, TP73	RBP4 (2.3e-06), NOG (4.3e-01), TBX5 (4.7e-01), VGLL4 (6.0e-01), JARID2 (6.0e-01), SAV1 (6.2e-01), CITED2 (6.6e-01), MIR17HG (7.3e-01), MAPK11 (8.6e-01), TP73 (9.4e-01), MIR199B (1.0e+00), MIR199A1 (1.0e+00), KCNK2 (1.0e+00), MIR1-1 (1.0e+00), MIR200B (1.0e+00), MIR873 (1.0e+00)
REACTOME_ACYL_CHAIN_REMODELLING_OF_PC	subgroup 1	0.0534239	758.349	0.179829	27	PLA2G2A, PLB1, TMEM86B, LPCAT2, PLA2G4F, PLA2R1, PLA2G12A, PLA2G6, PLBD1, PLA2G5	PLA2G2A (1.2e-01), PLB1 (1.8e-01), TMEM86B (2.3e-01), LPCAT2 (2.9e-01), PLA2G4F (4.0e-01), PLA2R1 (4.7e-01), PLA2G12A (5.0e-01), PLA2G6 (5.2e-01), PLBD1 (5.2e-01), PLA2G5 (5.5e-01), MBOAT2 (5.5e-01), LPCAT4 (5.6e-01), PLA2G4A (6.0e-01), PLA2G4C (6.1e-01), PLA2G4E (6.5e-01), PLA2G4D (6.5e-01), PLAAT3 (7.1e-01), LPCAT3 (7.4e-01), LPCAT1 (7.8e-01), PNPLA8 (8.0e-01), PLA2G2D (1.0e+00), PLA2G10 (1.0e+…
REACTOME_TRANSPORT_OF_INORGANIC_CATIONS_ANIONS_AND_AMINO_ACIDS_OLIGOPEPTIDES	subgroup 1	0.0544387	816.911	0.181844	106	SLC7A2, SLC38A4, SLC15A4, SLC1A1, SLC6A12, SLC1A2, SLC4A10, SLC12A5, SLC4A8, SLC12A1	SLC7A2 (6.6e-05), SLC38A4 (7.3e-05), SLC15A4 (3.9e-02), SLC1A1 (1.6e-01), SLC6A12 (2.5e-01), SLC1A2 (2.6e-01), SLC4A10 (2.8e-01), SLC12A5 (3.2e-01), SLC4A8 (3.3e-01), SLC12A1 (3.4e-01), SLC38A3 (3.5e-01), SLC1A7 (3.6e-01), SRI (3.7e-01), SLC5A12 (3.7e-01), SLC9A4 (3.8e-01), SLC4A4 (3.9e-01), SLC4A3 (3.9e-01), SLC26A7 (3.9e-01), SLC6A15 (3.9e-01), SLC1A6 (4.0e-01), CALM1 (4.0e-01), SLC5A8 (4.1e-01…
GOBP_ADULT_HEART_DEVELOPMENT	subgroup 1	0.0554696	923.831	0.183794	13	ADRA1A, MYH7, SCUBE1, MYH6, MEF2D, HAND2, APLNR, TCAP, MNAT1, CHD7	ADRA1A (4.4e-02), MYH7 (3.2e-01), SCUBE1 (3.3e-01), MYH6 (3.8e-01), MEF2D (3.9e-01), HAND2 (5.0e-01), APLNR (5.3e-01), TCAP (6.8e-01), MNAT1 (7.4e-01), CHD7 (7.7e-01), BMP10 (1.0e+00), NKX2-5 (1.0e+00), APELA (1.0e+00)
GOBP_CARTILAGE_CONDENSATION	subgroup 1	0.0554696	626.843	0.183794	19	SOX5, COL2A1, MAPK14, COL11A1, WNT7A, BMPR1B, SOX6, CCN2, SOX9, PKD1	SOX5 (1.8e-07), COL2A1 (2.6e-01), MAPK14 (2.9e-01), COL11A1 (3.0e-01), WNT7A (3.2e-01), BMPR1B (4.6e-01), SOX6 (4.7e-01), CCN2 (5.2e-01), SOX9 (6.5e-01), PKD1 (6.6e-01), BARX2 (6.7e-01), BMP1 (7.0e-01), MGP (7.1e-01), THRA (8.1e-01), FGF6 (1.0e+00), MYF5 (1.0e+00), OTOR (1.0e+00), FGF4 (1.0e+00), UNCX (1.0e+00)
GOBP_SALIVARY_GLAND_DEVELOPMENT	subgroup 1	0.0554696	542.013	0.183794	34	FGFR2, ESRP2, NKX3-1, EGFR, LAMA1, PLXNA1, PAX6, SHH, FGF10, DAG1	FGFR2 (1.1e-01), ESRP2 (1.1e-01), NKX3-1 (1.6e-01), EGFR (2.3e-01), LAMA1 (2.9e-01), PLXNA1 (3.3e-01), PAX6 (3.4e-01), SHH (3.8e-01), FGF10 (4.2e-01), DAG1 (4.5e-01), TGFB3 (4.9e-01), CLCN2 (4.9e-01), TGFB2 (5.0e-01), TGFB1 (5.2e-01), HGF (5.7e-01), SNAI2 (5.7e-01), PDGFA (5.7e-01), NRP1 (5.9e-01), EDAR (5.9e-01), TWSG1 (6.0e-01), SEMA3C (6.0e-01), BTBD7 (6.0e-01), FGF7 (6.1e-01), TNF (6.3e-01), …
REACTOME_DISEASES_ASSOCIATED_WITH_GLYCOSAMINOGLYCAN_METABOLISM	subgroup 1	0.0554696	564.116	0.183794	41	SDC1, EXT1, SDC2, PAPSS2, ACAN, GPC6, SDC3, DCN, OMD, CHST3	SDC1 (8.0e-05), EXT1 (2.2e-01), SDC2 (2.4e-01), PAPSS2 (2.9e-01), ACAN (3.4e-01), GPC6 (3.6e-01), SDC3 (3.7e-01), DCN (4.4e-01), OMD (4.5e-01), CHST3 (4.7e-01), NCAN (4.8e-01), ST3GAL3 (5.3e-01), CSPG4 (5.5e-01), GPC1 (5.5e-01), BCAN (5.7e-01), SDC4 (5.9e-01), EXT2 (6.1e-01), CHST6 (6.2e-01), BGN (6.2e-01), HSPG2 (6.5e-01), CHSY1 (6.5e-01), AGRN (6.7e-01), FMOD (6.9e-01), HEXA (6.9e-01), B3GALT6 …
GOBP_MONOATOMIC_ANION_HOMEOSTASIS	subgroup 1	0.0565167	807.224	0.186204	21	CPS1, OTC, SLC12A5, SLC12A1, CA12, SLC12A9, KCNE3, TBXAS1, WNK4, FASLG	CPS1 (5.6e-05), OTC (1.1e-01), SLC12A5 (3.2e-01), SLC12A1 (3.4e-01), CA12 (3.9e-01), SLC12A9 (4.2e-01), KCNE3 (4.8e-01), TBXAS1 (4.9e-01), WNK4 (5.3e-01), FASLG (5.5e-01), SLC12A8 (5.5e-01), SLC12A3 (5.6e-01), STK39 (6.2e-01), SLC12A4 (6.2e-01), SLC12A7 (6.7e-01), WNK1 (7.2e-01), SLC12A2 (7.3e-01), SLC12A6 (7.4e-01), KCNQ1 (7.6e-01), ATP6V1B1 (1.0e+00), UMOD (1.0e+00)
GOBP_POSITIVE_REGULATION_OF_OLIGODENDROCYTE_DIFFERENTIATION	subgroup 1	0.0565167	586.996	0.186204	27	TENM4, PTPRZ1, SHH, IL33, NKX6-1, ASPA, DAG1, PRMT5, CLCN2, RHEB	TENM4 (3.2e-01), PTPRZ1 (3.7e-01), SHH (3.8e-01), IL33 (4.2e-01), NKX6-1 (4.2e-01), ASPA (4.4e-01), DAG1 (4.5e-01), PRMT5 (4.7e-01), CLCN2 (4.9e-01), RHEB (5.0e-01), MDK (5.0e-01), MYRF (5.1e-01), MTOR (5.3e-01), HDAC1 (5.4e-01), TNFRSF1B (6.2e-01), IL34 (6.2e-01), TLR2 (6.3e-01), OLIG2 (6.9e-01), CXCR4 (8.0e-01), TP73 (9.4e-01), HDAC2 (9.6e-01), NKX2-2 (1.0e+00), ZNF488 (1.0e+00), NKX6-2 (1.0e+0…
GOBP_RHODOPSIN_MEDIATED_SIGNALING_PATHWAY	subgroup 1	0.0565167	763.075	0.186204	14	RS1, NMT1, SAG, NMT2, GRK7, RDH11, CAMKMT, GUCY2D, GRK4, GRK1	RS1 (3.7e-01), NMT1 (4.4e-01), SAG (4.5e-01), NMT2 (4.7e-01), GRK7 (5.3e-01), RDH11 (5.6e-01), CAMKMT (5.6e-01), GUCY2D (6.5e-01), GRK4 (6.6e-01), GRK1 (1.0e+00), GNAT1 (1.0e+00), RHO (1.0e+00), AIPL1 (1.0e+00), GUCY2F (1.0e+00)
GOBP_IRON_COORDINATION_ENTITY_TRANSPORT	subgroup 1	0.0575803	1005.02	0.188464	13	HRG, HPX, LCN2, ABCC5, SLC48A1, SLC46A1, ABCB6, SLC22A17, ASIC3, ABCB7	HRG (4.9e-05), HPX (4.1e-04), LCN2 (3.0e-01), ABCC5 (6.0e-01), SLC48A1 (6.2e-01), SLC46A1 (6.6e-01), ABCB6 (6.7e-01), SLC22A17 (6.7e-01), ASIC3 (7.0e-01), ABCB7 (7.4e-01), FLVCR1 (7.7e-01), FLVCR2 (8.1e-01), PGRMC2 (8.3e-01)
GOBP_POSITIVE_REGULATION_OF_NEUROINFLAMMATORY_RESPONSE	subgroup 1	0.0575803	696.003	0.188464	18	MMP8, NUPR1, STAP1, TTBK1, IL1B, IL33, LRRK2, IL18, TNF, CCL3	MMP8 (1.1e-01), NUPR1 (1.2e-01), STAP1 (2.0e-01), TTBK1 (2.8e-01), IL1B (3.5e-01), IL33 (4.2e-01), LRRK2 (4.2e-01), IL18 (4.5e-01), TNF (6.3e-01), CCL3 (6.4e-01), IL6 (6.8e-01), CTSC (7.9e-01), PLCG2 (8.0e-01), MIR206 (1.0e+00), MIR128-1 (1.0e+00), TREM2 (1.0e+00), TAFA3 (1.0e+00), MIR142 (1.0e+00)
GOBP_HYPEROSMOTIC_SALINITY_RESPONSE	subgroup 1	0.0586604	721.594	0.190571	10	PCK1, FBP1, XRCC6, SLC25A23, EFHD1, AKR1B1, MICU1, LETM1, TRPV4, XRCC5	PCK1 (4.4e-05), FBP1 (2.9e-02), XRCC6 (2.6e-01), SLC25A23 (3.6e-01), EFHD1 (4.2e-01), AKR1B1 (5.1e-01), MICU1 (5.2e-01), LETM1 (5.3e-01), TRPV4 (6.8e-01), XRCC5 (7.0e-01)
GOBP_OSTEOBLAST_DEVELOPMENT	subgroup 1	0.0586604	763.113	0.190571	17	LRP5, MEN1, JUND, CLEC5A, PTH1R, TNN, SHH, SMAD3, GLI2, PTHLH	LRP5 (1.2e-01), MEN1 (1.3e-01), JUND (1.9e-01), CLEC5A (3.6e-01), PTH1R (3.6e-01), TNN (3.6e-01), SHH (3.8e-01), SMAD3 (3.9e-01), GLI2 (4.1e-01), PTHLH (5.1e-01), LIMD1 (5.3e-01), ACHE (7.3e-01), HOXA2 (7.8e-01), RUNX2 (8.1e-01), SATB2 (8.7e-01), BGLAP (1.0e+00), MSX2 (1.0e+00)
GOBP_NEGATIVE_REGULATION_OF_MITOCHONDRIAL_OUTER_MEMBRANE_PERMEABILIZATION_INVOLVED_IN_APOPTOTIC_SIGNALING_PATHWAY	subgroup 1	0.0597572	698.63	0.192258	14	MPV17L, BOK, ACAA2, IER3, HSPA1A, TMEM14A, SLC25A4, SLC25A5, SLC35F6, GCLC	MPV17L (1.3e-01), BOK (3.0e-01), ACAA2 (3.0e-01), IER3 (3.4e-01), HSPA1A (4.9e-01), TMEM14A (5.9e-01), SLC25A4 (6.1e-01), SLC25A5 (6.9e-01), SLC35F6 (7.5e-01), GCLC (7.8e-01), BAK1 (8.5e-01), FZD9 (1.0e+00), SLC25A31 (1.0e+00), SLC25A6 (1.0e+00), SLC25A6 (1.0e+00)
GOBP_OVULATION	subgroup 1	0.0597572	619.39	0.192258	15	GAS2, INHBA, EREG, INHBB, MMP2, HPGD, NRIP1, ADAMTS1, PGR, SIRT1	GAS2 (2.3e-02), INHBA (1.3e-01), EREG (4.4e-01), INHBB (5.0e-01), MMP2 (5.3e-01), HPGD (5.6e-01), NRIP1 (6.2e-01), ADAMTS1 (6.3e-01), PGR (6.3e-01), SIRT1 (7.0e-01), NOS3 (7.1e-01), AFP (7.4e-01), IMMP2L (7.5e-01), GPR149 (1.0e+00), LEP (1.0e+00)
GOBP_PYRIMIDINE_CONTAINING_COMPOUND_TRANSMEMBRANE_TRANSPORT	subgroup 1	0.0597572	4903.36	0.192258	16	SLC22A1, AQP9, SLC25A33, SLC47A1, SLC28A1, SLC19A3, SLC44A4, SLC28A2, SLC29A3, SLC22A2	SLC22A1 (3.4e-02), AQP9 (1.4e-01), SLC25A33 (2.0e-01), SLC47A1 (2.2e-01), SLC28A1 (3.8e-01), SLC19A3 (4.1e-01), SLC44A4 (4.3e-01), SLC28A2 (4.8e-01), SLC29A3 (5.6e-01), SLC22A2 (5.7e-01), SLC28A3 (6.2e-01), SLC29A2 (6.4e-01), SLC19A2 (6.8e-01), SLC25A36 (7.3e-01), SLC29A1 (7.5e-01), SLC25A19 (8.2e-01)
GOBP_VENOUS_BLOOD_VESSEL_DEVELOPMENT	subgroup 1	0.0597572	535.33	0.192258	16	PROX1, ACVR2B, VEGFA, CCBE1, ENG, APLNR, ACVRL1, SEMA3C, HEG1, EFNB2	PROX1 (5.6e-09), ACVR2B (3.9e-01), VEGFA (4.7e-01), CCBE1 (5.2e-01), ENG (5.2e-01), APLNR (5.3e-01), ACVRL1 (5.7e-01), SEMA3C (6.0e-01), HEG1 (6.2e-01), EFNB2 (6.5e-01), CCM2 (6.6e-01), BMPR2 (7.0e-01), FOXF1 (7.3e-01), NOTCH1 (8.6e-01), TBX20 (1.0e+00), NKX2-5 (1.0e+00)
REACTOME_RESPONSE_TO_METAL_IONS	subgroup 1	0.0597572	830.592	0.192258	14	MT2A, MTF1, CSRP1, MT1F, MT1E, MT1G, MT1X, SNCB, MT1M, MT4	MT2A (2.7e-01), MTF1 (2.9e-01), CSRP1 (3.3e-01), MT1F (4.7e-01), MT1E (5.5e-01), MT1G (6.2e-01), MT1X (7.2e-01), SNCB (1.0e+00), MT1M (1.0e+00), MT4 (1.0e+00), MT1H (1.0e+00), MT3 (1.0e+00), MT1B (1.0e+00), MT1A (1.0e+00)
GOBP_CELL_DIFFERENTIATION_INVOLVED_IN_METANEPHROS_DEVELOPMENT	subgroup 1	0.0608711	900.354	0.193701	23	SALL1, LGR4, GREM1, PAX2, YAP1, CD34, STAT1, LAMB2, POU3F3, WWTR1	SALL1 (5.0e-03), LGR4 (1.8e-01), GREM1 (3.6e-01), PAX2 (4.1e-01), YAP1 (4.5e-01), CD34 (4.9e-01), STAT1 (5.1e-01), LAMB2 (5.1e-01), POU3F3 (5.3e-01), WWTR1 (5.5e-01), WNT9B (5.5e-01), SMO (5.6e-01), CTNNB1 (6.0e-01), PDGFB (6.9e-01), LIF (7.2e-01), OSR1 (7.4e-01), PAX8 (8.0e-01), WNT4 (8.1e-01), SIX2 (1.0e+00), TCF21 (1.0e+00), ADIPOQ (1.0e+00), GDNF (1.0e+00), NPHS2 (1.0e+00)
REACTOME_AZATHIOPRINE_ADME	subgroup 1	0.0608711	607.649	0.193701	23	GSTA1, TPMT, NME2, GUK1, XDH, IMPDH1, RAC1, GMPS, NME1, ABCC4	GSTA1 (1.3e-02), TPMT (1.9e-01), NME2 (2.6e-01), GUK1 (2.8e-01), XDH (2.9e-01), IMPDH1 (4.0e-01), RAC1 (4.1e-01), GMPS (4.2e-01), NME1 (4.5e-01), ABCC4 (4.7e-01), SLC28A2 (4.8e-01), VAV2 (5.5e-01), VAV3 (5.9e-01), ABCC5 (6.0e-01), SLC28A3 (6.2e-01), VAV1 (6.3e-01), SLC29A2 (6.4e-01), NUDT15 (6.7e-01), IMPDH2 (6.8e-01), SLC29A1 (7.5e-01), GSTM1 (8.8e-01), HPRT1 (8.9e-01), GSTA2 (1.0e+00)
REACTOME_SLC_MEDIATED_TRANSMEMBRANE_TRANSPORT	subgroup 1	0.0608711	1141.14	0.193701	247	CP, SLC41A2, SLC7A2, SLC38A4, SLC39A14, SLC22A3, SLC22A1, SLC15A4, SLC30A10, SLC31A1	CP (1.3e-05), SLC41A2 (4.9e-05), SLC7A2 (6.6e-05), SLC38A4 (7.3e-05), SLC39A14 (1.2e-04), SLC22A3 (1.7e-02), SLC22A1 (3.4e-02), SLC15A4 (3.9e-02), SLC30A10 (9.7e-02), SLC31A1 (1.0e-01), SLC2A2 (1.1e-01), EMB (1.2e-01), SLC1A1 (1.6e-01), SLC6A1 (1.9e-01), SLC22A8 (2.0e-01), SLC5A6 (2.2e-01), SLC47A1 (2.2e-01), SLC2A9 (2.4e-01), SLC13A5 (2.5e-01), SLC2A10 (2.5e-01), SLC6A12 (2.5e-01), SLC2A8 (2.6e-…
GOBP_NEGATIVE_REGULATION_OF_NEURON_MIGRATION	subgroup 1	0.0631503	603.726	0.197713	11	TNN, COL3A1, NRG3, STAT3, ADGRG1, CX3CL1, SRGAP2, NEXMIF, GNRH1, GPR173	TNN (3.6e-01), COL3A1 (4.7e-01), NRG3 (4.8e-01), STAT3 (5.5e-01), ADGRG1 (5.6e-01), CX3CL1 (5.9e-01), SRGAP2 (6.3e-01), NEXMIF (7.5e-01), GNRH1 (1.0e+00), GPR173 (1.0e+00), DRD2 (1.0e+00)
GOBP_ACTIN_MYOSIN_FILAMENT_SLIDING	subgroup 1	0.0643162	964.195	0.199574	16	MYL6, TPM1, MYH7, MYH4, MYH2, MYH8, MYH6, MYBPC3, MYL6B, MYH3	MYL6 (2.0e-01), TPM1 (2.6e-01), MYH7 (3.2e-01), MYH4 (3.6e-01), MYH2 (3.7e-01), MYH8 (3.8e-01), MYH6 (3.8e-01), MYBPC3 (4.6e-01), MYL6B (4.8e-01), MYH3 (5.3e-01), ACTC1 (6.7e-01), MYL1 (1.0e+00), MYLK2 (1.0e+00), TNNC1 (1.0e+00), TNNT2 (1.0e+00)
GOBP_GLUTAMATERGIC_NEURON_DIFFERENTIATION	subgroup 1	0.0654997	660.866	0.201902	17	PROX1, ZHX2, WNT7A, PAX6, GRID2, MTPN, OPHN1, PRDM1, KNDC1, CABP4	PROX1 (5.6e-09), ZHX2 (2.3e-01), WNT7A (3.2e-01), PAX6 (3.4e-01), GRID2 (3.5e-01), MTPN (4.7e-01), OPHN1 (5.8e-01), PRDM1 (6.2e-01), KNDC1 (6.6e-01), CABP4 (7.5e-01), NAGLU (8.9e-01), NDP (1.0e+00), RHO (1.0e+00), LBX1 (1.0e+00), GNAT2 (1.0e+00), CBLN1 (1.0e+00), VSX1 (1.0e+00)
GOBP_PHENOTYPIC_SWITCHING	subgroup 1	0.0654997	612.542	0.201902	17	SOD2, MYOCD, OLFM2, MIR140, FGF9, EHMT2, DNMT1, PDGFB, MIR199B, MIR145	SOD2 (2.8e-01), MYOCD (3.2e-01), OLFM2 (3.6e-01), MIR140 (4.3e-01), FGF9 (4.6e-01), EHMT2 (5.1e-01), DNMT1 (5.1e-01), PDGFB (6.9e-01), MIR199B (1.0e+00), MIR145 (1.0e+00), MIR221 (1.0e+00), MIR1-1 (1.0e+00), MIR182 (1.0e+00), MIR18A (1.0e+00), MIR214 (1.0e+00), MIR143 (1.0e+00), MIR21 (1.0e+00)
REACTOME_LGI_ADAM_INTERACTIONS	subgroup 1	0.0654997	1073.89	0.201902	14	STX1B, LGI1, ADAM23, ADAM11, LGI2, CACNG2, LGI3, DLG4, CACNG8, ADAM22	STX1B (5.2e-02), LGI1 (3.1e-01), ADAM23 (3.6e-01), ADAM11 (4.1e-01), LGI2 (4.2e-01), CACNG2 (6.0e-01), LGI3 (6.2e-01), DLG4 (6.2e-01), CACNG8 (6.4e-01), ADAM22 (6.8e-01), STX1A (7.0e-01), LGI4 (1.0e+00), CACNG3 (1.0e+00), CACNG4 (1.0e+00)
GOBP_CATECHOLAMINE_UPTAKE_INVOLVED_IN_SYNAPTIC_TRANSMISSION	subgroup 1	0.0667012	665.023	0.204075	12	RAB3B, SNCA, PARK7, PRKN, SLC6A2, TOR1A, DRD4, DRD1, SLC6A3, GDNF	RAB3B (4.5e-01), SNCA (5.5e-01), PARK7 (5.8e-01), PRKN (6.4e-01), SLC6A2 (6.9e-01), TOR1A (8.8e-01), DRD4 (1.0e+00), DRD1 (1.0e+00), SLC6A3 (1.0e+00), GDNF (1.0e+00), DRD2 (1.0e+00), DRD3 (1.0e+00)
REACTOME_UPTAKE_OF_DIETARY_COBALAMINS_INTO_ENTEROCYTES	subgroup 1	0.0667012	1126.35	0.204075	10	TCN1, CUBN, LMBRD1, ABCD4, AMN, CTRB1, PRSS1, CTRB2, PRSS3, CBLIF	TCN1 (7.5e-02), CUBN (4.4e-01), LMBRD1 (4.5e-01), ABCD4 (5.8e-01), AMN (6.8e-01), CTRB1 (1.0e+00), PRSS1 (1.0e+00), CTRB2 (1.0e+00), PRSS3 (1.0e+00), CBLIF (1.0e+00)
GOBP_POSITIVE_REGULATION_OF_T_CELL_DIFFERENTIATION_IN_THYMUS	subgroup 1	0.0679207	484.952	0.206092	11	TESPA1, VNN1, SHH, GLI2, IL7R, RASGRP1, IL2RG, EGR3, ADA, ADAM8	TESPA1 (2.8e-01), VNN1 (3.6e-01), SHH (3.8e-01), GLI2 (4.1e-01), IL7R (5.0e-01), RASGRP1 (6.2e-01), IL2RG (6.6e-01), EGR3 (7.0e-01), ADA (7.6e-01), ADAM8 (8.1e-01), IHH (1.0e+00)
GOBP_REGULATION_OF_ODONTOGENESIS	subgroup 1	0.0679207	1261.5	0.206092	18	CSF1, APCDD1, SHH, CD34, TNFRSF11B, SP6, MSX1, EDN1, BMP2, WNT10A	CSF1 (2.1e-01), APCDD1 (3.8e-01), SHH (3.8e-01), CD34 (4.9e-01), TNFRSF11B (5.4e-01), SP6 (5.7e-01), MSX1 (5.8e-01), EDN1 (6.6e-01), BMP2 (7.3e-01), WNT10A (8.0e-01), RUNX2 (8.1e-01), PRKCB (8.2e-01), BMP4 (8.8e-01), NGFR (1.0e+00), DMRT3 (1.0e+00), RSPO2 (1.0e+00), FGF8 (1.0e+00), PAX9 (1.0e+00)
GOBP_REGULATION_OF_SKELETAL_MUSCLE_FIBER_DEVELOPMENT	subgroup 1	0.0679207	723.898	0.206092	11	MYOD1, HDAC9, BCL2, SHOX2, LMOD3, FBXO22, ACTN3, NIBAN2, MYF5, MYF6	MYOD1 (3.4e-01), HDAC9 (3.9e-01), BCL2 (4.0e-01), SHOX2 (4.2e-01), LMOD3 (4.4e-01), FBXO22 (4.9e-01), ACTN3 (5.2e-01), NIBAN2 (7.3e-01), MYF5 (1.0e+00), MYF6 (1.0e+00), MYOG (1.0e+00)
GOBP_SERTOLI_CELL_DEVELOPMENT	subgroup 1	0.0679207	670.323	0.206092	15	SDC1, HSD17B4, RAB13, SOX8, GATA1, NTRK1, FLNA, ARID4B, FNDC3A, SOX9	SDC1 (8.0e-05), HSD17B4 (1.1e-01), RAB13 (3.2e-01), SOX8 (3.9e-01), GATA1 (4.9e-01), NTRK1 (5.3e-01), FLNA (5.9e-01), ARID4B (6.0e-01), FNDC3A (6.4e-01), SOX9 (6.5e-01), FER (6.5e-01), ATRX (6.6e-01), ARID4A (7.8e-01), IL1A (1.0e+00), DMRT1 (1.0e+00)
GOBP_LATERAL_MESODERM_DEVELOPMENT	subgroup 1	0.0691585	540.797	0.20822	15	SHH, BMPR1A, YAP1, SMAD2, SMO, TAF10, CITED2, TEAD2, FOXF1, MESP1	SHH (3.8e-01), BMPR1A (4.1e-01), YAP1 (4.5e-01), SMAD2 (5.3e-01), SMO (5.6e-01), TAF10 (6.4e-01), CITED2 (6.6e-01), TEAD2 (6.7e-01), FOXF1 (7.3e-01), MESP1 (1.0e+00), NODAL (1.0e+00), TBX20 (1.0e+00), FOXH1 (1.0e+00), DAND5 (1.0e+00), CER1 (1.0e+00)
GOBP_NEGATIVE_CHEMOTAXIS	subgroup 1	0.0691585	804.138	0.20822	47	APOA1, SEMA4G, RHOA, SLIT1, FLRT2, ROBO2, SLIT2, SLIT3, SEMA3A, DPP4	APOA1 (6.2e-04), SEMA4G (1.6e-01), RHOA (1.9e-01), SLIT1 (2.4e-01), FLRT2 (2.4e-01), ROBO2 (2.6e-01), SLIT2 (2.8e-01), SLIT3 (3.0e-01), SEMA3A (3.2e-01), DPP4 (3.3e-01), SEMA6C (3.3e-01), SEMA6D (3.5e-01), SEMA3B (3.5e-01), EPHA7 (3.5e-01), SEMA5A (3.6e-01), UNC5C (3.8e-01), SEMA5B (4.1e-01), PLXNA3 (4.1e-01), PLXNA4 (4.7e-01), RYK (4.7e-01), NRG3 (4.8e-01), SEMA4F (5.1e-01), ITGB3 (5.4e-01), NRP…
GOBP_NEGATIVE_REGULATION_OF_T_CELL_DIFFERENTIATION_IN_THYMUS	subgroup 1	0.0691585	588.473	0.20822	10	ERBB2, SHH, TMEM131L, PTPN2, ZC3H8, FOXJ1, BMP4, CLEC4G, RAG2, IHH	ERBB2 (3.2e-01), SHH (3.8e-01), TMEM131L (4.6e-01), PTPN2 (6.5e-01), ZC3H8 (7.0e-01), FOXJ1 (8.7e-01), BMP4 (8.8e-01), CLEC4G (1.0e+00), RAG2 (1.0e+00), IHH (1.0e+00)
GOBP_REGULATION_OF_PHOSPHATIDYLCHOLINE_METABOLIC_PROCESS	subgroup 1	0.0691585	759.508	0.20822	10	APOC1, MFSD2A, SCARB1, ABCA3, CAPN2, ACSL3, FABP3, LPCAT1, RAB38, LDLR	APOC1 (4.4e-06), MFSD2A (1.2e-01), SCARB1 (3.3e-01), ABCA3 (5.1e-01), CAPN2 (5.7e-01), ACSL3 (6.3e-01), FABP3 (7.7e-01), LPCAT1 (7.8e-01), RAB38 (7.9e-01), LDLR (8.1e-01)
GOBP_EYELID_DEVELOPMENT_IN_CAMERA_TYPE_EYE	subgroup 1	0.0716897	637.751	0.212996	13	INHBA, EGFR, SOX11, PRICKLE1, SOS1, SRF, STRA6, TFAP2A, HDAC1, GRHL3	INHBA (1.3e-01), EGFR (2.3e-01), SOX11 (3.2e-01), PRICKLE1 (3.2e-01), SOS1 (4.0e-01), SRF (4.5e-01), STRA6 (5.1e-01), TFAP2A (5.2e-01), HDAC1 (5.4e-01), GRHL3 (6.9e-01), HDAC2 (9.6e-01), TWIST1 (1.0e+00), OSR2 (1.0e+00)
GOBP_CATECHOL_CONTAINING_COMPOUND_BIOSYNTHETIC_PROCESS	subgroup 1	0.0729835	504.617	0.215557	22	ALDH2, PAH, DAO, VPS35, KL, DBH, HAND2, TGFB2, GATA3, GCH1	ALDH2 (4.5e-02), PAH (6.8e-02), DAO (3.7e-01), VPS35 (4.6e-01), KL (4.8e-01), DBH (4.9e-01), HAND2 (5.0e-01), TGFB2 (5.0e-01), GATA3 (5.3e-01), GCH1 (5.3e-01), SNCA (5.5e-01), PARK7 (5.8e-01), HDC (6.0e-01), MOXD1 (6.3e-01), NR4A2 (8.0e-01), PNMT (1.0e+00), MOXD2P (1.0e+00), INSM1 (1.0e+00), TH (1.0e+00), GPR37 (1.0e+00), SLC6A3 (1.0e+00), DDC (1.0e+00)
GOBP_HYPOTONIC_RESPONSE	subgroup 1	0.0729835	852.442	0.215557	13	PCK1, FBP1, TSPO, CAB39, SLC12A5, ITGA2, MYLK, STK39, TRPV4, SLC4A11	PCK1 (4.4e-05), FBP1 (2.9e-02), TSPO (4.8e-02), CAB39 (2.4e-01), SLC12A5 (3.2e-01), ITGA2 (5.3e-01), MYLK (5.8e-01), STK39 (6.2e-01), TRPV4 (6.8e-01), SLC4A11 (7.1e-01), OXSR1 (7.2e-01), SLC12A6 (7.4e-01), AQP5 (1.0e+00)
REACTOME_FORMATION_OF_THE_ANTERIOR_NEURAL_PLATE	subgroup 1	0.0729835	2012.07	0.215557	11	SOX1, PAX6, ZEB2, ZNF521, ZIC2, GBX2, POU3F1, POU5F1, OTX2, NANOG	SOX1 (2.1e-01), PAX6 (3.4e-01), ZEB2 (3.6e-01), ZNF521 (5.9e-01), ZIC2 (6.4e-01), GBX2 (1.0e+00), POU3F1 (1.0e+00), POU5F1 (1.0e+00), OTX2 (1.0e+00), NANOG (1.0e+00), SOX2 (1.0e+00)
GOBP_SPINAL_CORD_ASSOCIATION_NEURON_DIFFERENTIATION	subgroup 1	0.0742963	840.788	0.217778	12	MDGA1, TAL1, LHX5, GDF7, LMO4, GSX1, LHX3, GSX2, WNT3A, LHX1	MDGA1 (3.2e-01), TAL1 (5.4e-01), LHX5 (5.7e-01), GDF7 (6.0e-01), LMO4 (8.9e-01), GSX1 (1.0e+00), LHX3 (1.0e+00), GSX2 (1.0e+00), WNT3A (1.0e+00), LHX1 (1.0e+00), WNT1 (1.0e+00), ASCL1 (1.0e+00)
REACTOME_COLLAGEN_CHAIN_TRIMERIZATION	subgroup 1	0.0742963	605.056	0.217778	44	COL18A1, COL17A1, COL5A1, COL7A1, COL2A1, COL11A2, COL12A1, COL16A1, COL11A1, COL13A1	COL18A1 (7.7e-02), COL17A1 (9.3e-02), COL5A1 (2.3e-01), COL7A1 (2.6e-01), COL2A1 (2.6e-01), COL11A2 (2.7e-01), COL12A1 (2.8e-01), COL16A1 (2.8e-01), COL11A1 (3.0e-01), COL13A1 (3.0e-01), COL6A6 (3.0e-01), COL1A1 (3.1e-01), COL22A1 (3.2e-01), COL4A6 (3.2e-01), COL20A1 (3.3e-01), COL27A1 (3.5e-01), COL4A5 (3.7e-01), COL9A1 (4.0e-01), COL1A2 (4.5e-01), COL4A1 (4.5e-01), COL6A5 (4.6e-01), COL14A1 (4.…
GOBP_DEOXYRIBONUCLEOTIDE_CATABOLIC_PROCESS	subgroup 1	0.0756284	252.782	0.220205	29	DPYS, GDA, NUDT16, UPP1, XDH, NT5C, DPYD, NUDT18, TDG, SAMHD1	DPYS (4.0e-03), GDA (1.1e-02), NUDT16 (1.2e-01), UPP1 (2.5e-01), XDH (2.9e-01), NT5C (3.1e-01), DPYD (3.9e-01), NUDT18 (4.1e-01), TDG (4.7e-01), SAMHD1 (4.7e-01), UPP2 (4.7e-01), NEIL2 (5.0e-01), TYMP (5.0e-01), UPB1 (5.2e-01), DERA (5.2e-01), NT5C1A (5.4e-01), DUT (5.4e-01), PNP (5.5e-01), NEIL1 (6.1e-01), NT5M (6.3e-01), NTHL1 (6.4e-01), NUDT15 (6.7e-01), OGG1 (6.9e-01), MBD4 (7.2e-01), SMUG1 (…
GOBP_MYOBLAST_MIGRATION	subgroup 1	0.0756284	832.767	0.220205	13	ANXA1, ROCK1, PLEKHO1, BIN3, MEGF10, SIX4, SIX1, AKIRIN1, SMO, ITGB1BP1	ANXA1 (7.7e-02), ROCK1 (2.3e-01), PLEKHO1 (3.4e-01), BIN3 (3.4e-01), MEGF10 (3.5e-01), SIX4 (4.5e-01), SIX1 (5.2e-01), AKIRIN1 (5.3e-01), SMO (5.6e-01), ITGB1BP1 (6.6e-01), THBS4 (6.6e-01), NET1 (7.3e-01), MSTN (1.0e+00)
GOBP_CARDIAC_CELL_FATE_COMMITMENT	subgroup 1	0.0769799	1453.78	0.222655	16	RBPJ, TENM4, TBX5, ACVR1, TBX3, ITGB1, WT1, ISL1, TBX18, SOX17	RBPJ (2.9e-01), TENM4 (3.2e-01), TBX5 (4.7e-01), ACVR1 (4.7e-01), TBX3 (4.8e-01), ITGB1 (5.5e-01), WT1 (5.7e-01), ISL1 (6.1e-01), TBX18 (6.4e-01), SOX17 (6.4e-01), DKK1 (8.3e-01), MESP1 (1.0e+00), NKX2-5 (1.0e+00), WNT3A (1.0e+00), WNT8A (1.0e+00), MIR19B1 (1.0e+00)
REACTOME_GABA_SYNTHESIS_RELEASE_REUPTAKE_AND_DEGRADATION	subgroup 1	0.0769799	1021.48	0.222655	19	SLC6A1, ABAT, SLC6A12, SLC6A11, GAD2, GAD1, SLC6A13, ALDH5A1, VAMP2, HSPA8	SLC6A1 (1.9e-01), ABAT (2.4e-01), SLC6A12 (2.5e-01), SLC6A11 (4.1e-01), GAD2 (4.5e-01), GAD1 (4.7e-01), SLC6A13 (5.3e-01), ALDH5A1 (5.5e-01), VAMP2 (5.9e-01), HSPA8 (6.7e-01), CPLX1 (6.8e-01), RAB3A (6.8e-01), DNAJC5 (6.9e-01), STX1A (7.0e-01), SYT1 (7.6e-01), RIMS1 (7.7e-01), STXBP1 (7.8e-01), SNAP25 (1.0e+00), SLC32A1 (1.0e+00)
GOBP_CORNEA_DEVELOPMENT_IN_CAMERA_TYPE_EYE	subgroup 1	0.0797419	2409.39	0.227553	12	LIMK2, SOX11, WNT2B, PRICKLE1, PAX6, WNT9B, WNT9A, WNT6, FOXE3, ANGPTL7	LIMK2 (3.1e-01), SOX11 (3.2e-01), WNT2B (3.2e-01), PRICKLE1 (3.2e-01), PAX6 (3.4e-01), WNT9B (5.5e-01), WNT9A (7.3e-01), WNT6 (1.0e+00), FOXE3 (1.0e+00), ANGPTL7 (1.0e+00), KERA (1.0e+00), KRT12 (1.0e+00)
GOBP_HORMONE_CATABOLIC_PROCESS	subgroup 1	0.0797419	795.197	0.227553	11	HSD17B6, SRD5A1, ACE, IDE, ECE1, HSD17B11, CYP19A1, SPP1, MME, DIO3	HSD17B6 (2.9e-04), SRD5A1 (8.8e-02), ACE (3.9e-01), IDE (5.7e-01), ECE1 (6.1e-01), HSD17B11 (6.2e-01), CYP19A1 (7.4e-01), SPP1 (7.6e-01), MME (8.4e-01), DIO3 (1.0e+00), SULT1E1 (1.0e+00)
GOBP_L_GLUTAMATE_TRANSMEMBRANE_TRANSPORT	subgroup 1	0.0797419	391.251	0.227553	29	SLC25A13, SLC1A1, SLC1A2, GRM1, SLC1A7, SLC1A6, SLC1A3, SLC25A18, ARL6IP5, SLC17A8	SLC25A13 (1.3e-01), SLC1A1 (1.6e-01), SLC1A2 (2.6e-01), GRM1 (3.5e-01), SLC1A7 (3.6e-01), SLC1A6 (4.0e-01), SLC1A3 (4.3e-01), SLC25A18 (4.3e-01), ARL6IP5 (4.6e-01), SLC17A8 (5.0e-01), PER2 (5.0e-01), SLC17A7 (5.1e-01), CLN8 (5.3e-01), NTSR1 (5.5e-01), ITGB1 (5.5e-01), ARL6IP1 (6.0e-01), ATP1A2 (6.3e-01), TNF (6.3e-01), SLC7A11 (6.4e-01), KCNJ10 (6.7e-01), SLC25A22 (7.1e-01), SLC3A1 (7.3e-01), PSE…
GOBP_EPITHELIAL_STRUCTURE_MAINTENANCE	subgroup 1	0.0811529	686.786	0.229726	34	RBP4, MUC2, HTR4, MUC6, STRAP, SLC22A5, TLR4, SRF, CROCC, LDB2	RBP4 (2.3e-06), MUC2 (2.9e-01), HTR4 (2.9e-01), MUC6 (3.2e-01), STRAP (3.8e-01), SLC22A5 (4.2e-01), TLR4 (4.4e-01), SRF (4.5e-01), CROCC (4.9e-01), LDB2 (4.9e-01), MUC4 (5.1e-01), MUC13 (5.2e-01), PBLD (5.3e-01), IL10RA (5.4e-01), LSR (5.6e-01), MKS1 (5.7e-01), NOD2 (5.8e-01), ILDR1 (6.0e-01), TFF3 (6.0e-01), PIWIL4 (6.1e-01), CRACD (6.2e-01), CXADR (6.3e-01), NEUROD1 (6.4e-01), VSIG1 (6.4e-01), …
GOBP_DETOXIFICATION_OF_INORGANIC_COMPOUND	subgroup 1	0.082584	494.219	0.231829	22	CAT, TXN, MT2A, MUC2, SLC30A1, MT1F, MT1E, PARK7, MT1G, SLC39A8	CAT (5.0e-02), TXN (1.8e-01), MT2A (2.7e-01), MUC2 (2.9e-01), SLC30A1 (3.3e-01), MT1F (4.7e-01), MT1E (5.5e-01), PARK7 (5.8e-01), MT1G (6.2e-01), SLC39A8 (6.3e-01), ABCB6 (6.7e-01), SLC11A1 (7.1e-01), MT1X (7.2e-01), ATP7A (9.2e-01), MT1DP (1.0e+00), MT1M (1.0e+00), MT4 (1.0e+00), MT1H (1.0e+00), MT3 (1.0e+00), MT1B (1.0e+00), MT1A (1.0e+00), MT1HL1 (1.0e+00)
GOBP_MECHANOSENSORY_BEHAVIOR	subgroup 1	0.082584	888.75	0.231829	14	NRXN1, ETV1, NRXN2, STRBP, SHANK3, SLC1A3, HTT, STRA6, SLITRK6, CNTNAP2	NRXN1 (1.9e-01), ETV1 (2.8e-01), NRXN2 (3.4e-01), STRBP (3.5e-01), SHANK3 (3.7e-01), SLC1A3 (4.3e-01), HTT (4.4e-01), STRA6 (5.1e-01), SLITRK6 (6.1e-01), CNTNAP2 (6.1e-01), TIFAB (6.6e-01), NEUROG1 (1.0e+00), DRD2 (1.0e+00), DCANP1 (1.0e+00)
GOBP_SODIUM_ION_TRANSMEMBRANE_TRANSPORT	subgroup 1	0.082584	748.127	0.231829	180	PTPN3, CHP1, SLC17A4, FXYD1, CAMK2D, TESC, SLC6A1, SCN8A, SLC5A6, HECW1	PTPN3 (1.9e-05), CHP1 (3.1e-03), SLC17A4 (7.9e-02), FXYD1 (9.0e-02), CAMK2D (1.7e-01), TESC (1.9e-01), SLC6A1 (1.9e-01), SCN8A (2.1e-01), SLC5A6 (2.2e-01), HECW1 (2.4e-01), SLC13A5 (2.5e-01), SLC6A12 (2.5e-01), GLRX (2.6e-01), NALCN (2.7e-01), SLC4A10 (2.8e-01), PRKCE (2.9e-01), HECW2 (2.9e-01), SCN2A (3.0e-01), HCN1 (3.1e-01), ATP1A4 (3.2e-01), SCN5A (3.2e-01), SCNN1A (3.2e-01), SLC4A8 (3.3e-01)…
GOBP_CELL_PROLIFERATION_INVOLVED_IN_HEART_MORPHOGENESIS	subgroup 1	0.0840355	569.071	0.234048	20	EYA1, PIM1, RBPJ, SMAD4, TBX5, TBX3, PITX2, HAND2, SIX1, ENG	EYA1 (2.8e-02), PIM1 (2.2e-01), RBPJ (2.9e-01), SMAD4 (3.8e-01), TBX5 (4.7e-01), TBX3 (4.8e-01), PITX2 (4.8e-01), HAND2 (5.0e-01), SIX1 (5.2e-01), ENG (5.2e-01), MKS1 (5.7e-01), TGFBR2 (5.7e-01), CTNNB1 (6.0e-01), ISL1 (6.1e-01), SOX9 (6.5e-01), BMPR2 (7.0e-01), HES1 (7.9e-01), NOTCH1 (8.6e-01), BMP10 (1.0e+00), MIR20A (1.0e+00)
GOBP_CALCIUM_ION_REGULATED_EXOCYTOSIS_OF_NEUROTRANSMITTER	subgroup 1	0.0855076	1301.14	0.236177	21	SYT7, STX1B, RIMS2, UNC13B, UNC13C, UNC13A, DOC2B, ATP2A2, SYT2, RAB3GAP1	SYT7 (8.0e-03), STX1B (5.2e-02), RIMS2 (2.9e-01), UNC13B (3.0e-01), UNC13C (3.4e-01), UNC13A (3.7e-01), DOC2B (3.9e-01), ATP2A2 (5.7e-01), SYT2 (5.9e-01), RAB3GAP1 (6.1e-01), RAB3A (6.8e-01), SYT5 (6.9e-01), SYT1 (7.6e-01), RIMS1 (7.7e-01), STXBP1 (7.8e-01), SYT11 (8.1e-01), RIMS3 (8.8e-01), SYT8 (1.0e+00), SNAP25 (1.0e+00), RIMS4 (1.0e+00), SYT4 (1.0e+00)
GOBP_MESENCHYMAL_TO_EPITHELIAL_TRANSITION_INVOLVED_IN_METANEPHROS_MORPHOGENESIS	subgroup 1	0.0855076	1361.76	0.236177	11	SALL1, GREM1, PAX2, STAT1, WNT9B, SMO, CTNNB1, LIF, PAX8, SIX2	SALL1 (5.0e-03), GREM1 (3.6e-01), PAX2 (4.1e-01), STAT1 (5.1e-01), WNT9B (5.5e-01), SMO (5.6e-01), CTNNB1 (6.0e-01), LIF (7.2e-01), PAX8 (8.0e-01), SIX2 (1.0e+00), GDNF (1.0e+00)
GOBP_TONGUE_MORPHOGENESIS	subgroup 1	0.0855076	1102.69	0.236177	10	SIX4, TBX1, INTU, SIX1, HDAC1, CTNNB1, CYP26B1, WDPCP, HDAC2, HOXC13	SIX4 (4.5e-01), TBX1 (4.5e-01), INTU (4.9e-01), SIX1 (5.2e-01), HDAC1 (5.4e-01), CTNNB1 (6.0e-01), CYP26B1 (7.7e-01), WDPCP (8.3e-01), HDAC2 (9.6e-01), HOXC13 (1.0e+00)
REACTOME_ERBB2_REGULATES_CELL_MOTILITY	subgroup 1	0.0855076	581.378	0.236177	15	ERBB3, RHOA, EGFR, ERBB2, ERBB4, NRG4, EREG, NRG3, EGF, DIAPH1	ERBB3 (1.6e-01), RHOA (1.9e-01), EGFR (2.3e-01), ERBB2 (3.2e-01), ERBB4 (4.1e-01), NRG4 (4.4e-01), EREG (4.4e-01), NRG3 (4.8e-01), EGF (5.1e-01), DIAPH1 (5.4e-01), NRG2 (6.0e-01), NRG1 (7.4e-01), HBEGF (8.4e-01), MEMO1 (8.5e-01), BTC (1.0e+00)
GOBP_REGULATION_OF_POSTSYNAPTIC_DENSITY_ASSEMBLY	subgroup 1	0.0870005	605.319	0.238509	11	PTPRS, GRID2, LRRTM2, IL1RAP, CRIPT, PTPRD, ABI3, LRFN4, PTK2B, LRRC4B	PTPRS (3.3e-01), GRID2 (3.5e-01), LRRTM2 (3.8e-01), IL1RAP (4.4e-01), CRIPT (5.1e-01), PTPRD (6.4e-01), ABI3 (7.0e-01), LRFN4 (7.6e-01), PTK2B (7.7e-01), LRRC4B (1.0e+00), CBLN1 (1.0e+00)
GOBP_REGULATION_OF_TOOTH_MINERALIZATION	subgroup 1	0.0870005	863.974	0.238509	12	CFTR, BCOR, SLC4A2, MMP20, DMP1, TFAP2A, ENAM, AMTN, WNT6, ASPN	CFTR (2.0e-01), BCOR (3.4e-01), SLC4A2 (4.6e-01), MMP20 (5.0e-01), DMP1 (5.2e-01), TFAP2A (5.2e-01), ENAM (5.9e-01), AMTN (7.2e-01), WNT6 (1.0e+00), ASPN (1.0e+00), AMELX (1.0e+00), ODAPH (1.0e+00)
GOBP_POSTSYNAPTIC_MEMBRANE_ASSEMBLY	subgroup 1	0.0885143	1362.11	0.241522	10	NRXN1, CDH2, NRXN2, LRP4, NLGN2, EPHB2, NLGN4X, NLGN1, NLGN3, NLGN4Y	NRXN1 (1.9e-01), CDH2 (3.2e-01), NRXN2 (3.4e-01), LRP4 (3.8e-01), NLGN2 (4.0e-01), EPHB2 (5.3e-01), NLGN4X (5.8e-01), NLGN1 (6.9e-01), NLGN3 (7.0e-01), NLGN4Y (1.0e+00)
GOBP_REGULATION_OF_BASEMENT_MEMBRANE_ORGANIZATION	subgroup 1	0.0885143	466.267	0.241522	11	LAMA1, LAMA2, PHLDB2, LAMB1, DAG1, NID1, LAMB2, CLASP2, LAMC1, PHLDB1	LAMA1 (2.9e-01), LAMA2 (3.0e-01), PHLDB2 (3.5e-01), LAMB1 (4.3e-01), DAG1 (4.5e-01), NID1 (5.1e-01), LAMB2 (5.1e-01), CLASP2 (5.4e-01), LAMC1 (5.4e-01), PHLDB1 (6.8e-01), CLASP1 (7.7e-01)
GOBP_REGULATION_OF_POSTSYNAPTIC_SPECIALIZATION_ASSEMBLY	subgroup 1	0.0900493	715.349	0.243996	14	PTPRS, GRID2, LRRTM2, SPTBN2, IL1RAP, ARHGEF9, CRIPT, PTPRD, ABI3, LRFN4	PTPRS (3.3e-01), GRID2 (3.5e-01), LRRTM2 (3.8e-01), SPTBN2 (4.3e-01), IL1RAP (4.4e-01), ARHGEF9 (5.0e-01), CRIPT (5.1e-01), PTPRD (6.4e-01), ABI3 (7.0e-01), LRFN4 (7.6e-01), PTK2B (7.7e-01), GAP43 (1.0e+00), LRRC4B (1.0e+00), CBLN1 (1.0e+00)
GOBP_REGULATION_OF_RESPONSE_TO_FOOD	subgroup 1	0.0900493	428.654	0.243996	14	PPARA, NENF, BBS2, SPX, PRKCG, GHRL, BBS4, MKKS, NPY, UCN	PPARA (5.0e-03), NENF (3.9e-01), BBS2 (4.1e-01), SPX (4.1e-01), PRKCG (5.0e-01), GHRL (7.2e-01), BBS4 (7.2e-01), MKKS (7.5e-01), NPY (1.0e+00), UCN (1.0e+00), GHSR (1.0e+00), MT3 (1.0e+00), CARTPT (1.0e+00), LEP (1.0e+00)
GOBP_DIGESTIVE_TRACT_MORPHOGENESIS	subgroup 1	0.0916057	805.148	0.247159	49	EPB41L5, FGFR2, EGFR, ID2, SOX11, HLX, GLI3, SFRP1, SHH, HNF1B	EPB41L5 (9.7e-04), FGFR2 (1.1e-01), EGFR (2.3e-01), ID2 (2.5e-01), SOX11 (3.2e-01), HLX (3.3e-01), GLI3 (3.3e-01), SFRP1 (3.5e-01), SHH (3.8e-01), HNF1B (3.9e-01), SMAD3 (3.9e-01), ACVR2B (3.9e-01), BCL2 (4.0e-01), GLI2 (4.1e-01), FGF10 (4.2e-01), SHOX2 (4.2e-01), AHI1 (4.4e-01), RBPMS2 (4.6e-01), GLI1 (4.8e-01), NPR2 (4.8e-01), STRA6 (5.1e-01), GATA4 (5.3e-01), SMAD2 (5.3e-01), EPHB3 (5.5e-01), …
GOBP_VITAMIN_TRANSMEMBRANE_TRANSPORT	subgroup 1	0.0916057	2801.22	0.247159	21	GC, SLC22A1, SLC5A6, SLC47A1, SLC25A32, LRP2, SCARB1, SLC19A3, SLC44A4, SLC27A1	GC (4.9e-04), SLC22A1 (3.4e-02), SLC5A6 (2.2e-01), SLC47A1 (2.2e-01), SLC25A32 (3.1e-01), LRP2 (3.2e-01), SCARB1 (3.3e-01), SLC19A3 (4.1e-01), SLC44A4 (4.3e-01), SLC27A1 (4.8e-01), STRA6 (5.1e-01), SLC23A1 (5.5e-01), SLC22A2 (5.7e-01), ABCC5 (6.0e-01), SLC23A2 (6.2e-01), SLC46A1 (6.6e-01), SLC19A2 (6.8e-01), SLC19A1 (6.9e-01), SLC25A19 (8.2e-01), SLC23A3 (1.0e+00), C2orf83 (1.0e+00)
REACTOME_HS_GAG_DEGRADATION	subgroup 1	0.0916057	926.099	0.247159	24	SDC1, SDC2, GPC6, SDC3, HPSE, GLB1L2, HPSE2, IDUA, GPC1, SDC4	SDC1 (8.0e-05), SDC2 (2.4e-01), GPC6 (3.6e-01), SDC3 (3.7e-01), HPSE (3.8e-01), GLB1L2 (3.9e-01), HPSE2 (3.9e-01), IDUA (5.4e-01), GPC1 (5.5e-01), SDC4 (5.9e-01), GLB1L3 (5.9e-01), HGSNAT (6.2e-01), GLB1L (6.2e-01), HSPG2 (6.5e-01), IDS (6.5e-01), AGRN (6.7e-01), GPC5 (7.1e-01), GLB1 (7.2e-01), GPC2 (7.4e-01), GUSB (7.8e-01), NAGLU (8.9e-01), SGSH (9.1e-01), GPC4 (1.0e+00), GPC3 (1.0e+00)
GOBP_NEGATIVE_REGULATION_OF_HUMORAL_IMMUNE_RESPONSE	subgroup 1	0.0931836	748.794	0.249776	17	C4BPB, C4BPA, A2M, CD59, FCGR2B, CD46, SUSD4, SERPING1, CR1, SVEP1	C4BPB (1.2e-04), C4BPA (1.0e-03), A2M (9.8e-02), CD59 (2.3e-01), FCGR2B (2.5e-01), CD46 (3.4e-01), SUSD4 (3.5e-01), SERPING1 (3.7e-01), CR1 (3.9e-01), SVEP1 (4.9e-01), PTPN6 (5.1e-01), VSIG4 (5.6e-01), CR2 (6.4e-01), CD55 (7.0e-01), SPINK5 (7.5e-01), CR1L (7.7e-01), FOXJ1 (8.7e-01)
GOBP_PRESYNAPTIC_MEMBRANE_ORGANIZATION	subgroup 1	0.0931836	1075.4	0.249776	10	CNTN2, PTEN, LRP4, NLGN2, NLGN4X, PTPRD, NLGN1, NLGN3, NLGN4Y, IL1RAPL1	CNTN2 (3.6e-01), PTEN (3.6e-01), LRP4 (3.8e-01), NLGN2 (4.0e-01), NLGN4X (5.8e-01), PTPRD (6.4e-01), NLGN1 (6.9e-01), NLGN3 (7.0e-01), NLGN4Y (1.0e+00), IL1RAPL1 (1.0e+00)
GOBP_POSITIVE_REGULATION_OF_HEART_RATE	subgroup 1	0.0947832	576.624	0.251747	27	ADRA1A, SLC1A1, TPM1, ADM, HRC, CHRNA7, ADRB1, TRPM4, SCN3B, EDN3	ADRA1A (4.4e-02), SLC1A1 (1.6e-01), TPM1 (2.6e-01), ADM (3.6e-01), HRC (3.9e-01), CHRNA7 (4.2e-01), ADRB1 (4.3e-01), TRPM4 (4.5e-01), SCN3B (4.6e-01), EDN3 (5.0e-01), AVPR1A (5.0e-01), GCH1 (5.3e-01), RYR2 (5.4e-01), PDE4D (5.6e-01), ATP2A2 (5.7e-01), EDN1 (6.6e-01), ADM2 (6.9e-01), HEY2 (7.3e-01), ADA (7.6e-01), KCNQ1 (7.6e-01), RGS4 (1.0e+00), ADM5 (1.0e+00), NPPA (1.0e+00), ADRA1B (1.0e+00), E…
GOBP_STABILIZATION_OF_MEMBRANE_POTENTIAL	subgroup 1	0.0947832	647.073	0.251747	17	KCNK12, CHCHD10, KCNK10, KCNK5, KCNK6, KCNN4, KCNK7, KCNK9, KCNK13, KCNK17	KCNK12 (4.2e-01), CHCHD10 (4.8e-01), KCNK10 (4.8e-01), KCNK5 (5.4e-01), KCNK6 (7.5e-01), KCNN4 (8.4e-01), KCNK7 (1.0e+00), KCNK9 (1.0e+00), KCNK13 (1.0e+00), KCNK17 (1.0e+00), KCNK2 (1.0e+00), KCNK18 (1.0e+00), KCNK15 (1.0e+00), KCNK16 (1.0e+00), KCNK1 (1.0e+00), KCNK4 (1.0e+00), KCNK3 (1.0e+00)
GOBP_AXIS_ELONGATION	subgroup 1	0.0964048	1208.43	0.254506	29	FGFR2, NKD1, PRICKLE1, SFRP1, SHH, HNF1B, TRIM28, TNC, FGF10, SIX4	FGFR2 (1.1e-01), NKD1 (2.1e-01), PRICKLE1 (3.2e-01), SFRP1 (3.5e-01), SHH (3.8e-01), HNF1B (3.9e-01), TRIM28 (4.1e-01), TNC (4.1e-01), FGF10 (4.2e-01), SIX4 (4.5e-01), MED12 (4.5e-01), YAP1 (4.5e-01), ESR1 (4.7e-01), SIX1 (5.2e-01), PTK7 (5.3e-01), RDH10 (5.4e-01), FGF1 (5.6e-01), SPRY1 (5.7e-01), WNT5A (6.1e-01), SOX9 (6.5e-01), MAGI2 (7.1e-01), WNT11 (7.3e-01), MED1 (7.6e-01), SPRY2 (8.0e-01), …
GOBP_DEVELOPMENTAL_INDUCTION	subgroup 1	0.0964048	951.307	0.254506	34	SALL1, FZD5, C12orf43, ROBO2, WNT2B, FGF2, SOX8, WNT3, FGF10, HIPK2	SALL1 (5.0e-03), FZD5 (1.0e-01), C12orf43 (1.5e-01), ROBO2 (2.6e-01), WNT2B (3.2e-01), FGF2 (3.5e-01), SOX8 (3.9e-01), WNT3 (4.0e-01), FGF10 (4.2e-01), HIPK2 (5.1e-01), AR (5.2e-01), SIX1 (5.2e-01), FRS2 (5.3e-01), FGF1 (5.6e-01), SPRY1 (5.7e-01), CTNNB1 (6.0e-01), WNT5A (6.1e-01), HIPK1 (6.3e-01), SOX9 (6.5e-01), WNT2 (7.0e-01), BMP2 (7.3e-01), WNT11 (7.3e-01), ROBO1 (7.3e-01), GATA5 (7.8e-01), …
GOBP_DOPAMINE_SECRETION	subgroup 1	0.0964048	661.349	0.254506	41	SYT7, ABAT, PINK1, KCNA2, SNCG, CHRNB2, CHRNA4, SYT9, SYT17, GRM2	SYT7 (8.0e-03), ABAT (2.4e-01), PINK1 (2.5e-01), KCNA2 (3.8e-01), SNCG (3.9e-01), CHRNB2 (4.1e-01), CHRNA4 (4.5e-01), SYT9 (4.5e-01), SYT17 (4.8e-01), GRM2 (4.9e-01), DTNBP1 (5.0e-01), CNR1 (5.3e-01), SNCA (5.5e-01), SYT3 (5.6e-01), OPRK1 (5.6e-01), SYT12 (5.8e-01), SYT2 (5.9e-01), PRKN (6.4e-01), SYT5 (6.9e-01), SLC18A2 (7.1e-01), CXCL12 (7.2e-01), HTR2A (7.3e-01), SYT1 (7.6e-01), TGM2 (7.7e-01)…
GOBP_SODIUM_ION_EXPORT_ACROSS_PLASMA_MEMBRANE	subgroup 1	0.0964048	676.055	0.254506	15	FXYD1, ATP1A4, SLC4A4, FXYD2, ATP12A, ATP4A, ATP1B1, ATP1A2, SLC9A1, ATP1B2	FXYD1 (9.0e-02), ATP1A4 (3.2e-01), SLC4A4 (3.9e-01), FXYD2 (4.1e-01), ATP12A (4.1e-01), ATP4A (4.4e-01), ATP1B1 (5.8e-01), ATP1A2 (6.3e-01), SLC9A1 (6.5e-01), ATP1B2 (6.8e-01), ATP1A1 (7.1e-01), ATP1B3 (8.3e-01), NPPA (1.0e+00), ATP1A3 (1.0e+00), ATP4B (1.0e+00)
GOBP_ADULT_FEEDING_BEHAVIOR	subgroup 1	0.0980485	895.98	0.257387	10	USP46, ASIP, GHRL, NPY, AGRP, DMBX1, GHSR, CARTPT, BRS3, LEP	USP46 (3.5e-01), ASIP (5.7e-01), GHRL (7.2e-01), NPY (1.0e+00), AGRP (1.0e+00), DMBX1 (1.0e+00), GHSR (1.0e+00), CARTPT (1.0e+00), BRS3 (1.0e+00), LEP (1.0e+00)
GOBP_PROTEIN_LOCALIZATION_TO_NON_MOTILE_CILIUM	subgroup 1	0.0980485	762.262	0.257387	13	ZDHHC3, TUB, PCARE, SPATA7, GFY, ROM1, IFT80, BBIP1, BBS4, ARL13B	ZDHHC3 (4.1e-01), TUB (4.5e-01), PCARE (4.7e-01), SPATA7 (4.8e-01), GFY (4.9e-01), ROM1 (5.0e-01), IFT80 (5.9e-01), BBIP1 (6.2e-01), BBS4 (7.2e-01), ARL13B (7.5e-01), TTC21B (8.6e-01), ARL13A (1.0e+00), TULP1 (1.0e+00)
GOBP_DETERMINATION_OF_DORSAL_VENTRAL_ASYMMETRY	subgroup 1	0.0997145	1018.72	0.259035	11	GREM2, GREM1, ACVR1, AIDA, SOSTDC1, CTNNB1, DDIT3, NBL1, MICOS10-NBL1, WNT8B	GREM2 (2.3e-04), GREM1 (3.6e-01), ACVR1 (4.7e-01), AIDA (5.2e-01), SOSTDC1 (5.6e-01), CTNNB1 (6.0e-01), DDIT3 (7.3e-01), NBL1 (9.5e-01), MICOS10-NBL1 (1.0e+00), WNT8B (1.0e+00), CER1 (1.0e+00)
GOBP_REGULATION_OF_CYTOSOLIC_CALCIUM_ION_CONCENTRATION	subgroup 1	0.0997145	513.716	0.259035	60	F2, CNGB1, ATP2B2, CACNB4, BOK, ATP2B3, YWHAE, RYR1, WBP2NL, GRIA1	F2 (4.7e-03), CNGB1 (1.5e-01), ATP2B2 (2.5e-01), CACNB4 (2.8e-01), BOK (3.0e-01), ATP2B3 (3.2e-01), YWHAE (3.3e-01), RYR1 (3.4e-01), WBP2NL (3.4e-01), GRIA1 (3.4e-01), GRM1 (3.5e-01), CAV1 (3.6e-01), TSPOAP1 (3.8e-01), TMEM178A (3.9e-01), HRC (3.9e-01), TRPC7 (4.0e-01), TRPC5 (4.2e-01), CACNB2 (4.2e-01), ATP2B4 (4.2e-01), GRM5 (4.2e-01), CALB1 (4.3e-01), ITPR1 (4.4e-01), SV2B (4.5e-01), CDH23 (5.…
GOBP_AMELOGENESIS	subgroup 1	0.101403	508.993	0.262058	26	PPARA, NECTIN1, CFTR, CSF3R, PERP, WDR72, STIM1, TBX1, SLC24A4, SLC4A2	PPARA (5.0e-03), NECTIN1 (9.7e-02), CFTR (2.0e-01), CSF3R (2.4e-01), PERP (3.5e-01), WDR72 (4.1e-01), STIM1 (4.4e-01), TBX1 (4.5e-01), SLC24A4 (4.5e-01), SLC4A2 (4.6e-01), MMP20 (5.0e-01), DMP1 (5.2e-01), ENAM (5.9e-01), RELT (6.2e-01), FAM20A (6.3e-01), FAM20C (6.8e-01), AMTN (7.2e-01), CNNM4 (7.8e-01), TCIRG1 (9.3e-01), KLK5 (1.0e+00), AMELX (1.0e+00), AMELY (1.0e+00), MSX2 (1.0e+00), ODAPH (1.…
GOBP_PRIMARY_AMINO_COMPOUND_METABOLIC_PROCESS	subgroup 1	0.101403	833.462	0.262058	14	ALDH2, SRD5A1, GRIN2A, AGMAT, BTBD9, GDE1, TPH2, TPH1, AZIN2, HTR1A	ALDH2 (4.5e-02), SRD5A1 (8.8e-02), GRIN2A (3.4e-01), AGMAT (3.5e-01), BTBD9 (4.5e-01), GDE1 (4.6e-01), TPH2 (4.6e-01), TPH1 (5.2e-01), AZIN2 (5.3e-01), HTR1A (5.3e-01), RNF180 (5.5e-01), PDE1B (5.7e-01), ATP7A (9.2e-01), DDC (1.0e+00)
GOBP_REGULATION_OF_GAP_JUNCTION_ASSEMBLY	subgroup 1	0.101403	398.616	0.262058	10	AGT, IL1B, CAV1, ACE, ACE2, TBX5, APLNR, CNTNAP2, IRX3, HOPX	AGT (6.3e-03), IL1B (3.5e-01), CAV1 (3.6e-01), ACE (3.9e-01), ACE2 (4.5e-01), TBX5 (4.7e-01), APLNR (5.3e-01), CNTNAP2 (6.1e-01), IRX3 (6.1e-01), HOPX (6.5e-01)
GOBP_CELL_AGGREGATION	subgroup 1	0.104848	544.05	0.267401	23	SOX5, LTF, COL2A1, MAPK14, COL11A1, WNT7A, BMPR1B, SOX6, CCN2, MPZ	SOX5 (1.8e-07), LTF (2.5e-02), COL2A1 (2.6e-01), MAPK14 (2.9e-01), COL11A1 (3.0e-01), WNT7A (3.2e-01), BMPR1B (4.6e-01), SOX6 (4.7e-01), CCN2 (5.2e-01), MPZ (5.9e-01), SOX9 (6.5e-01), PKD1 (6.6e-01), BARX2 (6.7e-01), BMP1 (7.0e-01), MGP (7.1e-01), THRA (8.1e-01), FGF6 (1.0e+00), MYF5 (1.0e+00), TMIGD1 (1.0e+00), OTOR (1.0e+00), FGF4 (1.0e+00), BPIFA1 (1.0e+00), UNCX (1.0e+00)
GOBP_EMBRYONIC_CAMERA_TYPE_EYE_FORMATION	subgroup 1	0.104848	1438.89	0.267401	11	PROX1, SOX11, PAX2, STRA6, TFAP2A, FRS2, WNT5A, PHACTR4, ALDH1A3, WNT16	PROX1 (5.6e-09), SOX11 (3.2e-01), PAX2 (4.1e-01), STRA6 (5.1e-01), TFAP2A (5.2e-01), FRS2 (5.3e-01), WNT5A (6.1e-01), PHACTR4 (7.0e-01), ALDH1A3 (8.4e-01), WNT16 (1.0e+00), TWIST1 (1.0e+00)
GOBP_RESPONSE_TO_LIGHT_INTENSITY	subgroup 1	0.104848	359.003	0.267401	18	CAT, EXT1, KCNC1, SCN11A, RS1, SLC24A4, SLC24A1, GNB5, RDH11, MT-ND3	CAT (5.0e-02), EXT1 (2.2e-01), KCNC1 (3.0e-01), SCN11A (3.3e-01), RS1 (3.7e-01), SLC24A4 (4.5e-01), SLC24A1 (5.1e-01), GNB5 (5.3e-01), RDH11 (5.6e-01), MT-ND3 (6.1e-01), RGS9 (6.2e-01), AKT2 (7.4e-01), RDH13 (8.5e-01), PRPH2 (1.0e+00), GNAT1 (1.0e+00), RHO (1.0e+00), GNAT2 (1.0e+00), KCNC2 (1.0e+00)
GOBP_POSITIVE_REGULATION_BY_SYMBIONT_OF_ENTRY_INTO_HOST	subgroup 1	0.106605	322.345	0.270796	14	CD74, TMPRSS2, TMPRSS4, FURIN, SMPD1, HMGB1, LGALS9, TRIM38, TRIM11, TRIM21	CD74 (7.4e-02), TMPRSS2 (2.9e-01), TMPRSS4 (2.9e-01), FURIN (4.9e-01), SMPD1 (5.1e-01), HMGB1 (5.3e-01), LGALS9 (5.3e-01), TRIM38 (5.5e-01), TRIM11 (6.1e-01), TRIM21 (6.1e-01), LGALS1 (6.5e-01), P4HB (6.6e-01), CD4 (6.8e-01), HLA-DRB1 (6.9e-01)
REACTOME_TFAP2_AP_2_FAMILY_REGULATES_TRANSCRIPTION_OF_GROWTH_FACTORS_AND_THEIR_RECEPTORS	subgroup 1	0.106605	742.693	0.270796	15	EGFR, ERBB2, ESR1, TFAP2B, VEGFA, YY1, TFAP2A, ATAD2, TGFA, KIT	EGFR (2.3e-01), ERBB2 (3.2e-01), ESR1 (4.7e-01), TFAP2B (4.7e-01), VEGFA (4.7e-01), YY1 (5.0e-01), TFAP2A (5.2e-01), ATAD2 (6.3e-01), TGFA (7.2e-01), KIT (7.3e-01), CGB5 (1.0e+00), CGB8 (1.0e+00), CGA (1.0e+00), TFAP2C (1.0e+00), CGB3 (1.0e+00)
GOBP_CARDIAC_PACEMAKER_CELL_DIFFERENTIATION	subgroup 1	0.108386	1637.08	0.273825	11	KCNJ8, BMPR1A, SHOX2, TBX5, TBX3, ISL1, TBX18, MAML1, MESP1, NKX2-5	KCNJ8 (3.0e-01), BMPR1A (4.1e-01), SHOX2 (4.2e-01), TBX5 (4.7e-01), TBX3 (4.8e-01), ISL1 (6.1e-01), TBX18 (6.4e-01), MAML1 (6.9e-01), MESP1 (1.0e+00), NKX2-5 (1.0e+00), BVES (1.0e+00)
GOBP_EYE_PHOTORECEPTOR_CELL_DIFFERENTIATION	subgroup 1	0.108386	609.091	0.273825	48	NKD1, DSCAM, RPGRIP1L, AGTPBP1, RORB, THRB, HCN1, RP1, PRKCI, PAX6	NKD1 (2.1e-01), DSCAM (2.2e-01), RPGRIP1L (2.5e-01), AGTPBP1 (2.6e-01), RORB (2.9e-01), THRB (3.0e-01), HCN1 (3.1e-01), RP1 (3.1e-01), PRKCI (3.3e-01), PAX6 (3.4e-01), NTRK2 (3.6e-01), CRB1 (3.6e-01), SOX8 (3.9e-01), MYO7A (4.0e-01), THY1 (4.1e-01), SDK2 (4.6e-01), USH1C (4.7e-01), VEGFA (4.7e-01), ROM1 (5.0e-01), RPGRIP1 (5.3e-01), CEP290 (5.5e-01), STAT3 (5.5e-01), PROM1 (5.6e-01), NR2E3 (5.8e-…
GOBP_MAINTENANCE_OF_GASTROINTESTINAL_EPITHELIUM	subgroup 1	0.108386	870.471	0.273825	24	RBP4, MUC2, HTR4, MUC6, STRAP, SLC22A5, TLR4, MUC4, MUC13, PBLD	RBP4 (2.3e-06), MUC2 (2.9e-01), HTR4 (2.9e-01), MUC6 (3.2e-01), STRAP (3.8e-01), SLC22A5 (4.2e-01), TLR4 (4.4e-01), MUC4 (5.1e-01), MUC13 (5.2e-01), PBLD (5.3e-01), IL10RA (5.4e-01), NOD2 (5.8e-01), TFF3 (6.0e-01), CRACD (6.2e-01), NEUROD1 (6.4e-01), VSIG1 (6.4e-01), SOX9 (6.5e-01), ZNF830 (8.4e-01), INAVA (9.3e-01), TFF1 (1.0e+00), TFF2 (1.0e+00), IL17A (1.0e+00), SERPINA3 (1.0e+00), TLR9 (1.0e+…
GOBP_POSITIVE_REGULATION_OF_CILIUM_MOVEMENT	subgroup 1	0.11019	1051.41	0.27718	12	TACR1, CFAP69, TTLL6, DEFB1, PGAM4, CCR6, RNASE10, TACR2, TAC4, IQCF1	TACR1 (2.4e-01), CFAP69 (4.2e-01), TTLL6 (6.3e-01), DEFB1 (8.0e-01), PGAM4 (1.0e+00), CCR6 (1.0e+00), RNASE10 (1.0e+00), TACR2 (1.0e+00), TAC4 (1.0e+00), IQCF1 (1.0e+00), TACR3 (1.0e+00), PRDM14 (1.0e+00)
GOBP_DORSAL_VENTRAL_NEURAL_TUBE_PATTERNING	subgroup 1	0.112017	273.237	0.279463	24	CPLANE2, GLI3, TCTN1, TULP3, FOXA1, SHH, GPR161, WDR19, CDK20, TBC1D32	CPLANE2 (2.4e-01), GLI3 (3.3e-01), TCTN1 (3.4e-01), TULP3 (3.4e-01), FOXA1 (3.6e-01), SHH (3.8e-01), GPR161 (3.8e-01), WDR19 (4.4e-01), CDK20 (4.4e-01), TBC1D32 (4.6e-01), TMED2 (4.9e-01), PRKACB (5.1e-01), FKBP8 (5.3e-01), SUFU (5.6e-01), SMO (5.6e-01), MKS1 (5.7e-01), PRKACA (5.8e-01), PTCH1 (6.1e-01), GORAB (6.2e-01), RNF220 (6.4e-01), PSEN1 (7.6e-01), BMP4 (8.8e-01), GSC (1.0e+00), WNT3A (1.0…
GOBP_RESPONSE_TO_DIETARY_EXCESS	subgroup 1	0.112017	619.329	0.279463	35	PPARGC1A, APOE, SGIP1, MAPK14, APPL2, CNTN2, BMP8A, ADRB1, TRPV1, SORL1	PPARGC1A (2.0e-03), APOE (9.0e-03), SGIP1 (2.4e-01), MAPK14 (2.9e-01), APPL2 (3.2e-01), CNTN2 (3.6e-01), BMP8A (4.2e-01), ADRB1 (4.3e-01), TRPV1 (4.5e-01), SORL1 (5.1e-01), RASAL2 (5.1e-01), WNK4 (5.3e-01), SCTR (5.3e-01), SLC25A25 (5.4e-01), SLC12A3 (5.6e-01), ACVR1C (5.8e-01), TBL1XR1 (6.0e-01), VGF (6.1e-01), STK39 (6.2e-01), LIPA (6.3e-01), TRPV4 (6.8e-01), OMA1 (7.3e-01), RMI1 (7.6e-01), ADR…
GOBP_SYNAPTIC_VESICLE_DOCKING	subgroup 1	0.112017	1280.21	0.279463	10	STX1B, UNC13B, UNC13C, UNC13A, BLOC1S6, CTBP2, TPRG1L, PPFIA3, SNPH, SNAP25	STX1B (5.2e-02), UNC13B (3.0e-01), UNC13C (3.4e-01), UNC13A (3.7e-01), BLOC1S6 (5.3e-01), CTBP2 (5.8e-01), TPRG1L (6.5e-01), PPFIA3 (6.7e-01), SNPH (7.7e-01), SNAP25 (1.0e+00)
GOBP_VENTRICULAR_CARDIAC_MUSCLE_CELL_ACTION_POTENTIAL	subgroup 1	0.112017	653.277	0.279463	35	PKP2, CTNNA3, KCNJ8, CACNA1C, SCN5A, ANK2, CAV1, SCN2B, BIN1, DLG1	PKP2 (1.7e-01), CTNNA3 (2.7e-01), KCNJ8 (3.0e-01), CACNA1C (3.1e-01), SCN5A (3.2e-01), ANK2 (3.3e-01), CAV1 (3.6e-01), SCN2B (3.9e-01), BIN1 (4.2e-01), DLG1 (4.2e-01), TRPM4 (4.5e-01), SCN3B (4.6e-01), KCNJ5 (4.6e-01), RNF207 (4.6e-01), KCNE4 (4.7e-01), KCNE1 (4.7e-01), KCNE3 (4.8e-01), NEDD4L (4.9e-01), NOS1AP (5.1e-01), RYR2 (5.4e-01), DSP (5.4e-01), KCND3 (5.5e-01), KCNJ3 (5.6e-01), JUP (6.0e-…
GOBP_REGULATION_OF_AXON_GUIDANCE	subgroup 1	0.113869	813.848	0.282769	13	MYCBP2, SLIT2, ROBO3, VEGFA, TBR1, FEZF2, YTHDF1, NRP1, TUBB2B, PTPRO	MYCBP2 (2.4e-01), SLIT2 (2.8e-01), ROBO3 (4.2e-01), VEGFA (4.7e-01), TBR1 (4.9e-01), FEZF2 (5.3e-01), YTHDF1 (5.4e-01), NRP1 (5.9e-01), TUBB2B (6.7e-01), PTPRO (6.8e-01), NOVA2 (7.7e-01), ATOH7 (1.0e+00), POU4F2 (1.0e+00)
REACTOME_INTERACTION_WITH_CUMULUS_CELLS_AND_THE_ZONA_PELLUCIDA	subgroup 1	0.113869	236.757	0.282769	11	ZP3, B4GALT1, OVGP1, ADAM30, ADAM21, ADAM20, SPAM1, ZP1, ADAM2, ZP2	ZP3 (6.2e-01), B4GALT1 (7.1e-01), OVGP1 (7.8e-01), ADAM30 (1.0e+00), ADAM21 (1.0e+00), ADAM20 (1.0e+00), SPAM1 (1.0e+00), ZP1 (1.0e+00), ADAM2 (1.0e+00), ZP2 (1.0e+00), ZP4 (1.0e+00)
REACTOME_SLC_TRANSPORTER_DISORDERS	subgroup 1	0.113869	430.219	0.282769	99	CP, NUP42, SLC2A2, NUP50, SLC1A1, SLC2A9, SLC2A10, BSG, POM121, HEPH	CP (1.3e-05), NUP42 (2.6e-02), SLC2A2 (1.1e-01), NUP50 (1.4e-01), SLC1A1 (1.6e-01), SLC2A9 (2.4e-01), SLC2A10 (2.5e-01), BSG (3.1e-01), POM121 (3.3e-01), HEPH (3.3e-01), RHAG (3.3e-01), SLC12A1 (3.4e-01), SLCO1B1 (3.5e-01), SLC35A1 (3.6e-01), SLC5A1 (3.8e-01), SLC4A4 (3.9e-01), SLCO1B3 (3.9e-01), NUP133 (4.1e-01), GCK (4.2e-01), SLC22A5 (4.2e-01), SLC1A3 (4.3e-01), SLC2A1 (4.3e-01), SLC20A2 (4.4e…
REACTOME_ROLE_OF_SECOND_MESSENGERS_IN_NETRIN_1_SIGNALING	subgroup 1	0.115744	1720.85	0.286206	10	PLCG1, PITPNA, TRPC7, TRPC5, DCC, TRPC4, TRPC3, TRPC6, TRPC1, NTN1	PLCG1 (1.2e-01), PITPNA (1.9e-01), TRPC7 (4.0e-01), TRPC5 (4.2e-01), DCC (4.6e-01), TRPC4 (5.4e-01), TRPC3 (5.6e-01), TRPC6 (5.9e-01), TRPC1 (6.6e-01), NTN1 (7.8e-01)
GOBP_METANEPHRIC_NEPHRON_EPITHELIUM_DEVELOPMENT	subgroup 1	0.119567	677.65	0.290823	25	SLC22A1, LGR4, ACAT1, SOX8, PAX2, CALB1, PKD2, YAP1, STAT1, LAMB2	SLC22A1 (3.4e-02), LGR4 (1.8e-01), ACAT1 (2.5e-01), SOX8 (3.9e-01), PAX2 (4.1e-01), CALB1 (4.3e-01), PKD2 (4.4e-01), YAP1 (4.5e-01), STAT1 (5.1e-01), LAMB2 (5.1e-01), POU3F3 (5.3e-01), WWTR1 (5.5e-01), SOX9 (6.5e-01), PKD1 (6.6e-01), LIF (7.2e-01), AQP1 (7.3e-01), OSR1 (7.4e-01), HES1 (7.9e-01), PAX8 (8.0e-01), HES5 (1.0e+00), SLC22A6 (1.0e+00), WNT7B (1.0e+00), ADIPOQ (1.0e+00), UMOD (1.0e+00), …
REACTOME_PRESYNAPTIC_DEPOLARIZATION_AND_CALCIUM_CHANNEL_OPENING	subgroup 1	0.119567	594.974	0.290823	11	CACNB4, CACNA1A, CACNA1E, CACNA2D2, CACNB1, CACNA1B, CACNB2, CACNG2, CACNA2D3, CACNB3	CACNB4 (2.8e-01), CACNA1A (3.1e-01), CACNA1E (3.2e-01), CACNA2D2 (3.2e-01), CACNB1 (3.7e-01), CACNA1B (3.9e-01), CACNB2 (4.2e-01), CACNG2 (6.0e-01), CACNA2D3 (7.0e-01), CACNB3 (9.1e-01), CACNG4 (1.0e+00)
GOBP_HEART_FORMATION	subgroup 1	0.123489	544.367	0.297361	33	EYA1, MEF2C, EXT1, PIM1, ROBO2, RBPJ, LRP2, BMPR1A, RBM20, SMARCD3	EYA1 (2.8e-02), MEF2C (2.2e-01), EXT1 (2.2e-01), PIM1 (2.2e-01), ROBO2 (2.6e-01), RBPJ (2.9e-01), LRP2 (3.2e-01), BMPR1A (4.1e-01), RBM20 (4.4e-01), SMARCD3 (4.6e-01), TBX5 (4.7e-01), HAND2 (5.0e-01), SIX1 (5.2e-01), MKS1 (5.7e-01), CTNNB1 (6.0e-01), ISL1 (6.1e-01), WNT5A (6.1e-01), SOX17 (6.4e-01), EMP2 (6.5e-01), AXIN2 (6.9e-01), BMP2 (7.3e-01), WNT11 (7.3e-01), ROBO1 (7.3e-01), GATA5 (7.8e-01)…
GOBP_METANEPHRIC_RENAL_VESICLE_MORPHOGENESIS	subgroup 1	0.123489	992.266	0.297361	14	SALL1, GREM1, PAX2, KIF26B, STAT1, WNT9B, SMO, FMN1, CTNNB1, LIF	SALL1 (5.0e-03), GREM1 (3.6e-01), PAX2 (4.1e-01), KIF26B (4.3e-01), STAT1 (5.1e-01), WNT9B (5.5e-01), SMO (5.6e-01), FMN1 (5.7e-01), CTNNB1 (6.0e-01), LIF (7.2e-01), PAX8 (8.0e-01), SIX2 (1.0e+00), LHX1 (1.0e+00), GDNF (1.0e+00)
GOBP_IRON_IMPORT_INTO_CELL	subgroup 1	0.12751	941.314	0.303488	10	SLC39A14, TFR2, ISCU, STEAP4, STEAP2, CYBRD1, SLC39A8, IFNG, SLC11A2, MIR210	SLC39A14 (1.2e-04), TFR2 (2.6e-01), ISCU (3.8e-01), STEAP4 (4.7e-01), STEAP2 (5.4e-01), CYBRD1 (5.8e-01), SLC39A8 (6.3e-01), IFNG (7.8e-01), SLC11A2 (7.9e-01), MIR210 (1.0e+00)
GOBP_NEGATIVE_REGULATION_OF_SYNAPSE_ORGANIZATION	subgroup 1	0.12751	1111.35	0.303488	11	SLIT1, ROBO2, EPHA7, NEUROD2, NFATC4, ARHGEF15, PTPN13, WNT5A, TLR2, DKK1	SLIT1 (2.4e-01), ROBO2 (2.6e-01), EPHA7 (3.5e-01), NEUROD2 (4.1e-01), NFATC4 (4.4e-01), ARHGEF15 (5.5e-01), PTPN13 (5.6e-01), WNT5A (6.1e-01), TLR2 (6.3e-01), DKK1 (8.3e-01), CBLN1 (1.0e+00)
GOBP_RESPONSE_TO_ALDOSTERONE	subgroup 1	0.12751	499.85	0.303488	18	INHBA, PARP1, SCNN1A, RPL27, ACE, SCNN1D, CDKN1A, IGF1R, AIFM1, SLC12A3	INHBA (1.3e-01), PARP1 (2.1e-01), SCNN1A (3.2e-01), RPL27 (3.6e-01), ACE (3.9e-01), SCNN1D (4.7e-01), CDKN1A (4.8e-01), IGF1R (5.4e-01), AIFM1 (5.6e-01), SLC12A3 (5.6e-01), SCNN1B (5.6e-01), PTPRC (5.6e-01), SGK1 (5.8e-01), STK39 (6.2e-01), SH3RF1 (8.1e-01), CARD9 (8.1e-01), CYBB (8.4e-01), SCNN1G (1.0e+00)
GOBP_REGULATION_OF_STORE_OPERATED_CALCIUM_ENTRY	subgroup 1	0.129559	430.232	0.306485	16	HOMER2, SARAF, SPINK1, CD84, STIM1, JPH4, STC2, CRACR2B, GRAMD2A, EFHB	HOMER2 (3.1e-01), SARAF (3.7e-01), SPINK1 (3.7e-01), CD84 (4.1e-01), STIM1 (4.4e-01), JPH4 (4.7e-01), STC2 (5.7e-01), CRACR2B (5.8e-01), GRAMD2A (5.8e-01), EFHB (7.0e-01), SPG11 (7.8e-01), SLC8B1 (7.9e-01), HOMER3 (8.2e-01), HOMER1 (9.3e-01), CASQ1 (1.0e+00), MIR424 (1.0e+00)
REACTOME_ACTIVATION_OF_PPARGC1A_PGC_1ALPHA_BY_PHOSPHORYLATION	subgroup 1	0.129559	617.666	0.306485	10	PPARGC1A, MAPK14, PRKAB2, PRKAA2, PRKAG3, MAPK12, MAPK11, PRKAB1, PRKAG2, PRKAG1	PPARGC1A (2.0e-03), MAPK14 (2.9e-01), PRKAB2 (5.0e-01), PRKAA2 (5.4e-01), PRKAG3 (5.7e-01), MAPK12 (8.6e-01), MAPK11 (8.6e-01), PRKAB1 (9.0e-01), PRKAG2 (9.1e-01), PRKAG1 (9.2e-01)
GOBP_AV_NODE_CELL_TO_BUNDLE_OF_HIS_CELL_SIGNALING	subgroup 1	0.131633	1325.36	0.309714	11	GJA5, CACNA1G, CACNA1C, SCN5A, CACNB2, TRPM4, RYR2, SCN10A, CXADR, SCN4B	GJA5 (2.5e-01), CACNA1G (3.0e-01), CACNA1C (3.1e-01), SCN5A (3.2e-01), CACNB2 (4.2e-01), TRPM4 (4.5e-01), RYR2 (5.4e-01), SCN10A (6.3e-01), CXADR (6.3e-01), SCN4B (1.0e+00), MIR208A (1.0e+00)
GOBP_KIDNEY_MESENCHYME_DEVELOPMENT	subgroup 1	0.131633	977.451	0.309714	17	SHH, SMAD4, PAX2, PKD2, SIX4, BASP1, STAT1, SIX1, MYC, AMER1	SHH (3.8e-01), SMAD4 (3.8e-01), PAX2 (4.1e-01), PKD2 (4.4e-01), SIX4 (4.5e-01), BASP1 (4.6e-01), STAT1 (5.1e-01), SIX1 (5.2e-01), MYC (5.6e-01), AMER1 (5.7e-01), WT1 (5.7e-01), OSR1 (7.4e-01), WNT4 (8.1e-01), SIX2 (1.0e+00), TCF21 (1.0e+00), FOXD1 (1.0e+00), BMP7 (1.0e+00)
REACTOME_HORMONE_LIGAND_BINDING_RECEPTORS	subgroup 1	0.131633	15023	0.309714	12	TSHR, GPHB5, LHB, CGA, TSHB, GNRH1, FSHR, FSHB, GNRH2, LHCGR	TSHR (5.1e-01), GPHB5 (1.0e+00), LHB (1.0e+00), CGA (1.0e+00), TSHB (1.0e+00), GNRH1 (1.0e+00), FSHR (1.0e+00), FSHB (1.0e+00), GNRH2 (1.0e+00), LHCGR (1.0e+00), GPHA2 (1.0e+00), GNRHR (1.0e+00)
GOBP_NEGATIVE_REGULATION_OF_MEMBRANE_PERMEABILITY	subgroup 1	0.133732	389.18	0.311819	22	ARHGAP11B, MPV17L, BOK, ACAA2, IER3, HSPA1A, HK2, BNIP3, RASIP1, TMEM14A	ARHGAP11B (1.1e-01), MPV17L (1.3e-01), BOK (3.0e-01), ACAA2 (3.0e-01), IER3 (3.4e-01), HSPA1A (4.9e-01), HK2 (5.0e-01), BNIP3 (5.2e-01), RASIP1 (5.2e-01), TMEM14A (5.9e-01), SLC25A4 (6.1e-01), HEG1 (6.2e-01), SLC25A5 (6.9e-01), SLC35F6 (7.5e-01), GCLC (7.8e-01), BCL2L2 (8.5e-01), BAK1 (8.5e-01), FZD9 (1.0e+00), SLC25A31 (1.0e+00), SLC25A6 (1.0e+00), SLC25A6 (1.0e+00), MIR146A (1.0e+00), MIR17 (1.…
GOBP_MONOCYTE_ACTIVATION	subgroup 1	0.140187	567.707	0.320978	12	CSF1, FN1, DYSF, FOXP1, AZU1, ADAM9, ADAM10, MT1G, SPACA3, LILRB4	CSF1 (2.1e-01), FN1 (2.5e-01), DYSF (4.1e-01), FOXP1 (4.2e-01), AZU1 (4.8e-01), ADAM9 (4.8e-01), ADAM10 (5.7e-01), MT1G (6.2e-01), SPACA3 (6.4e-01), LILRB4 (7.1e-01), CD33 (7.6e-01), HYAL2 (8.6e-01)
GOBP_NEGATIVE_REGULATION_OF_TOLL_LIKE_RECEPTOR_4_SIGNALING_PATHWAY	subgroup 1	0.140187	286.516	0.320978	15	LYN, MIR140, MFHAS1, BPIFB1, LILRA2, NR1D1, DAB2IP, RAB7B, TNFAIP3, MIR149	LYN (3.2e-01), MIR140 (4.3e-01), MFHAS1 (4.7e-01), BPIFB1 (5.3e-01), LILRA2 (5.5e-01), NR1D1 (6.0e-01), DAB2IP (6.4e-01), RAB7B (6.5e-01), TNFAIP3 (7.3e-01), MIR149 (1.0e+00), ACOD1 (1.0e+00), TREM2 (1.0e+00), MIR708 (1.0e+00), MIR146A (1.0e+00), MIR20A (1.0e+00)
GOBP_POSITIVE_REGULATION_OF_CALCIUM_ION_DEPENDENT_EXOCYTOSIS	subgroup 1	0.140187	1108.91	0.320978	13	SYT7, CDK5, KCNB1, DOC2B, SCAMP5, ZP3, HYAL3, STX1A, SYT1, STXBP1	SYT7 (8.0e-03), CDK5 (3.5e-01), KCNB1 (3.9e-01), DOC2B (3.9e-01), SCAMP5 (5.1e-01), ZP3 (6.2e-01), HYAL3 (6.7e-01), STX1A (7.0e-01), SYT1 (7.6e-01), STXBP1 (7.8e-01), CDK5R2 (1.0e+00), SYT4 (1.0e+00), SYT10 (1.0e+00)
GOBP_MEMBRANE_HYPERPOLARIZATION	subgroup 1	0.142391	464.593	0.324219	11	CFTR, KCNQ3, SOD2, TRPC5, CRTC1, PRKCZ, KCTD7, PARK7, CACNG2, KCNA5	CFTR (2.0e-01), KCNQ3 (2.2e-01), SOD2 (2.8e-01), TRPC5 (4.2e-01), CRTC1 (4.6e-01), PRKCZ (4.6e-01), KCTD7 (5.7e-01), PARK7 (5.8e-01), CACNG2 (6.0e-01), KCNA5 (6.0e-01), SLC26A3 (1.0e+00)
GOBP_NEUROTRANSMITTER_GATED_ION_CHANNEL_CLUSTERING	subgroup 1	0.142391	755.768	0.324219	17	APOE, GPHN, SHANK3, NLGN2, RELN, FRRS1L, LHFPL4, SLITRK3, SHISA6, ZDHHC2	APOE (9.0e-03), GPHN (3.6e-01), SHANK3 (3.7e-01), NLGN2 (4.0e-01), RELN (4.1e-01), FRRS1L (4.6e-01), LHFPL4 (4.8e-01), SLITRK3 (4.9e-01), SHISA6 (5.0e-01), ZDHHC2 (5.5e-01), SSH1 (5.5e-01), DLG4 (6.2e-01), SLC7A11 (6.4e-01), CHRDL1 (6.6e-01), NLGN1 (6.9e-01), SHISA7 (7.4e-01), GLRB (1.0e+00)
GOBP_POSITIVE_REGULATION_OF_POTASSIUM_ION_TRANSMEMBRANE_TRANSPORTER_ACTIVITY	subgroup 1	0.146878	426.419	0.330846	21	AKAP6, ANK2, ACTN2, FXYD2, LRRC55, RNF207, AKAP9, NOS1AP, ATP1B1, KCNIP2	AKAP6 (3.0e-01), ANK2 (3.3e-01), ACTN2 (3.7e-01), FXYD2 (4.1e-01), LRRC55 (4.3e-01), RNF207 (4.6e-01), AKAP9 (4.8e-01), NOS1AP (5.1e-01), ATP1B1 (5.8e-01), KCNIP2 (6.3e-01), ATP1B2 (6.8e-01), ALG10B (7.5e-01), ATP1B3 (8.3e-01), LRRC52 (1.0e+00), LRRC26 (1.0e+00), GAL (1.0e+00), NPPA (1.0e+00), TREM2 (1.0e+00), GALR2 (1.0e+00), LRRC38 (1.0e+00), MIR1-1 (1.0e+00)
GOBP_SEROTONIN_METABOLIC_PROCESS	subgroup 1	0.146878	1166.17	0.330846	11	ALDH2, SRD5A1, GRIN2A, BTBD9, TPH2, TPH1, HTR1A, RNF180, PDE1B, ATP7A	ALDH2 (4.5e-02), SRD5A1 (8.8e-02), GRIN2A (3.4e-01), BTBD9 (4.5e-01), TPH2 (4.6e-01), TPH1 (5.2e-01), HTR1A (5.3e-01), RNF180 (5.5e-01), PDE1B (5.7e-01), ATP7A (9.2e-01), DDC (1.0e+00)
GOBP_NEGATIVE_REGULATION_OF_BLOOD_VESSEL_ENDOTHELIAL_CELL_PROLIFERATION_INVOLVED_IN_SPROUTING_ANGIOGENESIS	subgroup 1	0.149162	347.848	0.333986	26	PDCD10, THBS1, DLL4, MMRN2, IL12A, MIR494, MIR26A1, MIR410, MIR15A, MIR149	PDCD10 (4.3e-01), THBS1 (5.9e-01), DLL4 (6.9e-01), MMRN2 (8.2e-01), IL12A (8.4e-01), MIR494 (1.0e+00), MIR26A1 (1.0e+00), MIR410 (1.0e+00), MIR15A (1.0e+00), MIR149 (1.0e+00), IL12B (1.0e+00), MIR2355 (1.0e+00), MIR16-1 (1.0e+00), MIR342 (1.0e+00), NGFR (1.0e+00), MIR193A (1.0e+00), MIR15B (1.0e+00), MIR483 (1.0e+00), MIR222 (1.0e+00), MIR361 (1.0e+00), MIR495 (1.0e+00), MIR503 (1.0e+00), MIR497 …
REACTOME_LYSINE_CATABOLISM	subgroup 1	0.149162	528.343	0.333986	12	PIPOX, AASS, CRYM, ALDH7A1, AADAT, OGDH, DLST, SLC25A21, HYKK, GCDH	PIPOX (3.0e-04), AASS (7.0e-02), CRYM (3.7e-01), ALDH7A1 (4.3e-01), AADAT (4.7e-01), OGDH (4.7e-01), DLST (5.8e-01), SLC25A21 (5.9e-01), HYKK (6.2e-01), GCDH (6.7e-01), DLD (7.8e-01), PHYKPL (7.9e-01)
GOBP_COPPER_ION_TRANSPORT	subgroup 1	0.153811	606.821	0.340353	18	CP, SLC31A1, SLC46A3, STEAP3, HEPH, STEAP4, SLC39A11, HEPHL1, STEAP2, SLC31A2	CP (1.3e-05), SLC31A1 (1.0e-01), SLC46A3 (1.5e-01), STEAP3 (2.8e-01), HEPH (3.3e-01), STEAP4 (4.7e-01), SLC39A11 (5.2e-01), HEPHL1 (5.3e-01), STEAP2 (5.4e-01), SLC31A2 (5.5e-01), COX17 (5.8e-01), ATOX1 (6.4e-01), ATP7B (6.7e-01), CUTC (7.6e-01), SLC11A2 (7.9e-01), FKBP4 (8.0e-01), MMGT1 (8.6e-01), ATP7A (9.2e-01)
GOBP_NONRIBOSOMAL_PEPTIDE_BIOSYNTHETIC_PROCESS	subgroup 1	0.153811	567.177	0.340353	18	SLC1A1, SLC1A2, MGST2, NFE2L2, HAGH, GCLM, BDH2, SLC7A11, GGT7, CHAC2	SLC1A1 (1.6e-01), SLC1A2 (2.6e-01), MGST2 (4.1e-01), NFE2L2 (4.3e-01), HAGH (5.8e-01), GCLM (6.1e-01), BDH2 (6.3e-01), SLC7A11 (6.4e-01), GGT7 (6.6e-01), CHAC2 (7.1e-01), CHAC1 (7.1e-01), AASDH (7.5e-01), GSS (7.6e-01), GGT5 (7.7e-01), GCLC (7.8e-01), GGT1 (8.5e-01), GGT3P (1.0e+00), GGT6 (1.0e+00)
GOBP_POSITIVE_REGULATION_OF_SYNAPTIC_TRANSMISSION_GABAERGIC	subgroup 1	0.153811	566.611	0.340353	15	ADRA1A, TACR1, NALCN, PRKCE, CA2, NLGN2, ZDHHC3, OXTR, HAP1, KIF5B	ADRA1A (4.4e-02), TACR1 (2.4e-01), NALCN (2.7e-01), PRKCE (2.9e-01), CA2 (3.7e-01), NLGN2 (4.0e-01), ZDHHC3 (4.1e-01), OXTR (4.2e-01), HAP1 (4.4e-01), KIF5B (4.5e-01), NLGN1 (6.9e-01), ZDHHC12 (7.6e-01), ADORA2A (8.0e-01), NPS (1.0e+00), CA7 (1.0e+00)
GOBP_RESPONSE_TO_AUDITORY_STIMULUS	subgroup 1	0.153811	421.212	0.340353	31	NRXN1, ATP8A2, KCNQ3, TACR1, KCNC1, SCN11A, NRXN2, KIAA0319, SHANK3, CXCL10	NRXN1 (1.9e-01), ATP8A2 (2.1e-01), KCNQ3 (2.2e-01), TACR1 (2.4e-01), KCNC1 (3.0e-01), SCN11A (3.3e-01), NRXN2 (3.4e-01), KIAA0319 (3.6e-01), SHANK3 (3.7e-01), CXCL10 (4.1e-01), SLC1A3 (4.3e-01), HTT (4.4e-01), MDK (5.0e-01), STRA6 (5.1e-01), SLITRK6 (6.1e-01), CNTNAP2 (6.1e-01), CHRNA10 (6.2e-01), ATP1A2 (6.3e-01), SLC26A5 (6.4e-01), TIFAB (6.6e-01), XPC (7.9e-01), USP53 (8.0e-01), XPA (8.0e-01),…
GOBP_ENDOTHELIAL_CELL_MORPHOGENESIS	subgroup 1	0.156177	712.666	0.34352	10	COL18A1, MET, ARHGEF26, COL27A1, TNMD, STC1, CLIC4, HEG1, PLOD3, HOXA13	COL18A1 (7.7e-02), MET (2.3e-01), ARHGEF26 (2.6e-01), COL27A1 (3.5e-01), TNMD (5.1e-01), STC1 (5.4e-01), CLIC4 (5.5e-01), HEG1 (6.2e-01), PLOD3 (7.3e-01), HOXA13 (1.0e+00)
GOBP_PROSTATE_GLAND_MORPHOGENESIS	subgroup 1	0.156177	699.284	0.34352	28	FGFR2, NKX3-1, SFRP1, FOXA1, SHH, TNC, FGF10, NOG, CRIP1, ESR1	FGFR2 (1.1e-01), NKX3-1 (1.6e-01), SFRP1 (3.5e-01), FOXA1 (3.6e-01), SHH (3.8e-01), TNC (4.1e-01), FGF10 (4.2e-01), NOG (4.3e-01), CRIP1 (4.4e-01), ESR1 (4.7e-01), AR (5.2e-01), MMP2 (5.3e-01), FRS2 (5.3e-01), ID4 (5.4e-01), FEM1B (5.5e-01), RARG (5.5e-01), TP63 (5.9e-01), WNT5A (6.1e-01), SULF1 (6.1e-01), HOXB13 (6.4e-01), SOX9 (6.5e-01), CYP7B1 (7.9e-01), NOTCH1 (8.6e-01), BMP4 (8.8e-01), HOXD1…
GOBP_REGULATION_OF_CAMP_MEDIATED_SIGNALING	subgroup 1	0.156177	489.608	0.34352	29	PDE11A, PEX5L, GNAI1, ADCYAP1R1, PDE2A, UBE2B, PDE3B, GPR61, GIPR, SCTR	PDE11A (3.0e-01), PEX5L (3.5e-01), GNAI1 (3.8e-01), ADCYAP1R1 (4.3e-01), PDE2A (4.6e-01), UBE2B (4.8e-01), PDE3B (4.8e-01), GPR61 (4.9e-01), GIPR (5.0e-01), SCTR (5.3e-01), APLNR (5.3e-01), LPAR1 (5.4e-01), PDE4D (5.6e-01), PDE3A (6.2e-01), RAPGEF2 (6.4e-01), POMC (6.5e-01), MGRN1 (6.7e-01), INSL3 (8.3e-01), OPRL1 (8.4e-01), CDC34 (8.7e-01), RXFP2 (1.0e+00), PDE11A (1.0e+00), SCT (1.0e+00), GPR3 …
GOBP_EMBRYONIC_CAMERA_TYPE_EYE_MORPHOGENESIS	subgroup 1	0.16099	565.678	0.350358	26	PROX1, FZD5, SOX11, PAX6, PAX2, IFT172, HIPK2, STRA6, TFAP2A, FRS2	PROX1 (5.6e-09), FZD5 (1.0e-01), SOX11 (3.2e-01), PAX6 (3.4e-01), PAX2 (4.1e-01), IFT172 (4.6e-01), HIPK2 (5.1e-01), STRA6 (5.1e-01), TFAP2A (5.2e-01), FRS2 (5.3e-01), ZEB1 (5.5e-01), TBX2 (5.6e-01), KDM2B (5.9e-01), WNT5A (6.1e-01), HIPK1 (6.3e-01), CITED2 (6.6e-01), FOXF2 (6.8e-01), PHACTR4 (7.0e-01), SP3 (7.2e-01), ALDH1A3 (8.4e-01), WNT16 (1.0e+00), TWIST1 (1.0e+00), TH (1.0e+00), SIX3 (1.0e+…
GOBP_GAMMA_AMINOBUTYRIC_ACID_TRANSPORT	subgroup 1	0.16099	1280.7	0.350358	20	APBA1, SLC6A1, ABAT, SLC6A12, CACNB4, SLC7A14, SLC6A11, SLC6A13, TRPC4, NTSR1	APBA1 (1.8e-01), SLC6A1 (1.9e-01), ABAT (2.4e-01), SLC6A12 (2.5e-01), CACNB4 (2.8e-01), SLC7A14 (3.1e-01), SLC6A11 (4.1e-01), SLC6A13 (5.3e-01), TRPC4 (5.4e-01), NTSR1 (5.5e-01), SLC6A6 (6.2e-01), SLC6A8 (7.0e-01), SV2A (7.2e-01), P2RX7 (7.7e-01), NF1 (8.3e-01), GABBR1 (8.6e-01), TRH (1.0e+00), HTR1B (1.0e+00), SLC32A1 (1.0e+00)
GOBP_PHENOL_CONTAINING_COMPOUND_CATABOLIC_PROCESS	subgroup 1	0.16099	739.42	0.350358	11	MAOA, MAOB, DBH, FAH, MOXD1, COMT, SULT1A3, MOXD2P, DIO3, SLC6A3	MAOA (1.7e-01), MAOB (3.1e-01), DBH (4.9e-01), FAH (5.8e-01), MOXD1 (6.3e-01), COMT (6.4e-01), SULT1A3 (1.0e+00), MOXD2P (1.0e+00), DIO3 (1.0e+00), SLC6A3 (1.0e+00), SULT1A4 (1.0e+00)
REACTOME_FERTILIZATION	subgroup 1	0.16099	383.018	0.350358	26	CATSPERB, HVCN1, IZUMO1, CATSPER2, KCNU1, CD9, ZP3, CATSPER4, IZUMO4, B4GALT1	CATSPERB (1.0e-01), HVCN1 (1.9e-01), IZUMO1 (4.4e-01), CATSPER2 (4.8e-01), KCNU1 (5.3e-01), CD9 (5.7e-01), ZP3 (6.2e-01), CATSPER4 (6.4e-01), IZUMO4 (6.6e-01), B4GALT1 (7.1e-01), OVGP1 (7.8e-01), CATSPER1 (7.9e-01), CATSPERG (8.1e-01), CATSPER3 (1.0e+00), ADAM30 (1.0e+00), ADAM21 (1.0e+00), ACR (1.0e+00), ADAM20 (1.0e+00), IZUMO3 (1.0e+00), SPAM1 (1.0e+00), ZP1 (1.0e+00), ADAM2 (1.0e+00), IZUMO2 …
GOBP_REGULATION_OF_BONE_DEVELOPMENT	subgroup 1	0.163439	936.811	0.353814	10	GLI3, RGN, TNN, TMEM119, LOX, KDR, KAT2A, GHRL, TAPT1, BGLAP	GLI3 (3.3e-01), RGN (3.6e-01), TNN (3.6e-01), TMEM119 (5.6e-01), LOX (5.9e-01), KDR (6.2e-01), KAT2A (7.0e-01), GHRL (7.2e-01), TAPT1 (7.4e-01), BGLAP (1.0e+00)
GOBP_RESPONSE_TO_GONADOTROPIN	subgroup 1	0.163439	519.072	0.353814	28	SRD5A1, INHBA, SRD5A2, GJB2, PAPPA, CYP1B1, CCNA2, NPR2, GATA1, INHBB	SRD5A1 (8.8e-02), INHBA (1.3e-01), SRD5A2 (3.4e-01), GJB2 (3.4e-01), PAPPA (3.5e-01), CYP1B1 (4.3e-01), CCNA2 (4.4e-01), NPR2 (4.8e-01), GATA1 (4.9e-01), INHBB (5.0e-01), EPHA8 (5.2e-01), ITGA3 (5.4e-01), WT1 (5.7e-01), NSMF (5.7e-01), MAS1 (5.8e-01), GCLM (6.1e-01), TGFBR3 (6.3e-01), GATA6 (6.5e-01), EDN1 (6.6e-01), GCLC (7.8e-01), PAX8 (8.0e-01), NOTCH1 (8.6e-01), EFNA5 (9.5e-01), SLC5A5 (1.0e+…
GOBP_SHORT_CHAIN_FATTY_ACID_METABOLIC_PROCESS	subgroup 1	0.163439	493.523	0.353814	16	PCK1, PCCA, PHYH, ACSS1, THNSL2, ACOT4, CRAT, ACSM1, MMUT, OXSM	PCK1 (4.4e-05), PCCA (5.0e-04), PHYH (1.3e-01), ACSS1 (4.4e-01), THNSL2 (4.9e-01), ACOT4 (5.5e-01), CRAT (5.6e-01), ACSM1 (6.3e-01), MMUT (6.7e-01), OXSM (6.7e-01), PCK2 (7.2e-01), ACADS (7.2e-01), PCCB (8.0e-01), ACSS2 (8.4e-01), MCEE (9.1e-01), TYRP1 (1.0e+00)
GOBP_POSITIVE_REGULATION_OF_INTEGRIN_MEDIATED_SIGNALING_PATHWAY	subgroup 1	0.16842	399.53	0.359914	12	LIMS2, LAMA1, LAMA2, LAMB1, CD63, LIMS1, NID1, LAMB2, LAMC1, FLNA	LIMS2 (2.7e-01), LAMA1 (2.9e-01), LAMA2 (3.0e-01), LAMB1 (4.3e-01), CD63 (4.4e-01), LIMS1 (5.0e-01), NID1 (5.1e-01), LAMB2 (5.1e-01), LAMC1 (5.4e-01), FLNA (5.9e-01), LOXL3 (6.2e-01), EMP2 (6.5e-01)
GOBP_DETECTION_OF_TEMPERATURE_STIMULUS_INVOLVED_IN_SENSORY_PERCEPTION_OF_PAIN	subgroup 1	0.170953	509.839	0.363437	17	ANO1, EPHB1, SCN11A, TRPV1, MMP24, NTRK1, NTSR1, NR2F6, ADORA1, ASIC3	ANO1 (1.6e-01), EPHB1 (2.3e-01), SCN11A (3.3e-01), TRPV1 (4.5e-01), MMP24 (4.9e-01), NTRK1 (5.3e-01), NTSR1 (5.5e-01), NR2F6 (5.7e-01), ADORA1 (5.9e-01), ASIC3 (7.0e-01), LXN (7.0e-01), CXCL12 (7.2e-01), HTR2A (7.3e-01), CXCR4 (8.0e-01), SCN9A (9.0e-01), CALCA (1.0e+00), PRDM12 (1.0e+00)
GOBP_AMINO_ACID_BETAINE_TRANSPORT	subgroup 1	0.173514	1287.93	0.365987	14	SLC22A1, SLC6A12, SLC22A5, SLC38A2, SLC22A15, SLC7A6, SLC16A9, SLC6A20, PDZK1, SLC25A29	SLC22A1 (3.4e-02), SLC6A12 (2.5e-01), SLC22A5 (4.2e-01), SLC38A2 (5.7e-01), SLC22A15 (6.0e-01), SLC7A6 (6.0e-01), SLC16A9 (6.1e-01), SLC6A20 (6.3e-01), PDZK1 (6.6e-01), SLC25A29 (6.9e-01), SLC25A20 (7.3e-01), SLC22A16 (7.7e-01), SLC22A4 (7.7e-01), SLC6A14 (1.0e+00)
GOBP_HISTAMINE_TRANSPORT	subgroup 1	0.173514	357.931	0.365987	17	SLC22A3, LYN, SLC29A4, SNAP23, VAMP3, SLC22A2, VAMP2, BTK, RAB44, EDN1	SLC22A3 (1.7e-02), LYN (3.2e-01), SLC29A4 (3.8e-01), SNAP23 (4.5e-01), VAMP3 (5.2e-01), SLC22A2 (5.7e-01), VAMP2 (5.9e-01), BTK (5.9e-01), RAB44 (6.3e-01), EDN1 (6.6e-01), VAMP8 (7.0e-01), SNX4 (7.0e-01), SLC18A2 (7.1e-01), SNX6 (7.1e-01), VAMP7 (1.0e+00), VAMP7 (1.0e+00), CSF2 (1.0e+00), PLA2G3 (1.0e+00)
GOBP_MODIFIED_AMINO_ACID_TRANSPORT	subgroup 1	0.173514	905.79	0.365987	50	SLC7A2, SLC38A4, SLC22A1, SLC25A13, FOLR2, SLC25A15, SLC5A6, SLC47A1, SLC6A12, SLC25A32	SLC7A2 (6.6e-05), SLC38A4 (7.3e-05), SLC22A1 (3.4e-02), SLC25A13 (1.3e-01), FOLR2 (1.6e-01), SLC25A15 (2.2e-01), SLC5A6 (2.2e-01), SLC47A1 (2.2e-01), SLC6A12 (2.5e-01), SLC25A32 (3.1e-01), LRP2 (3.2e-01), SLC38A9 (3.2e-01), SLC22A5 (4.2e-01), SLC7A9 (4.6e-01), SLC6A13 (5.3e-01), CTNS (5.7e-01), SLC38A2 (5.7e-01), SLC22A2 (5.7e-01), SLC7A7 (5.9e-01), ABCC5 (6.0e-01), SLC22A15 (6.0e-01), SLC7A6 (6.…
REACTOME_ACYL_CHAIN_REMODELLING_OF_PS	subgroup 1	0.173514	497.639	0.365987	22	PLA2G2A, OSBPL8, PLA2G4F, PLA2R1, OSBPL10, PLA2G12A, PLA2G5, LPCAT4, PLA2G4A, MBOAT1	PLA2G2A (1.2e-01), OSBPL8 (3.0e-01), PLA2G4F (4.0e-01), PLA2R1 (4.7e-01), OSBPL10 (5.0e-01), PLA2G12A (5.0e-01), PLA2G5 (5.5e-01), LPCAT4 (5.6e-01), PLA2G4A (6.0e-01), MBOAT1 (6.2e-01), PLA2G4E (6.5e-01), PLA2G4D (6.5e-01), PLA1A (6.5e-01), OSBPL5 (6.7e-01), PLAAT3 (7.1e-01), LPCAT3 (7.4e-01), PLA2G2D (1.0e+00), PLA2G10 (1.0e+00), PLA2G2F (1.0e+00), PLA2G2E (1.0e+00), PLA2G1B (1.0e+00), PLA2G4B (…
REACTOME_FGFR3_LIGAND_BINDING_AND_ACTIVATION	subgroup 1	0.173514	540.847	0.365987	13	FGF2, FGF9, FGF23, FGF1, GALNT3, FGFR3, FGF18, FGF17, FGF5, FGF20	FGF2 (3.5e-01), FGF9 (4.6e-01), FGF23 (5.4e-01), FGF1 (5.6e-01), GALNT3 (6.4e-01), FGFR3 (7.0e-01), FGF18 (1.0e+00), FGF17 (1.0e+00), FGF5 (1.0e+00), FGF20 (1.0e+00), FGF4 (1.0e+00), FGF16 (1.0e+00), FGF8 (1.0e+00)
GOBP_IMMATURE_T_CELL_PROLIFERATION	subgroup 1	0.176104	617.058	0.368336	13	BMI1, ERBB2, IL1B, SHH, TMEM131L, FOXP3, RIPK2, TNFRSF9, WNT4, BMP4	BMI1 (2.9e-01), ERBB2 (3.2e-01), IL1B (3.5e-01), SHH (3.8e-01), TMEM131L (4.6e-01), FOXP3 (6.0e-01), RIPK2 (6.3e-01), TNFRSF9 (6.6e-01), WNT4 (8.1e-01), BMP4 (8.8e-01), CLEC4G (1.0e+00), IL1A (1.0e+00), IHH (1.0e+00)
GOBP_NEGATIVE_REGULATION_OF_BONE_REMODELING	subgroup 1	0.176104	572.307	0.368336	18	HAMP, CSK, SFRP1, CD38, GREM1, GPR137B, TNFRSF11B, TMEM119, INPP5D, GPR137	HAMP (1.8e-02), CSK (2.8e-01), SFRP1 (3.5e-01), CD38 (3.6e-01), GREM1 (3.6e-01), GPR137B (5.1e-01), TNFRSF11B (5.4e-01), TMEM119 (5.6e-01), INPP5D (6.3e-01), GPR137 (6.6e-01), IL6 (6.8e-01), TNFAIP3 (7.3e-01), UBASH3B (7.5e-01), P2RX7 (7.7e-01), IAPP (1.0e+00), CARTPT (1.0e+00), CALCA (1.0e+00), CLDN18 (1.0e+00)
GOBP_POSITIVE_REGULATION_OF_HIPPO_SIGNALING	subgroup 1	0.176104	570.756	0.368336	10	IQCJ-SCHIP1, FRMD6, SOX11, DLG5, FRMD1, SRC, SCHIP1, TIAL1, ARRDC3, CORO7	IQCJ-SCHIP1 (1.6e-01), FRMD6 (2.9e-01), SOX11 (3.2e-01), DLG5 (3.5e-01), FRMD1 (3.9e-01), SRC (5.2e-01), SCHIP1 (5.6e-01), TIAL1 (7.8e-01), ARRDC3 (8.0e-01), CORO7 (8.3e-01)
REACTOME_ORGANIC_ANION_TRANSPORTERS	subgroup 1	0.176104	1206.3	0.368336	10	SLC5A8, SLC25A18, SLC17A8, SLC17A7, SLC17A5, SLC25A22, SLC25A10, SLC5A5, SLC17A6, SLC17A1	SLC5A8 (4.1e-01), SLC25A18 (4.3e-01), SLC17A8 (5.0e-01), SLC17A7 (5.1e-01), SLC17A5 (6.3e-01), SLC25A22 (7.1e-01), SLC25A10 (7.6e-01), SLC5A5 (1.0e+00), SLC17A6 (1.0e+00), SLC17A1 (1.0e+00)
GOBP_POSITIVE_REGULATION_OF_MESENCHYMAL_CELL_PROLIFERATION	subgroup 1	0.178722	707.261	0.371589	25	FGFR2, LRP5, IRS2, SHH, BMPR1A, SHOX2, TBX1, FGF9, ARHGAP5, STAT1	FGFR2 (1.1e-01), LRP5 (1.2e-01), IRS2 (3.0e-01), SHH (3.8e-01), BMPR1A (4.1e-01), SHOX2 (4.2e-01), TBX1 (4.5e-01), FGF9 (4.6e-01), ARHGAP5 (4.9e-01), STAT1 (5.1e-01), SIX1 (5.2e-01), CHRD (5.5e-01), MYC (5.6e-01), SMO (5.6e-01), TGFBR2 (5.7e-01), PDGFA (5.7e-01), SYNE1 (5.8e-01), CTNNB1 (6.0e-01), WNT5A (6.1e-01), KDR (6.2e-01), SOX9 (6.5e-01), PRRX1 (7.0e-01), WNT2 (7.0e-01), FOXF1 (7.3e-01), IH…
GOBP_POTASSIUM_ION_EXPORT_ACROSS_PLASMA_MEMBRANE	subgroup 1	0.178722	448.198	0.371589	20	KCNA2, KCNB1, DLG1, KCNT2, KCNE4, KCNE1, KCNE3, WNK4, KCNK5, KCND3	KCNA2 (3.8e-01), KCNB1 (3.9e-01), DLG1 (4.2e-01), KCNT2 (4.6e-01), KCNE4 (4.7e-01), KCNE1 (4.7e-01), KCNE3 (4.8e-01), WNK4 (5.3e-01), KCNK5 (5.4e-01), KCND3 (5.5e-01), ANO6 (5.5e-01), KCNA5 (6.0e-01), KCNIP2 (6.3e-01), KCNQ1 (7.6e-01), KCNH2 (9.5e-01), NPPA (1.0e+00), KCNE5 (1.0e+00), KCNK18 (1.0e+00), KCNE2 (1.0e+00), MIR21 (1.0e+00)
GOBP_INHIBITORY_POSTSYNAPTIC_POTENTIAL	subgroup 1	0.181369	719.467	0.375417	17	GRIK2, ABAT, RIMS2, UNC13B, NLGN2, CHRNA4, CHRNA2, NTSR1, INSYN2A, NLGN3	GRIK2 (2.4e-01), ABAT (2.4e-01), RIMS2 (2.9e-01), UNC13B (3.0e-01), NLGN2 (4.0e-01), CHRNA4 (4.5e-01), CHRNA2 (5.1e-01), NTSR1 (5.5e-01), INSYN2A (6.3e-01), NLGN3 (7.0e-01), INSYN2B (7.3e-01), RIMS1 (7.7e-01), ADORA2A (8.0e-01), GLRA1 (1.0e+00), DRD4 (1.0e+00), INSYN1 (1.0e+00), NPAS4 (1.0e+00)
GOBP_LNCRNA_MEDIATED_POST_TRANSCRIPTIONAL_GENE_SILENCING	subgroup 1	0.181369	886.447	0.375417	10	OIP5-AS1, KCNQ1OT1, TUSC8, NEAT1, MIAT, GAS5, STAU1, XIST, DNM3OS, SMAD5-AS1	OIP5-AS1 (1.7e-01), KCNQ1OT1 (3.2e-01), TUSC8 (3.9e-01), NEAT1 (5.1e-01), MIAT (5.3e-01), GAS5 (5.3e-01), STAU1 (6.4e-01), XIST (8.1e-01), DNM3OS (8.8e-01), SMAD5-AS1 (1.0e+00)
GOBP_CATECHOLAMINE_SECRETION	subgroup 1	0.184046	350.998	0.378714	61	SYT7, ABAT, PINK1, SDHD, KCNA2, KCNB1, SNCG, CHRNB2, CHRNA7, OXTR	SYT7 (8.0e-03), ABAT (2.4e-01), PINK1 (2.5e-01), SDHD (3.4e-01), KCNA2 (3.8e-01), KCNB1 (3.9e-01), SNCG (3.9e-01), CHRNB2 (4.1e-01), CHRNA7 (4.2e-01), OXTR (4.2e-01), CHRNA4 (4.5e-01), SYT9 (4.5e-01), SYT17 (4.8e-01), GRM2 (4.9e-01), GRK2 (5.0e-01), DTNBP1 (5.0e-01), MECP2 (5.1e-01), CNR1 (5.3e-01), P2RY1 (5.5e-01), SNCA (5.5e-01), SYT3 (5.6e-01), OPRK1 (5.6e-01), SYT12 (5.8e-01), SYT2 (5.9e-01),…
GOBP_REGULATION_OF_VENTRICULAR_CARDIAC_MUSCLE_CELL_MEMBRANE_REPOLARIZATION	subgroup 1	0.184046	462.02	0.378714	23	GJA5, SCN5A, ANK2, ZMPSTE24, SCN1B, RNF207, KCNE4, KCNE1, KCNE3, AKAP9	GJA5 (2.5e-01), SCN5A (3.2e-01), ANK2 (3.3e-01), ZMPSTE24 (4.0e-01), SCN1B (4.3e-01), RNF207 (4.6e-01), KCNE4 (4.7e-01), KCNE1 (4.7e-01), KCNE3 (4.8e-01), AKAP9 (4.8e-01), NOS1AP (5.1e-01), CACNA2D1 (5.5e-01), WDR1 (5.6e-01), SNTA1 (7.1e-01), KCNQ1 (7.6e-01), KCNH2 (9.5e-01), SCN4B (1.0e+00), KCNE5 (1.0e+00), CAV3 (1.0e+00), KCNE2 (1.0e+00), KCNH6 (1.0e+00), MIR1-1 (1.0e+00), MIR133A1 (1.0e+00)
REACTOME_NEGATIVE_REGULATION_OF_TCF_DEPENDENT_SIGNALING_BY_WNT_LIGAND_ANTAGONISTS	subgroup 1	0.184046	580.052	0.378714	15	LRP6, LRP5, KREMEN1, SFRP1, WNT5A, SOST, WNT9A, WNT4, DKK1, SFRP2	LRP6 (1.8e-06), LRP5 (1.2e-01), KREMEN1 (1.6e-01), SFRP1 (3.5e-01), WNT5A (6.1e-01), SOST (6.2e-01), WNT9A (7.3e-01), WNT4 (8.1e-01), DKK1 (8.3e-01), SFRP2 (8.5e-01), KREMEN2 (1.0e+00), WIF1 (1.0e+00), DKK2 (1.0e+00), DKK4 (1.0e+00), WNT3A (1.0e+00)
REACTOME_SIGNALING_BY_ACTIVATED_POINT_MUTANTS_OF_FGFR1	subgroup 1	0.184046	716.394	0.378714	11	FGF2, FGF9, FGF23, FGFR1, FGF1, FGF6, FGF17, FGF5, FGF20, FGF4	FGF2 (3.5e-01), FGF9 (4.6e-01), FGF23 (5.4e-01), FGFR1 (5.4e-01), FGF1 (5.6e-01), FGF6 (1.0e+00), FGF17 (1.0e+00), FGF5 (1.0e+00), FGF20 (1.0e+00), FGF4 (1.0e+00), FGF8 (1.0e+00)
GOBP_EPITHELIAL_CELL_PROLIFERATION_INVOLVED_IN_PROSTATE_GLAND_DEVELOPMENT	subgroup 1	0.186751	260.677	0.381249	11	NKX3-1, SERPINF1, SHH, AR, CTNNB1, SOX9, CDKN1B, WDR77, EAF2, NOTCH1	NKX3-1 (1.6e-01), SERPINF1 (3.3e-01), SHH (3.8e-01), AR (5.2e-01), CTNNB1 (6.0e-01), SOX9 (6.5e-01), CDKN1B (6.6e-01), WDR77 (6.8e-01), EAF2 (7.0e-01), NOTCH1 (8.6e-01), STK11 (8.7e-01)
GOBP_CELLULAR_RESPONSE_TO_MINERALOCORTICOID_STIMULUS	subgroup 1	0.189486	813.622	0.385145	12	SCNN1A, ACE, SCNN1D, IGF1R, AIFM1, SCNN1B, SGK1, EDN1, RAN, GPER1	SCNN1A (3.2e-01), ACE (3.9e-01), SCNN1D (4.7e-01), IGF1R (5.4e-01), AIFM1 (5.6e-01), SCNN1B (5.6e-01), SGK1 (5.8e-01), EDN1 (6.6e-01), RAN (6.8e-01), GPER1 (8.8e-01), NPAS4 (1.0e+00), SCNN1G (1.0e+00)
GOBP_PANCREATIC_JUICE_SECRETION	subgroup 1	0.195044	492.408	0.392446	11	SPINK1, WNK4, COPA, NR1H2, STK39, NR1H3, WNK1, AQP1, CEL, SCT	SPINK1 (3.7e-01), WNK4 (5.3e-01), COPA (5.6e-01), NR1H2 (6.1e-01), STK39 (6.2e-01), NR1H3 (6.8e-01), WNK1 (7.2e-01), AQP1 (7.3e-01), CEL (7.4e-01), SCT (1.0e+00), AQP5 (1.0e+00)
GOBP_PHOSPHATIDYLCHOLINE_CATABOLIC_PROCESS	subgroup 1	0.195044	462.497	0.392446	16	APOC1, PLB1, SCARB1, PNPLA7, PLA2G6, GDPD3, PLA2G5, PLA2G4A, LIPC, ENPP2	APOC1 (4.4e-06), PLB1 (1.8e-01), SCARB1 (3.3e-01), PNPLA7 (3.5e-01), PLA2G6 (5.2e-01), GDPD3 (5.2e-01), PLA2G5 (5.5e-01), PLA2G4A (6.0e-01), LIPC (6.3e-01), ENPP2 (6.4e-01), PLA2G15 (7.2e-01), PNPLA8 (8.0e-01), LDLR (8.1e-01), PLA2G7 (9.5e-01), PLA2G10 (1.0e+00), PNLIPRP2 (1.0e+00)
GOBP_PENTOSE_METABOLIC_PROCESS	subgroup 1	0.197867	428.078	0.395621	12	FGGY, OTOG, XYLB, G6PD, NUDT5, RPIA, DCXR, PGD, OTOGL, UXS1	FGGY (1.4e-02), OTOG (2.9e-01), XYLB (3.3e-01), G6PD (3.6e-01), NUDT5 (4.3e-01), RPIA (4.5e-01), DCXR (4.9e-01), PGD (4.9e-01), OTOGL (5.5e-01), UXS1 (5.7e-01), RBKS (8.3e-01), DHDH (1.0e+00)
GOBP_URETER_DEVELOPMENT	subgroup 1	0.197867	906.728	0.395621	18	NFIA, SHH, SOX8, PAX2, EMX2, NPHP3, RET, SIX1, GATA3, ALDH1A2	NFIA (3.7e-01), SHH (3.8e-01), SOX8 (3.9e-01), PAX2 (4.1e-01), EMX2 (4.2e-01), NPHP3 (4.5e-01), RET (4.7e-01), SIX1 (5.2e-01), GATA3 (5.3e-01), ALDH1A2 (5.8e-01), LZTS2 (5.9e-01), TBX18 (6.4e-01), SOX17 (6.4e-01), SOX9 (6.5e-01), FOXF1 (7.3e-01), OSR1 (7.4e-01), BMP4 (8.8e-01), LHX1 (1.0e+00)
REACTOME_BIOTIN_TRANSPORT_AND_METABOLISM	subgroup 1	0.197867	197.305	0.395621	11	PCCA, ACACB, SLC5A6, HLCS, PC, BTD, MCCC1, MCCC2, ACACA, PCCB	PCCA (5.0e-04), ACACB (2.1e-01), SLC5A6 (2.2e-01), HLCS (4.1e-01), PC (4.5e-01), BTD (5.1e-01), MCCC1 (5.5e-01), MCCC2 (5.9e-01), ACACA (7.9e-01), PCCB (8.0e-01), PDZD11 (8.3e-01)
GOBP_RESPONSE_TO_PARATHYROID_HORMONE	subgroup 1	0.20072	549.342	0.398815	13	MEF2C, PHEX, ITGA2, FGF23, PRKACA, HDAC6, SOST, FOS, KAT2B, CITED1	MEF2C (2.2e-01), PHEX (4.2e-01), ITGA2 (5.3e-01), FGF23 (5.4e-01), PRKACA (5.8e-01), HDAC6 (6.0e-01), SOST (6.2e-01), FOS (6.8e-01), KAT2B (7.6e-01), CITED1 (1.0e+00), PTH (1.0e+00), WNT10B (1.0e+00), SLC34A1 (1.0e+00)
GOBP_SERTOLI_CELL_DIFFERENTIATION	subgroup 1	0.20072	402.37	0.398815	22	SDC1, HSD17B4, RARA, RAB13, SOX8, GATA1, NTRK1, FLNA, ARID4B, NR5A1	SDC1 (8.0e-05), HSD17B4 (1.1e-01), RARA (2.9e-01), RAB13 (3.2e-01), SOX8 (3.9e-01), GATA1 (4.9e-01), NTRK1 (5.3e-01), FLNA (5.9e-01), ARID4B (6.0e-01), NR5A1 (6.2e-01), FNDC3A (6.4e-01), SOX9 (6.5e-01), FER (6.5e-01), ATRX (6.6e-01), SAFB2 (6.9e-01), ARID4A (7.8e-01), WNT4 (8.1e-01), NR0B1 (1.0e+00), TCF21 (1.0e+00), SCX (1.0e+00), IL1A (1.0e+00), DMRT1 (1.0e+00)
GOBP_SODIUM_ION_IMPORT_ACROSS_PLASMA_MEMBRANE	subgroup 1	0.20072	833.014	0.398815	26	SLC6A1, SLC5A6, SCNN1A, SLC5A1, SLC9A4, TRPM4, SCNN1D, SLC9A6, SCNN1B, SLC9A2	SLC6A1 (1.9e-01), SLC5A6 (2.2e-01), SCNN1A (3.2e-01), SLC5A1 (3.8e-01), SLC9A4 (3.8e-01), TRPM4 (4.5e-01), SCNN1D (4.7e-01), SLC9A6 (5.5e-01), SCNN1B (5.6e-01), SLC9A2 (5.7e-01), SLC9A9 (5.7e-01), SLC9A5 (5.9e-01), SLC9A7 (5.9e-01), SLC9A3 (6.0e-01), HCN4 (6.1e-01), SLC9C2 (6.2e-01), SLC9A1 (6.5e-01), SLC8A1 (6.8e-01), SLC12A2 (7.3e-01), SLC5A2 (7.3e-01), SLC9C1 (8.3e-01), HCN2 (8.5e-01), SCNN1G …
GOBP_DORSAL_VENTRAL_AXIS_SPECIFICATION	subgroup 1	0.203603	823.041	0.402028	12	AXIN1, PAX6, SFRP1, WNT3, BMPR1A, CXXC4, SMAD2, SMAD6, CTNNB1, MDFI	AXIN1 (2.6e-01), PAX6 (3.4e-01), SFRP1 (3.5e-01), WNT3 (4.0e-01), BMPR1A (4.1e-01), CXXC4 (4.3e-01), SMAD2 (5.3e-01), SMAD6 (5.7e-01), CTNNB1 (6.0e-01), MDFI (6.7e-01), AXIN2 (6.9e-01), VAX2 (1.0e+00)
GOBP_METANEPHRIC_EPITHELIUM_DEVELOPMENT	subgroup 1	0.203603	499.57	0.402028	29	SLC22A1, LGR4, ACAT1, CXCR2, SOX8, PAX2, CALB1, PKD2, YAP1, STAT1	SLC22A1 (3.4e-02), LGR4 (1.8e-01), ACAT1 (2.5e-01), CXCR2 (3.1e-01), SOX8 (3.9e-01), PAX2 (4.1e-01), CALB1 (4.3e-01), PKD2 (4.4e-01), YAP1 (4.5e-01), STAT1 (5.1e-01), LAMB2 (5.1e-01), POU3F3 (5.3e-01), WWTR1 (5.5e-01), WNT9B (5.5e-01), WT1 (5.7e-01), SOX9 (6.5e-01), PKD1 (6.6e-01), LIF (7.2e-01), AQP1 (7.3e-01), OSR1 (7.4e-01), HES1 (7.9e-01), PAX8 (8.0e-01), WNT4 (8.1e-01), HES5 (1.0e+00), SLC22…
GOBP_PHOSPHATE_ION_TRANSPORT	subgroup 1	0.203603	473.49	0.402028	28	SLC17A4, UCP2, CEBPB, SLC37A3, ATF4, XPR1, CRY2, SLC20A2, SLC17A8, VDR	SLC17A4 (7.9e-02), UCP2 (1.5e-01), CEBPB (2.5e-01), SLC37A3 (2.6e-01), ATF4 (3.9e-01), XPR1 (4.0e-01), CRY2 (4.0e-01), SLC20A2 (4.4e-01), SLC17A8 (5.0e-01), VDR (5.0e-01), SLC17A7 (5.1e-01), SLC37A1 (5.2e-01), FGF23 (5.4e-01), SLC25A3 (5.6e-01), ANKH (5.7e-01), SLC25A11 (6.2e-01), SLC37A4 (6.3e-01), SLC34A2 (6.7e-01), SLC37A2 (7.0e-01), SLC25A10 (7.6e-01), SLC20A1 (8.7e-01), SFRP4 (1.0e+00), SLC1…
REACTOME_FORMATION_OF_THE_CORNIFIED_ENVELOPE	subgroup 1	0.203603	408.921	0.402028	129	KRT18, KRT8, CSTA, PKP2, KRT23, LIPN, RPTN, PERP, FLG, KRT1	KRT18 (5.6e-02), KRT8 (8.9e-02), CSTA (1.3e-01), PKP2 (1.7e-01), KRT23 (2.3e-01), LIPN (3.2e-01), RPTN (3.2e-01), PERP (3.5e-01), FLG (3.5e-01), KRT1 (3.6e-01), KRT9 (4.0e-01), PKP4 (4.2e-01), PPL (4.5e-01), TGM1 (4.7e-01), PCSK6 (4.7e-01), FURIN (4.9e-01), DSG1 (4.9e-01), KAZN (5.1e-01), KRT25 (5.1e-01), CAPNS1 (5.3e-01), KRT3 (5.3e-01), DSG4 (5.4e-01), DSP (5.4e-01), KRT19 (5.4e-01), EVPL (5.6e…
GOBP_ANTERIOR_POSTERIOR_AXIS_SPECIFICATION	subgroup 1	0.206516	337.485	0.405945	59	EPB41L5, FZD5, FOXA2, ETS2, PRICKLE1, SKI, TDRD5, TDRKH, SHH, SMAD4	EPB41L5 (9.7e-04), FZD5 (1.0e-01), FOXA2 (1.4e-01), ETS2 (3.1e-01), PRICKLE1 (3.2e-01), SKI (3.3e-01), TDRD5 (3.6e-01), TDRKH (3.8e-01), SHH (3.8e-01), SMAD4 (3.8e-01), WNT3 (4.0e-01), SRF (4.5e-01), BASP1 (4.6e-01), PCSK6 (4.7e-01), TBX3 (4.8e-01), TMED2 (4.9e-01), TASOR (5.1e-01), HOXD8 (5.2e-01), AURKA (5.3e-01), FRS2 (5.3e-01), TDRD1 (5.6e-01), WT1 (5.7e-01), CTNNB1 (6.0e-01), WNT5A (6.1e-01)…
GOBP_MUSCLE_CELL_FATE_COMMITMENT	subgroup 1	0.206516	959.348	0.405945	20	MEF2C, RBPJ, MYOD1, FGF10, TBX1, TBX5, ACVR1, TBX3, TBX2, WT1	MEF2C (2.2e-01), RBPJ (2.9e-01), MYOD1 (3.4e-01), FGF10 (4.2e-01), TBX1 (4.5e-01), TBX5 (4.7e-01), ACVR1 (4.7e-01), TBX3 (4.8e-01), TBX2 (5.6e-01), WT1 (5.7e-01), MYL2 (6.2e-01), TBX18 (6.4e-01), DKK1 (8.3e-01), NKX2-5 (1.0e+00), MYF5 (1.0e+00), MYF6 (1.0e+00), WNT3A (1.0e+00), MYOG (1.0e+00), WNT8A (1.0e+00), MIR19B1 (1.0e+00)
REACTOME_HEPARAN_SULFATE_HEPARIN_HS_GAG_METABOLISM	subgroup 1	0.212433	338.839	0.413504	57	SDC1, EXT1, SDC2, GPC6, SDC3, HPSE, GLB1L2, HPSE2, XYLT2, DCN	SDC1 (8.0e-05), EXT1 (2.2e-01), SDC2 (2.4e-01), GPC6 (3.6e-01), SDC3 (3.7e-01), HPSE (3.8e-01), GLB1L2 (3.9e-01), HPSE2 (3.9e-01), XYLT2 (4.3e-01), DCN (4.4e-01), NCAN (4.8e-01), HS6ST3 (5.0e-01), HS3ST1 (5.1e-01), NDST1 (5.1e-01), SLC35D2 (5.2e-01), IDUA (5.4e-01), CSPG4 (5.5e-01), GPC1 (5.5e-01), BCAN (5.7e-01), XYLT1 (5.7e-01), HS2ST1 (5.7e-01), GLCE (5.9e-01), SDC4 (5.9e-01), GLB1L3 (5.9e-01)…
GOBP_POSITIVE_REGULATION_OF_COLLATERAL_SPROUTING	subgroup 1	0.215436	1271.29	0.417259	10	WNT3, IST1, SEMA4D, RND2, BDNF, EFNA5, CRABP2, LPAR3, WNT3A, NGF	WNT3 (4.0e-01), IST1 (5.0e-01), SEMA4D (6.0e-01), RND2 (6.5e-01), BDNF (8.4e-01), EFNA5 (9.5e-01), CRABP2 (1.0e+00), LPAR3 (1.0e+00), WNT3A (1.0e+00), NGF (1.0e+00)
REACTOME_PHOSPHOLIPASE_C_MEDIATED_CASCADE_FGFR1	subgroup 1	0.215436	494.484	0.417259	16	PLCG1, FGF2, FGF10, FGF9, KL, FGF23, FGFR1, FGF1, FGF6, FGF3	PLCG1 (1.2e-01), FGF2 (3.5e-01), FGF10 (4.2e-01), FGF9 (4.6e-01), KL (4.8e-01), FGF23 (5.4e-01), FGFR1 (5.4e-01), FGF1 (5.6e-01), FGF6 (1.0e+00), FGF3 (1.0e+00), FGF17 (1.0e+00), FGF5 (1.0e+00), FGF20 (1.0e+00), FGF4 (1.0e+00), FGF8 (1.0e+00), FGF22 (1.0e+00)
GOBP_SPECIFICATION_OF_ANIMAL_ORGAN_IDENTITY	subgroup 1	0.218471	528.148	0.420803	36	FGFR2, MEF2C, EXT1, ROBO2, RBPJ, LRP2, WNT2B, GLI3, FGF2, PAX2	FGFR2 (1.1e-01), MEF2C (2.2e-01), EXT1 (2.2e-01), ROBO2 (2.6e-01), RBPJ (2.9e-01), LRP2 (3.2e-01), WNT2B (3.2e-01), GLI3 (3.3e-01), FGF2 (3.5e-01), PAX2 (4.1e-01), FGF10 (4.2e-01), SMARCD3 (4.6e-01), TBR1 (4.9e-01), AR (5.2e-01), SIX1 (5.2e-01), FRS2 (5.3e-01), FGF1 (5.6e-01), SPRY1 (5.7e-01), CTNNB1 (6.0e-01), ISL1 (6.1e-01), WNT5A (6.1e-01), AXIN2 (6.9e-01), WNT2 (7.0e-01), BMP2 (7.3e-01), WNT1…
GOBP_BRANCHED_CHAIN_AMINO_ACID_TRANSPORT	subgroup 1	0.221536	42.0828	0.424833	14	SLC25A44, SLC38A9, SLC6A15, SLC43A1, SLC3A2, SLC7A7, SLC7A6, SLC6A20, SLC7A8, SLC7A5	SLC25A44 (1.4e-01), SLC38A9 (3.2e-01), SLC6A15 (3.9e-01), SLC43A1 (4.4e-01), SLC3A2 (5.2e-01), SLC7A7 (5.9e-01), SLC7A6 (6.0e-01), SLC6A20 (6.3e-01), SLC7A8 (6.8e-01), SLC7A5 (6.8e-01), LLGL2 (7.0e-01), SLC43A2 (7.5e-01), SLC6A17 (1.0e+00), SLC6A14 (1.0e+00)
GOBP_ECTOPIC_GERM_CELL_PROGRAMMED_CELL_DEATH	subgroup 1	0.221536	276.983	0.424833	18	PRKDC, IL1B, UNC5C, CASP2, UBE2B, BAX, SOD1, DDB1, BCL2L1, KITLG	PRKDC (3.3e-01), IL1B (3.5e-01), UNC5C (3.8e-01), CASP2 (4.2e-01), UBE2B (4.8e-01), BAX (5.4e-01), SOD1 (6.1e-01), DDB1 (6.3e-01), BCL2L1 (6.6e-01), KITLG (6.7e-01), KIT (7.3e-01), SYCP2 (7.6e-01), YBX3 (7.9e-01), MAEL (7.9e-01), IL1A (1.0e+00), SYCE3 (1.0e+00), TEX11 (1.0e+00), TOPAZ1 (1.0e+00)
GOBP_NEGATIVE_REGULATION_OF_OLIGODENDROCYTE_DIFFERENTIATION	subgroup 1	0.221536	421.111	0.424833	14	DAAM2, NKX6-1, TMEM98, ID4, CTNNB1, DUSP10, DLX1, HES1, NF1, NOTCH1	DAAM2 (1.3e-01), NKX6-1 (4.2e-01), TMEM98 (5.2e-01), ID4 (5.4e-01), CTNNB1 (6.0e-01), DUSP10 (6.5e-01), DLX1 (7.4e-01), HES1 (7.9e-01), NF1 (8.3e-01), NOTCH1 (8.6e-01), NKX6-2 (1.0e+00), HES5 (1.0e+00), DLX2 (1.0e+00), DRD3 (1.0e+00)
GOBP_REGULATION_OF_HEMATOPOIETIC_STEM_CELL_PROLIFERATION	subgroup 1	0.221536	419.328	0.424833	17	PIM1, EIF2AK2, ACE, PDCD2, CEBPA, TSC22D1, KAT7, SNAI2, WNT5A, KITLG	PIM1 (2.2e-01), EIF2AK2 (3.3e-01), ACE (3.9e-01), PDCD2 (4.3e-01), CEBPA (4.3e-01), TSC22D1 (5.2e-01), KAT7 (5.7e-01), SNAI2 (5.7e-01), WNT5A (6.1e-01), KITLG (6.7e-01), N4BP2L2 (7.9e-01), ATXN1L (8.6e-01), MIR221 (1.0e+00), MIR222 (1.0e+00), WNT1 (1.0e+00), WNT10B (1.0e+00), THPO (1.0e+00)
GOBP_ATRIAL_CARDIAC_MUSCLE_TISSUE_DEVELOPMENT	subgroup 1	0.224631	874.972	0.428301	22	PROX1, CACNA1G, MYH6, SHOX2, NOG, TBX5, TBX3, ENG, ISL1, HCN4	PROX1 (5.6e-09), CACNA1G (3.0e-01), MYH6 (3.8e-01), SHOX2 (4.2e-01), NOG (4.3e-01), TBX5 (4.7e-01), TBX3 (4.8e-01), ENG (5.2e-01), ISL1 (6.1e-01), HCN4 (6.1e-01), TBX18 (6.4e-01), GATA6 (6.5e-01), WNT2 (7.0e-01), BMP4 (8.8e-01), MESP1 (1.0e+00), BMP10 (1.0e+00), NKX2-5 (1.0e+00), GJB6 (1.0e+00), EDNRA (1.0e+00), BVES (1.0e+00), ZIC3 (1.0e+00), TREX1 (1.0e+00)
GOBP_GANGLION_DEVELOPMENT	subgroup 1	0.224631	821.58	0.428301	17	SEMA3A, TULP3, UNC5C, CYP1B1, SIX4, SIX1, NRP2, NRP1, CTNNB1, FZD3	SEMA3A (3.2e-01), TULP3 (3.4e-01), UNC5C (3.8e-01), CYP1B1 (4.3e-01), SIX4 (4.5e-01), SIX1 (5.2e-01), NRP2 (5.6e-01), NRP1 (5.9e-01), CTNNB1 (6.0e-01), FZD3 (8.0e-01), SEMA3F (8.3e-01), TUBB3 (8.4e-01), RGS4 (1.0e+00), PHOX2B (1.0e+00), INSM1 (1.0e+00), POU4F2 (1.0e+00), ASCL1 (1.0e+00)
GOBP_REGULATION_OF_ANIMAL_ORGAN_FORMATION	subgroup 1	0.224631	622.856	0.428301	28	ROBO2, WNT2B, FGF2, SHH, FGF10, AR, SIX1, FRS2, FGF1, WT1	ROBO2 (2.6e-01), WNT2B (3.2e-01), FGF2 (3.5e-01), SHH (3.8e-01), FGF10 (4.2e-01), AR (5.2e-01), SIX1 (5.2e-01), FRS2 (5.3e-01), FGF1 (5.6e-01), WT1 (5.7e-01), SPRY1 (5.7e-01), CTNNB1 (6.0e-01), WNT5A (6.1e-01), SULF1 (6.1e-01), CITED2 (6.6e-01), WNT2 (7.0e-01), BMP2 (7.3e-01), WNT11 (7.3e-01), ROBO1 (7.3e-01), GATA5 (7.8e-01), DKK1 (8.3e-01), BMP4 (8.8e-01), MESP1 (1.0e+00), HOXA11 (1.0e+00), FGF…
GOBP_DOPAMINE_BIOSYNTHETIC_PROCESS	subgroup 1	0.227758	344.135	0.43132	12	ALDH2, DAO, VPS35, TGFB2, GCH1, SNCA, PARK7, NR4A2, TH, GPR37	ALDH2 (4.5e-02), DAO (3.7e-01), VPS35 (4.6e-01), TGFB2 (5.0e-01), GCH1 (5.3e-01), SNCA (5.5e-01), PARK7 (5.8e-01), NR4A2 (8.0e-01), TH (1.0e+00), GPR37 (1.0e+00), SLC6A3 (1.0e+00), DDC (1.0e+00)
GOBP_ORGANIC_CATION_TRANSPORT	subgroup 1	0.234103	743.111	0.438935	63	SLC22A3, SLC22A1, SLC47A1, SLC6A12, RHAG, ACTB, SLC29A4, SEC14L1, KCNB1, SLC19A3	SLC22A3 (1.7e-02), SLC22A1 (3.4e-02), SLC47A1 (2.2e-01), SLC6A12 (2.5e-01), RHAG (3.3e-01), ACTB (3.6e-01), SLC29A4 (3.8e-01), SEC14L1 (3.9e-01), KCNB1 (3.9e-01), SLC19A3 (4.1e-01), SLC22A5 (4.2e-01), CHRNA7 (4.2e-01), OXTR (4.2e-01), SLC44A4 (4.3e-01), SLC44A1 (4.3e-01), SLC18B1 (4.6e-01), RALBP1 (4.8e-01), SLC44A5 (4.9e-01), ATP13A3 (4.9e-01), SLC17A8 (5.0e-01), SLC47A2 (5.4e-01), P2RY1 (5.5e-0…
GOBP_DISACCHARIDE_METABOLIC_PROCESS	subgroup 1	0.237322	334.991	0.443306	12	FBP1, LCT, MGAM, GANC, IDUA, GAA, BRAF, SI, B4GALT1, FBP2	FBP1 (2.9e-02), LCT (3.6e-01), MGAM (3.8e-01), GANC (4.6e-01), IDUA (5.4e-01), GAA (5.9e-01), BRAF (5.9e-01), SI (6.0e-01), B4GALT1 (7.1e-01), FBP2 (1.0e+00), TREH (1.0e+00), LALBA (1.0e+00)
GOBP_FRUCTOSE_TRANSMEMBRANE_TRANSPORT	subgroup 1	0.237322	65.342	0.443306	10	SLC2A2, SLC2A9, SLC2A5, SLC2A8, SLC2A3, SLC2A11, SLC26A5, SLC5A10, SLC2A6, SLC2A7	SLC2A2 (1.1e-01), SLC2A9 (2.4e-01), SLC2A5 (2.4e-01), SLC2A8 (2.6e-01), SLC2A3 (4.0e-01), SLC2A11 (6.3e-01), SLC26A5 (6.4e-01), SLC5A10 (6.6e-01), SLC2A6 (8.3e-01), SLC2A7 (1.0e+00)
GOBP_G_PROTEIN_COUPLED_RECEPTOR_INTERNALIZATION	subgroup 1	0.243854	529.238	0.451574	14	ARRB2, ADM, SAG, ARRB1, UBQLN2, NECAB2, HTR2B, APLN, GTF2H2, ARR3	ARRB2 (3.3e-01), ADM (3.6e-01), SAG (4.5e-01), ARRB1 (6.0e-01), UBQLN2 (6.6e-01), NECAB2 (7.3e-01), HTR2B (7.7e-01), APLN (8.4e-01), GTF2H2 (8.5e-01), ARR3 (1.0e+00), HTR1B (1.0e+00), DRD2 (1.0e+00), APELA (1.0e+00), DRD3 (1.0e+00)
GOBP_INDUCTION_OF_POSITIVE_CHEMOTAXIS	subgroup 1	0.243854	541.174	0.451574	14	VEGFB, IL16, CXCL8, FGF10, VEGFA, AZU1, VEGFC, PGF, CXCL12, AGER	VEGFB (2.3e-01), IL16 (2.7e-01), CXCL8 (3.4e-01), FGF10 (4.2e-01), VEGFA (4.7e-01), AZU1 (4.8e-01), VEGFC (5.4e-01), PGF (5.5e-01), CXCL12 (7.2e-01), AGER (9.2e-01), NTF3 (1.0e+00), SCG2 (1.0e+00), ARTN (1.0e+00), VEGFD (1.0e+00)
GOBP_DRINKING_BEHAVIOR	subgroup 1	0.247167	967.569	0.455712	10	TACR1, ACE2, SLC24A4, MMP17, APLN, EN1, UCN, REN, HTR1B, DRD2	TACR1 (2.4e-01), ACE2 (4.5e-01), SLC24A4 (4.5e-01), MMP17 (6.9e-01), APLN (8.4e-01), EN1 (1.0e+00), UCN (1.0e+00), REN (1.0e+00), HTR1B (1.0e+00), DRD2 (1.0e+00)
GOBP_REGULATION_OF_FERTILIZATION	subgroup 1	0.247167	1188.73	0.455712	17	PRDM9, NLRP5, CFAP69, LHFPL2, PLCB1, CCDC87, PLAT, MYH9, INTS13, ASTL	PRDM9 (3.2e-01), NLRP5 (4.2e-01), CFAP69 (4.2e-01), LHFPL2 (4.7e-01), PLCB1 (5.0e-01), CCDC87 (5.0e-01), PLAT (6.0e-01), MYH9 (6.3e-01), INTS13 (6.7e-01), ASTL (9.3e-01), FAM170B (1.0e+00), RNASE10 (1.0e+00), WEE2 (1.0e+00), ZP1 (1.0e+00), ZP2 (1.0e+00), ZP4 (1.0e+00), PRSS37 (1.0e+00)
GOBP_REGULATION_OF_TRANSMISSION_OF_NERVE_IMPULSE	subgroup 1	0.250512	483.261	0.459951	16	TNR, AVPR1A, TYMP, FMR1, ITGA2, FGF12, CHRNB4, GPR35, GHRL, GLRA1	TNR (2.7e-01), AVPR1A (5.0e-01), TYMP (5.0e-01), FMR1 (5.1e-01), ITGA2 (5.3e-01), FGF12 (5.5e-01), CHRNB4 (5.5e-01), GPR35 (6.9e-01), GHRL (7.2e-01), GLRA1 (1.0e+00), HCRT (1.0e+00), GHSR (1.0e+00), AVP (1.0e+00), CARTPT (1.0e+00), MTNR1B (1.0e+00)
REACTOME_BETA_DEFENSINS	subgroup 1	0.250512	234.93	0.459951	44	CCR2, TLR1, TLR2, DEFB1, DEFB110, DEFB126, DEFB114, DEFB123, DEFB105A, DEFB134	CCR2 (3.4e-01), TLR1 (5.4e-01), TLR2 (6.3e-01), DEFB1 (8.0e-01), DEFB110 (1.0e+00), DEFB126 (1.0e+00), DEFB114 (1.0e+00), DEFB123 (1.0e+00), DEFB105A (1.0e+00), DEFB134 (1.0e+00), DEFB109B (1.0e+00), DEFB136 (1.0e+00), DEFB127 (1.0e+00), DEFB116 (1.0e+00), DEFB108B (1.0e+00), DEFB128 (1.0e+00), DEFB104A (1.0e+00), DEFB118 (1.0e+00), DEFB131A (1.0e+00), CCR6 (1.0e+00), DEFB132 (1.0e+00), DEFB125 (…
GOBP_POSITIVE_REGULATION_OF_EMBRYONIC_DEVELOPMENT	subgroup 1	0.253887	348.714	0.464441	23	FOXA2, RACK1, B4GALT5, TENM4, CFL1, NLRP5, PAFAH1B1, AMOT, PLCB1, TLE6	FOXA2 (1.4e-01), RACK1 (2.4e-01), B4GALT5 (2.5e-01), TENM4 (3.2e-01), CFL1 (3.2e-01), NLRP5 (4.2e-01), PAFAH1B1 (4.4e-01), AMOT (4.8e-01), PLCB1 (5.0e-01), TLE6 (5.3e-01), UTP25 (5.3e-01), NR2C2 (5.8e-01), ZBED3 (6.0e-01), NIBAN2 (7.3e-01), OSR1 (7.4e-01), RBM19 (8.1e-01), WNT4 (8.1e-01), KHDC3L (1.0e+00), SCX (1.0e+00), WNT3A (1.0e+00), OTX2 (1.0e+00), LHX1 (1.0e+00), WNT1 (1.0e+00)
GOBP_RESPONSE_TO_VITAMIN_D	subgroup 1	0.253887	378.861	0.464441	37	RXRA, PIM1, KANK2, SFRP1, FES, TRIM24, TNC, CXCL10, TRIM25, PHEX	RXRA (1.7e-01), PIM1 (2.2e-01), KANK2 (3.5e-01), SFRP1 (3.5e-01), FES (3.6e-01), TRIM24 (3.9e-01), TNC (4.1e-01), CXCL10 (4.1e-01), TRIM25 (4.2e-01), PHEX (4.2e-01), PTGS2 (4.5e-01), RXRB (4.5e-01), SNW1 (4.8e-01), KL (4.8e-01), MN1 (4.8e-01), ALPL (5.0e-01), VDR (5.0e-01), CDKN2D (5.2e-01), CASR (5.2e-01), FGF23 (5.4e-01), STC1 (5.4e-01), STC2 (5.7e-01), SNAI2 (5.7e-01), TPCN2 (5.8e-01), AQP3 (6…
GOBP_MORPHOGENESIS_OF_AN_EPITHELIAL_FOLD	subgroup 1	0.257295	810.89	0.468133	24	FGFR2, EGFR, WNT2B, CECR2, SHH, FGF10, NOG, AR, RDH10, SOSTDC1	FGFR2 (1.1e-01), EGFR (2.3e-01), WNT2B (3.2e-01), CECR2 (3.6e-01), SHH (3.8e-01), FGF10 (4.2e-01), NOG (4.3e-01), AR (5.2e-01), RDH10 (5.4e-01), SOSTDC1 (5.6e-01), HIF1A (5.6e-01), TP63 (5.9e-01), CTNNB1 (6.0e-01), GDF7 (6.0e-01), WNT5A (6.1e-01), SULF1 (6.1e-01), LUZP1 (6.3e-01), WNT2 (7.0e-01), BMP4 (8.8e-01), NODAL (1.0e+00), HOXD13 (1.0e+00), BMP5 (1.0e+00), OVOL2 (1.0e+00), BMP7 (1.0e+00)
GOBP_CALCIUM_ION_REGULATED_EXOCYTOSIS	subgroup 1	0.260734	531.708	0.471778	66	SYT7, STX1B, ARHGAP17, RIMS2, UNC13B, CADPS, UNC13C, CDK5, UNC13A, ARL8B	SYT7 (8.0e-03), STX1B (5.2e-02), ARHGAP17 (1.1e-01), RIMS2 (2.9e-01), UNC13B (3.0e-01), CADPS (3.3e-01), UNC13C (3.4e-01), CDK5 (3.5e-01), UNC13A (3.7e-01), ARL8B (3.8e-01), KCNB1 (3.9e-01), DOC2B (3.9e-01), DOC2A (4.1e-01), NLRP5 (4.2e-01), TRPV6 (4.5e-01), SYT9 (4.5e-01), RPH3A (4.5e-01), BAIAP3 (4.6e-01), SYT17 (4.8e-01), GNAI2 (5.0e-01), SCAMP5 (5.1e-01), RAPGEF4 (5.1e-01), STXBP3 (5.2e-01), …
REACTOME_ASPARTATE_AND_ASPARAGINE_METABOLISM	subgroup 1	0.260734	257.485	0.471778	11	SLC25A13, GOT1, GOT2, ASPA, GADL1, ASPG, FOLH1, NAT8L, SLC25A12, NAALAD2	SLC25A13 (1.3e-01), GOT1 (2.5e-01), GOT2 (3.8e-01), ASPA (4.4e-01), GADL1 (4.7e-01), ASPG (5.4e-01), FOLH1 (6.8e-01), NAT8L (7.6e-01), SLC25A12 (7.9e-01), NAALAD2 (1.0e+00), ASNS (1.0e+00)
REACTOME_DEGRADATION_OF_CYSTEINE_AND_HOMOCYSTEINE	subgroup 1	0.260734	310.298	0.471778	15	CDO1, CTH, SUOX, SQOR, TXN2, GOT2, TST, CSAD, GADL1, ETHE1	CDO1 (8.9e-04), CTH (2.2e-01), SUOX (2.2e-01), SQOR (3.0e-01), TXN2 (3.6e-01), GOT2 (3.8e-01), TST (4.4e-01), CSAD (4.6e-01), GADL1 (4.7e-01), ETHE1 (5.4e-01), MPST (5.5e-01), ADO (6.2e-01), SLC25A10 (7.6e-01), TSTD1 (7.6e-01), FMO1 (1.0e+00)
GOBP_OLIGOSACCHARIDE_BIOSYNTHETIC_PROCESS	subgroup 1	0.264204	530.756	0.47535	29	FBP1, ST3GAL6, B3GALT5, ST6GALNAC1, FUT9, FUT8, B3GALNT1, ST6GALNAC6, ST3GAL4, B3GALT4	FBP1 (2.9e-02), ST3GAL6 (1.4e-01), B3GALT5 (3.3e-01), ST6GALNAC1 (3.9e-01), FUT9 (4.1e-01), FUT8 (4.6e-01), B3GALNT1 (5.2e-01), ST6GALNAC6 (5.2e-01), ST3GAL4 (5.3e-01), B3GALT4 (5.3e-01), ST3GAL3 (5.3e-01), FUT7 (6.2e-01), B4GALNT2 (6.6e-01), MPDU1 (6.7e-01), FUT4 (7.0e-01), B4GALT1 (7.1e-01), ST3GAL2 (7.7e-01), MGAT2 (8.1e-01), FUT1 (8.1e-01), FUT10 (8.4e-01), B3GALT2 (1.0e+00), FBP2 (1.0e+00), …
REACTOME_FGFRL1_MODULATION_OF_FGFR1_SIGNALING	subgroup 1	0.264204	694.206	0.47535	13	FGF2, FGF10, SPRED2, FGF23, SPRED1, FGFRL1, FGF3, FGF18, FGF17, FGF5	FGF2 (3.5e-01), FGF10 (4.2e-01), SPRED2 (4.4e-01), FGF23 (5.4e-01), SPRED1 (7.6e-01), FGFRL1 (8.2e-01), FGF3 (1.0e+00), FGF18 (1.0e+00), FGF17 (1.0e+00), FGF5 (1.0e+00), FGF4 (1.0e+00), FGF8 (1.0e+00), FGF22 (1.0e+00)
GOBP_BUNDLE_OF_HIS_CELL_TO_PURKINJE_MYOCYTE_COMMUNICATION	subgroup 1	0.267707	773.799	0.479061	15	PKP2, GJA5, CTNNA3, SCN5A, TRPM4, TBX5, DSP, CACNA2D1, JUP, KCNA5	PKP2 (1.7e-01), GJA5 (2.5e-01), CTNNA3 (2.7e-01), SCN5A (3.2e-01), TRPM4 (4.5e-01), TBX5 (4.7e-01), DSP (5.4e-01), CACNA2D1 (5.5e-01), JUP (6.0e-01), KCNA5 (6.0e-01), SCN10A (6.3e-01), DSC2 (6.6e-01), RANGRF (6.6e-01), DSG2 (6.9e-01), TNNI3K (1.0e+00)
REACTOME_FGFR2_LIGAND_BINDING_AND_ACTIVATION	subgroup 1	0.267707	475.837	0.479061	20	FGFR2, FGF2, FGF10, FGF9, FGF23, FGFBP2, FGF1, FGF7, FGFBP3, FGF6	FGFR2 (1.1e-01), FGF2 (3.5e-01), FGF10 (4.2e-01), FGF9 (4.6e-01), FGF23 (5.4e-01), FGFBP2 (5.6e-01), FGF1 (5.6e-01), FGF7 (6.1e-01), FGFBP3 (6.2e-01), FGF6 (1.0e+00), FGF3 (1.0e+00), FGF18 (1.0e+00), FGF17 (1.0e+00), FGF5 (1.0e+00), FGF20 (1.0e+00), FGF4 (1.0e+00), FGFBP1 (1.0e+00), FGF16 (1.0e+00), FGF8 (1.0e+00), FGF22 (1.0e+00)
GOBP_CELLULAR_HYPOTONIC_RESPONSE	subgroup 1	0.271241	746.464	0.483528	11	PCK1, FBP1, TSPO, CAB39, MYLK, STK39, TRPV4, SLC4A11, OXSR1, SLC12A6	PCK1 (4.4e-05), FBP1 (2.9e-02), TSPO (4.8e-02), CAB39 (2.4e-01), MYLK (5.8e-01), STK39 (6.2e-01), TRPV4 (6.8e-01), SLC4A11 (7.1e-01), OXSR1 (7.2e-01), SLC12A6 (7.4e-01), AQP5 (1.0e+00)
GOBP_NODAL_SIGNALING_PATHWAY	subgroup 1	0.271241	607.563	0.483528	21	ACVR1B, SHH, SMAD3, NOMO3, DACT2, SMAD2, ACVR1C, TGIF2, CITED2, NOMO1	ACVR1B (1.8e-01), SHH (3.8e-01), SMAD3 (3.9e-01), NOMO3 (4.4e-01), DACT2 (4.9e-01), SMAD2 (5.3e-01), ACVR1C (5.8e-01), TGIF2 (6.5e-01), CITED2 (6.6e-01), NOMO1 (7.4e-01), DACT1 (7.4e-01), TDGF1 (8.6e-01), CFC1 (1.0e+00), NODAL (1.0e+00), WIF1 (1.0e+00), FOXH1 (1.0e+00), TDGF1P3 (1.0e+00), DMRT1 (1.0e+00), DAND5 (1.0e+00), CER1 (1.0e+00), CFC1B (1.0e+00)
GOBP_LENS_FIBER_CELL_DEVELOPMENT	subgroup 1	0.274807	464.505	0.48777	14	PROX1, WNT7A, ATF4, VIM, TMOD1, FRS2, EPHA2, TBC1D20, ABI2, BFSP2	PROX1 (5.6e-09), WNT7A (3.2e-01), ATF4 (3.9e-01), VIM (4.7e-01), TMOD1 (4.7e-01), FRS2 (5.3e-01), EPHA2 (5.3e-01), TBC1D20 (5.4e-01), ABI2 (5.5e-01), BFSP2 (6.0e-01), WNT5B (6.5e-01), BFSP1 (7.4e-01), WNT7B (1.0e+00), CRYGB (1.0e+00)
GOBP_LUTEINIZING_HORMONE_SECRETION	subgroup 1	0.274807	296.747	0.48777	10	SMAD4, TBX3, OPRK1, TMF1, CGA, FOXL2, TACR2, FOXD1, KISS1, LEP	SMAD4 (3.8e-01), TBX3 (4.8e-01), OPRK1 (5.6e-01), TMF1 (5.8e-01), CGA (1.0e+00), FOXL2 (1.0e+00), TACR2 (1.0e+00), FOXD1 (1.0e+00), KISS1 (1.0e+00), LEP (1.0e+00)
GOBP_WNT_SIGNALING_PATHWAY_INVOLVED_IN_MIDBRAIN_DOPAMINERGIC_NEURON_DIFFERENTIATION	subgroup 1	0.278405	1004.65	0.49141	12	LRP6, WNT3, FZD1, RYK, WNT9B, CSNK1D, CTNNB1, WNT5A, WNT2, CSNK1E	LRP6 (1.8e-06), WNT3 (4.0e-01), FZD1 (4.4e-01), RYK (4.7e-01), WNT9B (5.5e-01), CSNK1D (5.9e-01), CTNNB1 (6.0e-01), WNT5A (6.1e-01), WNT2 (7.0e-01), CSNK1E (7.4e-01), WNT3A (1.0e+00), WNT1 (1.0e+00)
GOBP_LUNG_SECRETORY_CELL_DIFFERENTIATION	subgroup 1	0.285696	480.423	0.498862	11	FGF10, HOXA5, GATA6, NFIB, AIMP2, RBBP9, AGR2, SPDEF, ASCL1, NKX2-1	FGF10 (4.2e-01), HOXA5 (6.1e-01), GATA6 (6.5e-01), NFIB (6.6e-01), AIMP2 (6.9e-01), RBBP9 (9.6e-01), AGR2 (1.0e+00), SPDEF (1.0e+00), ASCL1 (1.0e+00), NKX2-1 (1.0e+00), IL13 (1.0e+00)
GOBP_NEGATIVE_REGULATION_OF_CHOLESTEROL_STORAGE	subgroup 1	0.285696	381.894	0.498862	11	CES1, PPARA, ABCG1, TTC39B, NR1H2, PPARD, NR1H3, ABCA1, PPARG, TREM2	CES1 (4.0e-03), PPARA (5.0e-03), ABCG1 (4.4e-01), TTC39B (5.8e-01), NR1H2 (6.1e-01), PPARD (6.7e-01), NR1H3 (6.8e-01), ABCA1 (7.3e-01), PPARG (7.4e-01), TREM2 (1.0e+00), MIR146A (1.0e+00)
GOBP_TESTOSTERONE_BIOSYNTHETIC_PROCESS	subgroup 1	0.285696	476.385	0.498862	11	SRD5A2, CREB1, PRKG1, CYP19A1, AKR1C3, WNT4, HSD17B1, BGLAP, GPRC6A, HSD17B3	SRD5A2 (3.4e-01), CREB1 (3.9e-01), PRKG1 (5.0e-01), CYP19A1 (7.4e-01), AKR1C3 (7.4e-01), WNT4 (8.1e-01), HSD17B1 (8.7e-01), BGLAP (1.0e+00), GPRC6A (1.0e+00), HSD17B3 (1.0e+00), DKKL1 (1.0e+00)
GOBP_POSITIVE_REGULATION_OF_MEIOTIC_NUCLEAR_DIVISION	subgroup 1	0.28939	641.471	0.501552	17	NPM2, PRDM9, PIWIL2, STRA8, NPR2, UBE2B, PLCB1, MSX1, RAD51AP1, PRDM7	NPM2 (2.3e-01), PRDM9 (3.2e-01), PIWIL2 (4.1e-01), STRA8 (4.2e-01), NPR2 (4.8e-01), UBE2B (4.8e-01), PLCB1 (5.0e-01), MSX1 (5.8e-01), RAD51AP1 (5.8e-01), PRDM7 (6.0e-01), WNT5A (6.1e-01), SIRT2 (7.6e-01), WNT4 (8.1e-01), OOEP (1.0e+00), MEIOSIN (1.0e+00), MSX2 (1.0e+00), DMRT1 (1.0e+00)
GOBP_POTASSIUM_ION_HOMEOSTASIS	subgroup 1	0.28939	242.084	0.501552	34	ATP1A4, SLC12A5, SLC12A1, KCNMA1, FXYD2, ATP12A, KLHL3, SLC12A9, ATP4A, UPK3A	ATP1A4 (3.2e-01), SLC12A5 (3.2e-01), SLC12A1 (3.4e-01), KCNMA1 (3.9e-01), FXYD2 (4.1e-01), ATP12A (4.1e-01), KLHL3 (4.1e-01), SLC12A9 (4.2e-01), ATP4A (4.4e-01), UPK3A (5.4e-01), SLC12A8 (5.5e-01), SLC12A3 (5.6e-01), SCNN1B (5.6e-01), KCTD7 (5.7e-01), ATP1B1 (5.8e-01), KCNA5 (6.0e-01), SLC12A4 (6.2e-01), ATP1A2 (6.3e-01), KCNJ2 (6.6e-01), KCNJ10 (6.7e-01), SLC12A7 (6.7e-01), ATP1B2 (6.8e-01), ATP…
GOBP_SYNAPTIC_VESICLE_CLUSTERING	subgroup 1	0.28939	326.228	0.501552	16	BRSK1, PCLO, BSN, CDH2, BRSK2, PTEN, NLGN2, CTBP1, PCDH17, SYN1	BRSK1 (1.1e-01), PCLO (2.3e-01), BSN (3.1e-01), CDH2 (3.2e-01), BRSK2 (3.5e-01), PTEN (3.6e-01), NLGN2 (4.0e-01), CTBP1 (4.1e-01), PCDH17 (4.6e-01), SYN1 (4.7e-01), SYN2 (5.9e-01), CTNNB1 (6.0e-01), SYN3 (6.3e-01), RAB3A (6.8e-01), NLGN1 (6.9e-01), SYNDIG1 (1.0e+00)
GOBP_NEGATIVE_REGULATION_OF_MACROPHAGE_ACTIVATION	subgroup 1	0.293116	269.204	0.506126	19	CST7, MIR130A, BPI, FCGR2B, LRFN5, IL31RA, CD200, VSIG4, PTPRC, CX3CL1	CST7 (1.6e-01), MIR130A (2.1e-01), BPI (2.4e-01), FCGR2B (2.5e-01), LRFN5 (3.9e-01), IL31RA (4.3e-01), CD200 (5.3e-01), VSIG4 (5.6e-01), PTPRC (5.6e-01), CX3CL1 (5.9e-01), NR1D1 (6.0e-01), NR1H3 (6.8e-01), ADGRF5 (7.0e-01), ZC3H12A (7.3e-01), GRN (7.8e-01), SYT11 (8.1e-01), LDLR (8.1e-01), IL4 (1.0e+00), TAFA3 (1.0e+00)
GOBP_CORTISOL_METABOLIC_PROCESS	subgroup 1	0.296873	379.724	0.509718	12	H6PD, CACNA1H, CYP11A1, DKK3, BMP2, REST, WNT4, DGKQ, HSD11B2, BMP5	H6PD (1.7e-01), CACNA1H (3.3e-01), CYP11A1 (6.0e-01), DKK3 (6.2e-01), BMP2 (7.3e-01), REST (7.6e-01), WNT4 (8.1e-01), DGKQ (8.2e-01), HSD11B2 (1.0e+00), BMP5 (1.0e+00), CYP11B1 (1.0e+00), CYP11B2 (1.0e+00)
GOBP_ENGULFMENT_OF_APOPTOTIC_CELL	subgroup 1	0.296873	248.977	0.509718	15	XKR8, XKR4, MEGF10, XKR7, RAC1, BECN1, THBS1, XKR6, ABCA7, ADGRB1	XKR8 (2.0e-01), XKR4 (3.4e-01), MEGF10 (3.5e-01), XKR7 (3.8e-01), RAC1 (4.1e-01), BECN1 (5.8e-01), THBS1 (5.9e-01), XKR6 (6.0e-01), ABCA7 (6.5e-01), ADGRB1 (7.5e-01), ALOX15 (9.0e-01), RAC3 (1.0e+00), TREM2 (1.0e+00), XKR5 (1.0e+00), XKR9 (1.0e+00)
GOBP_INNERVATION	subgroup 1	0.296873	360.66	0.509718	27	VCAM1, GABRB2, SEMA3A, FBXO45, LRIG2, RET, NPR2, LRIG1, PRKCG, ITGA4	VCAM1 (2.6e-01), GABRB2 (2.8e-01), SEMA3A (3.2e-01), FBXO45 (3.7e-01), LRIG2 (3.9e-01), RET (4.7e-01), NPR2 (4.8e-01), LRIG1 (4.8e-01), PRKCG (5.0e-01), ITGA4 (5.3e-01), NTRK1 (5.3e-01), ADARB1 (5.6e-01), NPTX1 (5.6e-01), SERPINE2 (5.6e-01), NRP1 (5.9e-01), ISL1 (6.1e-01), SLITRK6 (6.1e-01), SULF1 (6.1e-01), ECE1 (6.1e-01), EDN1 (6.6e-01), RNF165 (7.4e-01), CHD7 (7.7e-01), SULF2 (9.0e-01), NTF4 (…
REACTOME_ACTIVATION_OF_THE_PHOTOTRANSDUCTION_CASCADE	subgroup 1	0.296873	292.184	0.509718	11	CNGB1, GNB1, PDE6A, SAG, SLC24A1, PDE6B, PDE6G, CNGA1, GNAT1, RHO	CNGB1 (1.5e-01), GNB1 (1.6e-01), PDE6A (4.2e-01), SAG (4.5e-01), SLC24A1 (5.1e-01), PDE6B (5.7e-01), PDE6G (7.3e-01), CNGA1 (7.6e-01), GNAT1 (1.0e+00), RHO (1.0e+00), GNGT1 (1.0e+00)
GOBP_SINOATRIAL_NODE_DEVELOPMENT	subgroup 1	0.304485	1024.73	0.516819	12	CACNA1G, SHOX2, TBX5, TBX3, ISL1, HCN4, TBX18, GATA6, BMP4, MESP1	CACNA1G (3.0e-01), SHOX2 (4.2e-01), TBX5 (4.7e-01), TBX3 (4.8e-01), ISL1 (6.1e-01), HCN4 (6.1e-01), TBX18 (6.4e-01), GATA6 (6.5e-01), BMP4 (8.8e-01), MESP1 (1.0e+00), GJB6 (1.0e+00), BVES (1.0e+00)
GOBP_POSITIVE_REGULATION_OF_MEIOTIC_CELL_CYCLE	subgroup 1	0.30834	380.22	0.520957	27	INSR, NPM2, PRDM9, MEIOC, PIWIL2, STRA8, CDC25B, NPR2, UBE2B, PLCB1	INSR (7.8e-02), NPM2 (2.3e-01), PRDM9 (3.2e-01), MEIOC (3.7e-01), PIWIL2 (4.1e-01), STRA8 (4.2e-01), CDC25B (4.6e-01), NPR2 (4.8e-01), UBE2B (4.8e-01), PLCB1 (5.0e-01), MSX1 (5.8e-01), RAD51AP1 (5.8e-01), PRDM7 (6.0e-01), WNT5A (6.1e-01), CDC25C (6.8e-01), SIRT2 (7.6e-01), CDC25A (7.7e-01), LFNG (7.7e-01), YTHDC2 (7.8e-01), WNT4 (8.1e-01), RBM46 (1.0e+00), OOEP (1.0e+00), MEIOSIN (1.0e+00), MAPK1…
GOBP_POSITIVE_REGULATION_OF_NERVOUS_SYSTEM_PROCESS	subgroup 1	0.30834	363.576	0.520957	31	ATPSCKMT, EGR2, CST7, ABAT, TNR, RIMS2, UNC13B, TENM4, NRDC, NLGN2	ATPSCKMT (1.0e-01), EGR2 (1.1e-01), CST7 (1.6e-01), ABAT (2.4e-01), TNR (2.7e-01), RIMS2 (2.9e-01), UNC13B (3.0e-01), TENM4 (3.2e-01), NRDC (3.5e-01), NLGN2 (4.0e-01), DAG1 (4.5e-01), MYRF (5.1e-01), WASF3 (5.2e-01), ITGA2 (5.3e-01), NTSR1 (5.5e-01), CHRNB4 (5.5e-01), PARD3 (5.6e-01), TNFRSF1B (6.2e-01), DICER1 (6.2e-01), RNF10 (6.6e-01), TPPP (7.1e-01), RIMS1 (7.7e-01), ITGAX (9.4e-01), ZNF488 (…
GOBP_TRANS_SYNAPTIC_SIGNALING_MODULATING_SYNAPTIC_TRANSMISSION	subgroup 1	0.30834	832.996	0.520957	10	NTRK2, GRM5, F2R, GUCY1B1, GUCY1A1, EPHB2, CNR1, PLAT, EFNB3, SYT4	NTRK2 (3.6e-01), GRM5 (4.2e-01), F2R (4.7e-01), GUCY1B1 (5.2e-01), GUCY1A1 (5.3e-01), EPHB2 (5.3e-01), CNR1 (5.3e-01), PLAT (6.0e-01), EFNB3 (1.0e+00), SYT4 (1.0e+00)
GOBP_ATRIAL_CARDIAC_MUSCLE_CELL_MEMBRANE_REPOLARIZATION	subgroup 1	0.312226	436.526	0.524605	11	SCN5A, CACNA1D, KCNJ5, KCNJ3, FLNA, KCNA5, KCNN2, KCNQ1, MIR328, NPPA	SCN5A (3.2e-01), CACNA1D (3.2e-01), KCNJ5 (4.6e-01), KCNJ3 (5.6e-01), FLNA (5.9e-01), KCNA5 (6.0e-01), KCNN2 (6.7e-01), KCNQ1 (7.6e-01), MIR328 (1.0e+00), NPPA (1.0e+00), KCNE5 (1.0e+00)
GOBP_POSITIVE_REGULATION_OF_TRIGLYCERIDE_BIOSYNTHETIC_PROCESS	subgroup 1	0.312226	280.76	0.524605	14	GPLD1, MFSD2A, CNEP1R1, SCARB1, RGN, KAT5, PLIN5, SLC27A1, NR1H2, SREBF1	GPLD1 (4.3e-03), MFSD2A (1.2e-01), CNEP1R1 (2.9e-01), SCARB1 (3.3e-01), RGN (3.6e-01), KAT5 (3.6e-01), PLIN5 (4.1e-01), SLC27A1 (4.8e-01), NR1H2 (6.1e-01), SREBF1 (6.7e-01), NR1H3 (6.8e-01), CTDNEP1 (7.5e-01), LDLR (8.1e-01), MIR29B1 (1.0e+00)
GOBP_REGULATION_OF_CALCIUM_ION_DEPENDENT_EXOCYTOSIS	subgroup 1	0.312226	447.357	0.524605	39	SYT7, CDK5, KCNB1, DOC2B, DOC2A, TRPV6, SYT9, RPH3A, BAIAP3, SYT17	SYT7 (8.0e-03), CDK5 (3.5e-01), KCNB1 (3.9e-01), DOC2B (3.9e-01), DOC2A (4.1e-01), TRPV6 (4.5e-01), SYT9 (4.5e-01), RPH3A (4.5e-01), BAIAP3 (4.6e-01), SYT17 (4.8e-01), GNAI2 (5.0e-01), SCAMP5 (5.1e-01), STXBP3 (5.2e-01), SYT3 (5.6e-01), ATP2A2 (5.7e-01), SYT12 (5.8e-01), SYT2 (5.9e-01), RAP1B (6.0e-01), RAB3GAP1 (6.1e-01), ZP3 (6.2e-01), RPH3AL (6.4e-01), ADRA2A (6.5e-01), HYAL3 (6.7e-01), RAB3A …
GOBP_XENOBIOTIC_TRANSMEMBRANE_TRANSPORT	subgroup 1	0.312226	520.748	0.524605	16	ABCB11, ABCC2, SLC47A1, SLC37A3, ATP8B1, ATRAID, ABCC4, SLC28A2, ABCA3, TMEM30A	ABCB11 (6.1e-07), ABCC2 (2.3e-02), SLC47A1 (2.2e-01), SLC37A3 (2.6e-01), ATP8B1 (3.4e-01), ATRAID (3.5e-01), ABCC4 (4.7e-01), SLC28A2 (4.8e-01), ABCA3 (5.1e-01), TMEM30A (5.4e-01), ABCC5 (6.0e-01), SLC28A3 (6.2e-01), SLC29A2 (6.4e-01), ABCC3 (6.5e-01), SLC19A1 (6.9e-01), SLC29A1 (7.5e-01)
REACTOME_ZINC_TRANSPORTERS	subgroup 1	0.312226	82.0293	0.524605	15	SLC39A14, SLC30A1, SLC39A10, SLC39A7, SLC30A5, SLC30A8, SLC39A4, SLC39A8, SLC39A3, SLC39A6	SLC39A14 (1.2e-04), SLC30A1 (3.3e-01), SLC39A10 (5.2e-01), SLC39A7 (5.2e-01), SLC30A5 (5.4e-01), SLC30A8 (5.8e-01), SLC39A4 (6.0e-01), SLC39A8 (6.3e-01), SLC39A3 (6.6e-01), SLC39A6 (9.2e-01), SLC39A2 (1.0e+00), SLC39A1 (1.0e+00), SLC30A3 (1.0e+00), SLC30A2 (1.0e+00), SLC39A5 (1.0e+00)
GOBP_REGULATION_OF_INTERLEUKIN_1_MEDIATED_SIGNALING_PATHWAY	subgroup 1	0.316144	79.0063	0.5289	10	IL1R1, IL1RN, IL1R2, VRK2, OTUD4, ZNF675, IL6, ZBP1, MIR27A, MIR21	IL1R1 (1.0e-01), IL1RN (2.7e-01), IL1R2 (2.9e-01), VRK2 (5.2e-01), OTUD4 (5.3e-01), ZNF675 (6.2e-01), IL6 (6.8e-01), ZBP1 (7.5e-01), MIR27A (1.0e+00), MIR21 (1.0e+00)
GOBP_RETROTRANSPOSON_SILENCING_BY_HETEROCHROMATIN_FORMATION	subgroup 1	0.316144	640.536	0.5289	15	TDRD5, PIWIL2, TDRD9, MYBL1, PIWIL1, TDRD1, PIWIL4, TDRD12, SMYD5, MORC1	TDRD5 (3.6e-01), PIWIL2 (4.1e-01), TDRD9 (4.2e-01), MYBL1 (4.8e-01), PIWIL1 (5.3e-01), TDRD1 (5.6e-01), PIWIL4 (6.1e-01), TDRD12 (6.3e-01), SMYD5 (6.3e-01), MORC1 (6.4e-01), MOV10L1 (7.0e-01), MAEL (7.9e-01), FKBP6 (1.0e+00), DNMT3L (1.0e+00), DDX4 (1.0e+00)
GOBP_EXTRACELLULAR_REGULATION_OF_SIGNAL_TRANSDUCTION	subgroup 1	0.320095	368.029	0.53207	13	GREM2, CD46, GREM1, FBN1, ZNF653, LTBP1, FBN2, LRPAP1, NRROS, NBL1	GREM2 (2.3e-04), CD46 (3.4e-01), GREM1 (3.6e-01), FBN1 (4.4e-01), ZNF653 (4.9e-01), LTBP1 (6.3e-01), FBN2 (7.1e-01), LRPAP1 (7.2e-01), NRROS (7.3e-01), NBL1 (9.5e-01), MICOS10-NBL1 (1.0e+00), DAND5 (1.0e+00), CER1 (1.0e+00)
GOBP_NEGATIVE_REGULATION_OF_RESPONSE_TO_FOOD	subgroup 1	0.320095	222.826	0.53207	10	PPARA, NENF, BBS2, SPX, BBS4, MKKS, UCN, GHSR, CARTPT, LEP	PPARA (5.0e-03), NENF (3.9e-01), BBS2 (4.1e-01), SPX (4.1e-01), BBS4 (7.2e-01), MKKS (7.5e-01), UCN (1.0e+00), GHSR (1.0e+00), CARTPT (1.0e+00), LEP (1.0e+00)
GOBP_EMBRYONIC_FORELIMB_MORPHOGENESIS	subgroup 1	0.324077	236.609	0.536139	33	RPGRIP1L, HOXA9, CACNA1C, WNT7A, SHH, WNT3, SHOX2, TBX5, TBX3, TFAP2A	RPGRIP1L (2.5e-01), HOXA9 (3.0e-01), CACNA1C (3.1e-01), WNT7A (3.2e-01), SHH (3.8e-01), WNT3 (4.0e-01), SHOX2 (4.2e-01), TBX5 (4.7e-01), TBX3 (4.8e-01), TFAP2A (5.2e-01), ALX4 (5.3e-01), RDH10 (5.4e-01), ALDH1A2 (5.8e-01), NIPBL (5.8e-01), MSX1 (5.8e-01), IFT122 (5.8e-01), TP63 (5.9e-01), CTNNB1 (6.0e-01), HOXD9 (6.4e-01), LNPK (6.5e-01), ZNF358 (7.2e-01), OSR1 (7.4e-01), RECK (7.7e-01), RUNX2 (8…
GOBP_L_SERINE_METABOLIC_PROCESS	subgroup 1	0.324077	432.657	0.536139	13	AGXT, SDS, SERINC5, PSPH, SERINC3, SHMT1, PSAT1, SHMT2, SDSL, PHGDH	AGXT (5.3e-04), SDS (2.1e-02), SERINC5 (2.1e-01), PSPH (3.2e-01), SERINC3 (5.2e-01), SHMT1 (5.3e-01), PSAT1 (5.6e-01), SHMT2 (5.8e-01), SDSL (5.9e-01), PHGDH (7.1e-01), SRR (8.9e-01), CBS (1.0e+00)
GOBP_RETINA_VASCULATURE_MORPHOGENESIS_IN_CAMERA_TYPE_EYE	subgroup 1	0.324077	395.346	0.536139	10	LRP5, LAMA1, CYP1B1, COL4A1, FZD4, CLIC4, ARHGEF15, NRP1, RHOJ, NDP	LRP5 (1.2e-01), LAMA1 (2.9e-01), CYP1B1 (4.3e-01), COL4A1 (4.5e-01), FZD4 (5.3e-01), CLIC4 (5.5e-01), ARHGEF15 (5.5e-01), NRP1 (5.9e-01), RHOJ (6.2e-01), NDP (1.0e+00)
GOBP_SERINE_FAMILY_AMINO_ACID_BIOSYNTHETIC_PROCESS	subgroup 1	0.324077	367.124	0.536139	21	AGXT, HAO1, SERINC5, CTH, SEPHS1, PSPH, AGXT2, SERINC3, DHFR2, SHMT1	AGXT (5.3e-04), HAO1 (3.2e-03), SERINC5 (2.1e-01), CTH (2.2e-01), SEPHS1 (3.1e-01), PSPH (3.2e-01), AGXT2 (3.9e-01), SERINC3 (5.2e-01), DHFR2 (5.3e-01), SHMT1 (5.3e-01), DHFR (5.4e-01), PSAT1 (5.6e-01), SHMT2 (5.8e-01), SEPHS2 (6.1e-01), PHGDH (7.1e-01), MTHFD1 (8.0e-01), GGT1 (8.5e-01), DHFRP1 (8.9e-01), SRR (8.9e-01), CBS (1.0e+00)
GOBP_CELL_PROLIFERATION_IN_BONE_MARROW	subgroup 1	0.328092	200.208	0.541116	11	FGFR2, MAP3K3, SETD4, ACE, HMGA2, LEF1, LIPA, MIR27B, PTH, MIR188	FGFR2 (1.1e-01), MAP3K3 (2.8e-01), SETD4 (3.7e-01), ACE (3.9e-01), HMGA2 (4.0e-01), LEF1 (5.4e-01), LIPA (6.3e-01), MIR27B (1.0e+00), PTH (1.0e+00), MIR188 (1.0e+00), MIR10A (1.0e+00)
GOBP_EXOCRINE_SYSTEM_DEVELOPMENT	subgroup 1	0.328092	352.909	0.541116	46	INSR, FGFR2, ESRP2, NKX3-1, EGFR, LAMA1, PLXNA1, PAX6, SHH, FGF10	INSR (7.8e-02), FGFR2 (1.1e-01), ESRP2 (1.1e-01), NKX3-1 (1.6e-01), EGFR (2.3e-01), LAMA1 (2.9e-01), PLXNA1 (3.3e-01), PAX6 (3.4e-01), SHH (3.8e-01), FGF10 (4.2e-01), DAG1 (4.5e-01), FOXC1 (4.7e-01), TGFB3 (4.9e-01), IGSF3 (4.9e-01), CLCN2 (4.9e-01), TGFB2 (5.0e-01), TGFB1 (5.2e-01), HGF (5.7e-01), SNAI2 (5.7e-01), PDGFA (5.7e-01), NRP1 (5.9e-01), EDAR (5.9e-01), TWSG1 (6.0e-01), SEMA3C (6.0e-01)…
GOBP_ONE_CARBON_COMPOUND_TRANSPORT	subgroup 1	0.328092	339.76	0.541116	62	SLC39A14, AQP9, HBA2, CFTR, AQP7, SLC4A10, HBG2, AQP10, SLC4A8, RHAG	SLC39A14 (1.2e-04), AQP9 (1.4e-01), HBA2 (1.9e-01), CFTR (2.0e-01), AQP7 (2.1e-01), SLC4A10 (2.8e-01), HBG2 (3.1e-01), AQP10 (3.1e-01), SLC4A8 (3.3e-01), RHAG (3.3e-01), CYB5RL (3.5e-01), CA2 (3.7e-01), SLC14A1 (3.8e-01), SLC4A4 (3.9e-01), SLC4A3 (3.9e-01), SLC26A7 (3.9e-01), SLC14A2 (4.0e-01), SLC26A9 (4.4e-01), CYB5R2 (4.6e-01), SLC4A2 (4.6e-01), HBG1 (4.6e-01), SLC26A1 (4.7e-01), AQP6 (4.7e-01…
GOBP_CELL_MIGRATION_INVOLVED_IN_HEART_DEVELOPMENT	subgroup 1	0.332139	310.276	0.544833	21	NDRG4, TBX5, PITX2, HAND2, CDC42, ENG, SNAI2, SEMA3C, PDGFRB, EDN1	NDRG4 (4.0e-01), TBX5 (4.7e-01), PITX2 (4.8e-01), HAND2 (5.0e-01), CDC42 (5.0e-01), ENG (5.2e-01), SNAI2 (5.7e-01), SEMA3C (6.0e-01), PDGFRB (6.1e-01), EDN1 (6.6e-01), DCHS1 (7.0e-01), NOTCH1 (8.6e-01), BMP4 (8.8e-01), TWIST1 (1.0e+00), MESP1 (1.0e+00), FLRT3 (1.0e+00), EDNRA (1.0e+00), BVES (1.0e+00), FOLR1 (1.0e+00), BMP7 (1.0e+00), MIR1-1 (1.0e+00)
GOBP_REGULATION_OF_COLLATERAL_SPROUTING	subgroup 1	0.332139	453.762	0.544833	21	RGMA, PTPRS, EPHA7, WNT3, ULK2, DCC, IFRD1, IST1, FSTL4, SEMA4D	RGMA (3.2e-01), PTPRS (3.3e-01), EPHA7 (3.5e-01), WNT3 (4.0e-01), ULK2 (4.1e-01), DCC (4.6e-01), IFRD1 (4.7e-01), IST1 (5.0e-01), FSTL4 (5.4e-01), SEMA4D (6.0e-01), SPART (6.0e-01), RND2 (6.5e-01), SPP1 (7.6e-01), FGF13 (7.9e-01), BDNF (8.4e-01), ULK1 (8.6e-01), EFNA5 (9.5e-01), CRABP2 (1.0e+00), LPAR3 (1.0e+00), WNT3A (1.0e+00), NGF (1.0e+00)
GOBP_SYNAPTIC_VESICLE_BUDDING	subgroup 1	0.332139	274.08	0.544833	10	AP3D1, AP3S1, DNM1, PICALM, SNAP91, AP3B2, AP3M2, AP3S2, AP1G1, SLC2A4	AP3D1 (2.2e-01), AP3S1 (2.4e-01), DNM1 (2.8e-01), PICALM (4.1e-01), SNAP91 (4.2e-01), AP3B2 (4.7e-01), AP3M2 (5.3e-01), AP3S2 (5.8e-01), AP1G1 (6.1e-01), SLC2A4 (6.3e-01)
GOBP_EMBRYONIC_EYE_MORPHOGENESIS	subgroup 1	0.336218	325.99	0.548434	35	PROX1, FZD5, SOX11, PAX6, PAX2, FBN1, IFT172, MFAP5, HIPK2, STRA6	PROX1 (5.6e-09), FZD5 (1.0e-01), SOX11 (3.2e-01), PAX6 (3.4e-01), PAX2 (4.1e-01), FBN1 (4.4e-01), IFT172 (4.6e-01), MFAP5 (4.9e-01), HIPK2 (5.1e-01), STRA6 (5.1e-01), TFAP2A (5.2e-01), FRS2 (5.3e-01), ZEB1 (5.5e-01), RARG (5.5e-01), TBX2 (5.6e-01), RARB (5.9e-01), KDM2B (5.9e-01), WNT5A (6.1e-01), HIPK1 (6.3e-01), CITED2 (6.6e-01), FOXF2 (6.8e-01), PHACTR4 (7.0e-01), EFEMP1 (7.1e-01), FBN2 (7.1e-…
GOBP_RENAL_SODIUM_ION_TRANSPORT	subgroup 1	0.336218	299.68	0.548434	16	PON3, KLHL3, WNK4, CLCNKB, SLC12A3, SGK1, STK39, MAGED2, EDN1, OXSR1	PON3 (3.4e-01), KLHL3 (4.1e-01), WNK4 (5.3e-01), CLCNKB (5.4e-01), SLC12A3 (5.6e-01), SGK1 (5.8e-01), STK39 (6.2e-01), MAGED2 (6.4e-01), EDN1 (6.6e-01), OXSR1 (7.2e-01), KCNQ1 (7.6e-01), EDNRB (8.3e-01), ATP6V1B1 (1.0e+00), UMOD (1.0e+00), EDNRA (1.0e+00)
GOBP_VESTIBULOCOCHLEAR_NERVE_DEVELOPMENT	subgroup 1	0.336218	382.645	0.548434	11	ATP8B1, CHRNB2, PAX2, NPR2, NRP2, NRP1, SLITRK6, TIFAB, POU4F3, NEUROG1	ATP8B1 (3.4e-01), CHRNB2 (4.1e-01), PAX2 (4.1e-01), NPR2 (4.8e-01), NRP2 (5.6e-01), NRP1 (5.9e-01), SLITRK6 (6.1e-01), TIFAB (6.6e-01), POU4F3 (1.0e+00), NEUROG1 (1.0e+00), DCANP1 (1.0e+00)
GOBP_MAINTENANCE_OF_BLOOD_BRAIN_BARRIER	subgroup 1	0.340329	242.519	0.551408	38	CLDN1, MFSD2A, CLDN12, SLC1A1, OCLN, LAMA2, ABCC8, DMD, ZEB2, WNK3	CLDN1 (1.2e-01), MFSD2A (1.2e-01), CLDN12 (1.6e-01), SLC1A1 (1.6e-01), OCLN (1.8e-01), LAMA2 (3.0e-01), ABCC8 (3.1e-01), DMD (3.3e-01), ZEB2 (3.6e-01), WNK3 (3.6e-01), ACTB (3.6e-01), ACTG1 (4.2e-01), PTGS2 (4.5e-01), VEGFA (4.7e-01), JAM2 (4.8e-01), PECAM1 (4.9e-01), JAM3 (4.9e-01), VCL (5.1e-01), LAMC1 (5.4e-01), ITGB1 (5.5e-01), TJP1 (5.5e-01), LSR (5.6e-01), ESAM (5.9e-01), ANGPT1 (6.0e-01), …
GOBP_MESONEPHRIC_TUBULE_FORMATION	subgroup 1	0.340329	597.367	0.551408	10	GREM1, HNF1B, NOG, SIX4, SIX1, GATA3, WNT9B, HS2ST1, OSR1, GDNF	GREM1 (3.6e-01), HNF1B (3.9e-01), NOG (4.3e-01), SIX4 (4.5e-01), SIX1 (5.2e-01), GATA3 (5.3e-01), WNT9B (5.5e-01), HS2ST1 (5.7e-01), OSR1 (7.4e-01), GDNF (1.0e+00)
GOBP_L_ASCORBIC_ACID_METABOLIC_PROCESS	subgroup 1	0.344472	214.247	0.555801	10	RGN, SLC2A3, SLC2A1, AKR1A1, GSTO2, AKR1B1, SLC23A1, SLC23A2, GSTO1, GCLC	RGN (3.6e-01), SLC2A3 (4.0e-01), SLC2A1 (4.3e-01), AKR1A1 (4.9e-01), GSTO2 (4.9e-01), AKR1B1 (5.1e-01), SLC23A1 (5.5e-01), SLC23A2 (6.2e-01), GSTO1 (7.2e-01), GCLC (7.8e-01)
GOBP_MESENCHYMAL_STEM_CELL_DIFFERENTIATION	subgroup 1	0.344472	345.856	0.555801	12	SOX5, WNT3, FZD1, SOX6, GSK3B, CTNNB1, LTBP3, SOX9, PDGFRA, SLC4A11	SOX5 (1.8e-07), WNT3 (4.0e-01), FZD1 (4.4e-01), SOX6 (4.7e-01), GSK3B (5.1e-01), CTNNB1 (6.0e-01), LTBP3 (6.3e-01), SOX9 (6.5e-01), PDGFRA (6.6e-01), SLC4A11 (7.1e-01), REST (7.6e-01), MIR346 (1.0e+00)
GOBP_NEGATIVE_REGULATION_OF_CHEMOTAXIS	subgroup 1	0.344472	172.24	0.555801	70	C5, HRG, SEMA4G, STAP1, SLIT1, ROBO2, AIF1, PADI2, SLIT2, SEMA3A	C5 (7.6e-06), HRG (4.9e-05), SEMA4G (1.6e-01), STAP1 (2.0e-01), SLIT1 (2.4e-01), ROBO2 (2.6e-01), AIF1 (2.8e-01), PADI2 (2.8e-01), SLIT2 (2.8e-01), SEMA3A (3.2e-01), DPP4 (3.3e-01), SEMA6C (3.3e-01), TNFAIP6 (3.4e-01), SEMA6D (3.5e-01), SEMA3B (3.5e-01), SEMA5A (3.6e-01), GREM1 (3.6e-01), MMP28 (4.0e-01), WNT3 (4.0e-01), SEMA5B (4.1e-01), PLXNA3 (4.1e-01), DUSP3 (4.2e-01), SLAMF8 (4.6e-01), RYK (…
GOBP_RECEPTOR_GUANYLYL_CYCLASE_SIGNALING_PATHWAY	subgroup 1	0.344472	412.845	0.555801	11	NPR2, NPR1, GNG7, GUCY2D, GUCY2C, GUCA1B, NPPB, NPPA, NPPC, GUCY2F	NPR2 (4.8e-01), NPR1 (5.7e-01), GNG7 (5.8e-01), GUCY2D (6.5e-01), GUCY2C (6.5e-01), GUCA1B (7.6e-01), NPPB (1.0e+00), NPPA (1.0e+00), NPPC (1.0e+00), GUCY2F (1.0e+00)
GOBP_REGULATION_OF_CGMP_MEDIATED_SIGNALING	subgroup 1	0.344472	512.463	0.555801	12	PDE11A, PDE2A, PDE10A, NPR1, THBS1, RUNDC3A, ADORA2B, PDE11A, GUCA1A, NPPC	PDE11A (3.0e-01), PDE2A (4.6e-01), PDE10A (4.8e-01), NPR1 (5.7e-01), THBS1 (5.9e-01), RUNDC3A (7.1e-01), ADORA2B (7.1e-01), PDE11A (1.0e+00), GUCA1A (1.0e+00), NPPC (1.0e+00), MTNR1B (1.0e+00)
GOBP_VITAMIN_D_BIOSYNTHETIC_PROCESS	subgroup 1	0.344472	700.896	0.555801	10	CYP3A4, CYP27A1, GFI1, CYP2R1, SNAI2, TNF, NFKB1, SNAI1, IFNG, CYP27B1	CYP3A4 (1.6e-02), CYP27A1 (7.1e-02), GFI1 (2.8e-01), CYP2R1 (3.4e-01), SNAI2 (5.7e-01), TNF (6.3e-01), NFKB1 (6.8e-01), SNAI1 (7.4e-01), IFNG (7.8e-01), CYP27B1 (1.0e+00)
GOBP_REVERSIBLE_DIFFERENTIATION	subgroup 1	0.348648	492.433	0.560467	12	SOD2, OLFM2, MIR140, FGF9, DNMT1, PDGFB, MIR145, MIR221, MIR1-1, MIR182	SOD2 (2.8e-01), OLFM2 (3.6e-01), MIR140 (4.3e-01), FGF9 (4.6e-01), DNMT1 (5.1e-01), PDGFB (6.9e-01), MIR145 (1.0e+00), MIR221 (1.0e+00), MIR1-1 (1.0e+00), MIR182 (1.0e+00), MIR18A (1.0e+00), MIR214 (1.0e+00)
REACTOME_O_GLYCOSYLATION_OF_TSR_DOMAIN_CONTAINING_PROTEINS	subgroup 1	0.348648	420.496	0.560467	39	ADAMTS17, B3GLCT, ADAMTS12, ADAMTSL3, SPON1, SSPOP, SEMA5A, ADAMTS6, THSD7A, ADAMTSL1	ADAMTS17 (1.6e-01), B3GLCT (1.7e-01), ADAMTS12 (2.7e-01), ADAMTSL3 (2.7e-01), SPON1 (3.2e-01), SSPOP (3.6e-01), SEMA5A (3.6e-01), ADAMTS6 (3.6e-01), THSD7A (3.7e-01), ADAMTSL1 (3.8e-01), ADAMTS10 (3.8e-01), ADAMTS2 (4.1e-01), ADAMTS3 (4.1e-01), SEMA5B (4.1e-01), ADAMTS4 (4.1e-01), ADAMTSL2 (4.2e-01), SPON2 (4.6e-01), POFUT2 (4.7e-01), THBS2 (4.7e-01), ADAMTS16 (4.9e-01), ADAMTS20 (5.0e-01), ADAMT…
GOBP_PLASMA_MEMBRANE_PHOSPHOLIPID_SCRAMBLING	subgroup 1	0.352855	67.1454	0.563214	25	XKR8, PLSCR1, ATG9A, XKR4, ATG9B, VMP1, ANO4, XKR7, TRPC5, ANO3	XKR8 (2.0e-01), PLSCR1 (2.4e-01), ATG9A (3.0e-01), XKR4 (3.4e-01), ATG9B (3.5e-01), VMP1 (3.6e-01), ANO4 (3.8e-01), XKR7 (3.8e-01), TRPC5 (4.2e-01), ANO3 (4.5e-01), PLSCR3 (4.6e-01), TMEM41B (4.6e-01), FASLG (5.5e-01), ANO9 (5.5e-01), ANO6 (5.5e-01), CLPTM1L (5.8e-01), XKR6 (6.0e-01), ANO7 (6.1e-01), PLSCR4 (6.3e-01), SLC4A1 (7.4e-01), P2RX7 (7.7e-01), PLSCR5 (1.0e+00), PLSCR2 (1.0e+00), XKR5 (1.…
GOBP_CARDIAC_NEURAL_CREST_CELL_MIGRATION_INVOLVED_IN_OUTFLOW_TRACT_MORPHOGENESIS	subgroup 1	0.357094	521.635	0.567776	11	PITX2, HAND2, CDC42, ENG, SEMA3C, EDN1, BMP4, TWIST1, EDNRA, FOLR1	PITX2 (4.8e-01), HAND2 (5.0e-01), CDC42 (5.0e-01), ENG (5.2e-01), SEMA3C (6.0e-01), EDN1 (6.6e-01), BMP4 (8.8e-01), TWIST1 (1.0e+00), EDNRA (1.0e+00), FOLR1 (1.0e+00), BMP7 (1.0e+00)
GOBP_CELLULAR_RESPONSE_TO_PARATHYROID_HORMONE_STIMULUS	subgroup 1	0.361365	557.749	0.571317	10	MEF2C, PHEX, FGF23, PRKACA, HDAC6, SOST, FOS, KAT2B, WNT10B, SLC34A1	MEF2C (2.2e-01), PHEX (4.2e-01), FGF23 (5.4e-01), PRKACA (5.8e-01), HDAC6 (6.0e-01), SOST (6.2e-01), FOS (6.8e-01), KAT2B (7.6e-01), WNT10B (1.0e+00), SLC34A1 (1.0e+00)
GOBP_CGMP_BIOSYNTHETIC_PROCESS	subgroup 1	0.361365	183.709	0.571317	11	GUCY1A2, NPR2, GUCY1B1, GUCY1A1, NPR1, GUCY2D, GUCY2C, NPPB, NPPA, NPPC	GUCY1A2 (3.8e-01), NPR2 (4.8e-01), GUCY1B1 (5.2e-01), GUCY1A1 (5.3e-01), NPR1 (5.7e-01), GUCY2D (6.5e-01), GUCY2C (6.5e-01), NPPB (1.0e+00), NPPA (1.0e+00), NPPC (1.0e+00), GUCY2F (1.0e+00)
GOBP_NEGATIVE_REGULATION_OF_RECEPTOR_BINDING	subgroup 1	0.361365	179.791	0.571317	12	IL10, PTPRF, NOG, PCSK9, ATP2A2, B2M, ATP2A3, ADAM15, HFE, MIR27B	IL10 (1.7e-01), PTPRF (2.4e-01), NOG (4.3e-01), PCSK9 (4.9e-01), ATP2A2 (5.7e-01), B2M (6.3e-01), ATP2A3 (6.6e-01), ADAM15 (7.1e-01), HFE (7.8e-01), MIR27B (1.0e+00), ADIPOQ (1.0e+00), MIR148A (1.0e+00)
GOBP_PURINE_CONTAINING_COMPOUND_TRANSMEMBRANE_TRANSPORT	subgroup 1	0.361365	593.402	0.571317	38	SLC22A3, SLC22A1, AQP9, SLC25A16, SLC25A23, LRRC8D, SLC28A1, ABCC4, ADCY10, SLC28A2	SLC22A3 (1.7e-02), SLC22A1 (3.4e-02), AQP9 (1.4e-01), SLC25A16 (2.2e-01), SLC25A23 (3.6e-01), LRRC8D (3.7e-01), SLC28A1 (3.8e-01), ABCC4 (4.7e-01), ADCY10 (4.7e-01), SLC28A2 (4.8e-01), SLC17A9 (5.3e-01), SLC33A1 (5.3e-01), SLC29A3 (5.6e-01), SLC25A51 (5.6e-01), SLC22A2 (5.7e-01), SLC25A4 (6.1e-01), SLC28A3 (6.2e-01), SLC29A2 (6.4e-01), SLC43A3 (6.4e-01), SLC46A2 (6.5e-01), LRRC8A (6.6e-01), SLC25…
GOBP_CELL_CELL_SIGNALING_INVOLVED_IN_CARDIAC_CONDUCTION	subgroup 1	0.365669	589.901	0.575516	34	PKP2, GJA5, CACNA1G, CACNA1C, SCN5A, CACNA1D, ANK2, GJC1, CACNB2, SCN1B	PKP2 (1.7e-01), GJA5 (2.5e-01), CACNA1G (3.0e-01), CACNA1C (3.1e-01), SCN5A (3.2e-01), CACNA1D (3.2e-01), ANK2 (3.3e-01), GJC1 (3.7e-01), CACNB2 (4.2e-01), SCN1B (4.3e-01), TRPM4 (4.5e-01), SCN3B (4.6e-01), KCNJ5 (4.6e-01), RNF207 (4.6e-01), TBX5 (4.7e-01), RYR2 (5.4e-01), CACNA2D1 (5.5e-01), KCNJ3 (5.6e-01), FLNA (5.9e-01), KCNA5 (6.0e-01), HCN4 (6.1e-01), SCN10A (6.3e-01), CXADR (6.3e-01), TBX1…
GOBP_REGULATION_OF_CARDIAC_CONDUCTION	subgroup 1	0.365669	304.734	0.575516	28	AGT, ATP2B2, GJA5, CORIN, ATP2B3, ANK2, ATP2B4, TRPM4, ACE2, TBX5	AGT (6.3e-03), ATP2B2 (2.5e-01), GJA5 (2.5e-01), CORIN (2.7e-01), ATP2B3 (3.2e-01), ANK2 (3.3e-01), ATP2B4 (4.2e-01), TRPM4 (4.5e-01), ACE2 (4.5e-01), TBX5 (4.7e-01), EHD3 (4.8e-01), RYR2 (5.4e-01), TMEM65 (5.4e-01), SLC8A3 (5.6e-01), ATP2B1 (5.6e-01), ATP2A2 (5.7e-01), PRKACA (5.8e-01), GJD3 (6.2e-01), ATP2A3 (6.6e-01), TRPC1 (6.6e-01), SLC8A2 (6.6e-01), SLC8A1 (6.8e-01), ATP2A1 (6.8e-01), TNNI3…
REACTOME_PYRIMIDINE_SALVAGE	subgroup 1	0.365669	2.58375	0.575516	11	CDA, DCK, TK2, UPP1, TK1, UPP2, TYMP, UCK2, UCK1, PUDP	CDA (1.9e-02), DCK (1.2e-01), TK2 (1.3e-01), UPP1 (2.5e-01), TK1 (4.2e-01), UPP2 (4.7e-01), TYMP (5.0e-01), UCK2 (6.3e-01), UCK1 (7.3e-01), PUDP (7.5e-01), UCKL1 (7.7e-01)
REACTOME_TRP_CHANNELS	subgroup 1	0.365669	618.637	0.575516	28	TRPM8, TRPM3, TRPC7, MCOLN2, TRPC5, TRPM1, TRPM4, TRPV6, TRPV1, MLKL	TRPM8 (1.6e-01), TRPM3 (3.1e-01), TRPC7 (4.0e-01), MCOLN2 (4.1e-01), TRPC5 (4.2e-01), TRPM1 (4.5e-01), TRPM4 (4.5e-01), TRPV6 (4.5e-01), TRPV1 (4.5e-01), MLKL (4.6e-01), RIPK3 (5.0e-01), MCOLN3 (5.1e-01), TRPV3 (5.1e-01), TRPC4AP (5.1e-01), TRPC4 (5.4e-01), TRPA1 (5.5e-01), TRPC3 (5.6e-01), TRPM7 (5.8e-01), TRPC6 (5.9e-01), TRPC1 (6.6e-01), RIPK1 (6.7e-01), TRPV4 (6.8e-01), TRPM6 (7.7e-01), MCOLN…
GOBP_AV_NODE_CELL_TO_BUNDLE_OF_HIS_CELL_COMMUNICATION	subgroup 1	0.370003	775.968	0.579987	14	GJA5, CACNA1G, CACNA1C, SCN5A, GJC1, CACNB2, TRPM4, RYR2, GJD3, SCN10A	GJA5 (2.5e-01), CACNA1G (3.0e-01), CACNA1C (3.1e-01), SCN5A (3.2e-01), GJC1 (3.7e-01), CACNB2 (4.2e-01), TRPM4 (4.5e-01), RYR2 (5.4e-01), GJD3 (6.2e-01), SCN10A (6.3e-01), CXADR (6.3e-01), SCN4B (1.0e+00), GJC3 (1.0e+00), MIR208A (1.0e+00)
GOBP_REGULATION_OF_SKELETAL_MUSCLE_ADAPTATION	subgroup 1	0.370003	539.865	0.579987	14	CAMK2B, MYH7, GTF2IRD1, TNNI1, ACTN3, ATP2A2, IGFBP5, PPP3CA, CAMK2G, TNNT1	CAMK2B (2.2e-01), MYH7 (3.2e-01), GTF2IRD1 (3.7e-01), TNNI1 (4.9e-01), ACTN3 (5.2e-01), ATP2A2 (5.7e-01), IGFBP5 (6.0e-01), PPP3CA (8.2e-01), CAMK2G (8.8e-01), TNNT1 (9.1e-01), MIR499A (1.0e+00), TNNC1 (1.0e+00), MYMK (1.0e+00), MIR208B (1.0e+00)
GOBP_TYPE_B_PANCREATIC_CELL_PROLIFERATION	subgroup 1	0.370003	178.893	0.579987	29	NUPR1, NR4A3, IGFBP4, IRS2, SFRP1, RASGRF1, NKX6-1, RAF1, SIDT2, SERPINB1	NUPR1 (1.2e-01), NR4A3 (2.4e-01), IGFBP4 (2.8e-01), IRS2 (3.0e-01), SFRP1 (3.5e-01), RASGRF1 (3.5e-01), NKX6-1 (4.2e-01), RAF1 (5.0e-01), SIDT2 (5.3e-01), SERPINB1 (5.3e-01), NR4A1 (5.7e-01), ANGPTL8 (5.7e-01), CDK4 (5.9e-01), IGFBP5 (6.0e-01), NR1D1 (6.0e-01), BTBD10 (6.3e-01), WDR13 (6.5e-01), DACH1 (6.9e-01), BAD (7.2e-01), FMC1 (7.2e-01), IGFBP3 (7.3e-01), PTPRN (7.8e-01), SGPP2 (7.9e-01), MA…
GOBP_POSITIVE_REGULATION_OF_VOLTAGE_GATED_POTASSIUM_CHANNEL_ACTIVITY	subgroup 1	0.37437	501.69	0.583951	12	AKAP6, LRRC55, RNF207, NOS1AP, KCNIP2, ALG10B, LRRC52, LRRC26, NPPA, TREM2	AKAP6 (3.0e-01), LRRC55 (4.3e-01), RNF207 (4.6e-01), NOS1AP (5.1e-01), KCNIP2 (6.3e-01), ALG10B (7.5e-01), LRRC52 (1.0e+00), LRRC26 (1.0e+00), NPPA (1.0e+00), TREM2 (1.0e+00), LRRC38 (1.0e+00), MIR1-1 (1.0e+00)
GOBP_REGULATION_OF_ODONTOGENESIS_OF_DENTIN_CONTAINING_TOOTH	subgroup 1	0.37437	610.711	0.583951	12	CSF1, APCDD1, TNFRSF11B, BMP2, WNT10A, RUNX2, PRKCB, BMP4, NGFR, DMRT3	CSF1 (2.1e-01), APCDD1 (3.8e-01), TNFRSF11B (5.4e-01), BMP2 (7.3e-01), WNT10A (8.0e-01), RUNX2 (8.1e-01), PRKCB (8.2e-01), BMP4 (8.8e-01), NGFR (1.0e+00), DMRT3 (1.0e+00), RSPO2 (1.0e+00), FGF8 (1.0e+00)
GOBP_NEGATIVE_REGULATION_OF_MYOTUBE_DIFFERENTIATION	subgroup 1	0.378769	169.251	0.588055	18	BHLHE41, HDAC4, MYOCD, HDAC3, TRIM72, CEACAM5, HDAC1, RPL3L, XBP1, TMEM119	BHLHE41 (2.6e-01), HDAC4 (3.2e-01), MYOCD (3.2e-01), HDAC3 (4.4e-01), TRIM72 (5.0e-01), CEACAM5 (5.2e-01), HDAC1 (5.4e-01), RPL3L (5.5e-01), XBP1 (5.6e-01), TMEM119 (5.6e-01), HDAC5 (5.8e-01), PLPP7 (6.2e-01), BHLHA15 (7.5e-01), BDNF (8.4e-01), NOTCH1 (8.6e-01), NKX2-5 (1.0e+00), CCN3 (1.0e+00), MIR200B (1.0e+00)
GOBP_PHARYNGEAL_SYSTEM_DEVELOPMENT	subgroup 1	0.378769	357.559	0.588055	30	EYA1, NKX3-1, BMPR1A, NOG, SIX4, TBX1, ACVR1, TGFB2, SIX1, GATA3	EYA1 (2.8e-02), NKX3-1 (1.6e-01), BMPR1A (4.1e-01), NOG (4.3e-01), SIX4 (4.5e-01), TBX1 (4.5e-01), ACVR1 (4.7e-01), TGFB2 (5.0e-01), SIX1 (5.2e-01), GATA3 (5.3e-01), PTCH1 (6.1e-01), TGFBR1 (6.1e-01), ISL1 (6.1e-01), ECE1 (6.1e-01), EDN1 (6.6e-01), ADGRF5 (7.0e-01), BMPR2 (7.0e-01), PLXNA2 (7.2e-01), HOXA2 (7.8e-01), HES1 (7.9e-01), BMP4 (8.8e-01), NKX2-5 (1.0e+00), FOXI3 (1.0e+00), RIPPLY3 (1.0e…
GOBP_SYNAPTIC_VESICLE_PRIMING	subgroup 1	0.378769	520.648	0.588055	18	STX1B, UNC13B, UNC13C, UNC13A, SNAP23, RPH3A, STXBP5, NAPA, SNAP29, SNCA	STX1B (5.2e-02), UNC13B (3.0e-01), UNC13C (3.4e-01), UNC13A (3.7e-01), SNAP23 (4.5e-01), RPH3A (4.5e-01), STXBP5 (4.8e-01), NAPA (5.1e-01), SNAP29 (5.4e-01), SNCA (5.5e-01), NAPB (5.6e-01), SYNJ1 (6.3e-01), STX1A (7.0e-01), SV2A (7.2e-01), SNAP47 (7.6e-01), STXBP1 (7.8e-01), ERC2 (8.0e-01), SNAP25 (1.0e+00)
GOBP_REGULATION_OF_CELL_COMMUNICATION_BY_ELECTRICAL_COUPLING_INVOLVED_IN_CARDIAC_CONDUCTION	subgroup 1	0.383199	139.486	0.5921	12	CAMK2D, CALM2, CAV1, SRI, HRC, CALM1, TRDN, TBX5, CALM3, PDE4D	CAMK2D (1.7e-01), CALM2 (3.6e-01), CAV1 (3.6e-01), SRI (3.7e-01), HRC (3.9e-01), CALM1 (4.0e-01), TRDN (4.4e-01), TBX5 (4.7e-01), CALM3 (5.4e-01), PDE4D (5.6e-01), IRX3 (6.1e-01), GJD3 (6.2e-01)
GOBP_CELLULAR_RESPONSE_TO_COLD	subgroup 1	0.392154	108.773	0.599705	13	SCN11A, SAXO1, DNAJC3, NFKBIA, FOXO1, PRKACA, SLC9A1, EIF2AK3, EIF2AK4, RNF34	SCN11A (3.3e-01), SAXO1 (3.9e-01), DNAJC3 (4.2e-01), NFKBIA (4.5e-01), FOXO1 (4.9e-01), PRKACA (5.8e-01), SLC9A1 (6.5e-01), EIF2AK3 (7.1e-01), EIF2AK4 (7.5e-01), RNF34 (8.2e-01), UCP1 (1.0e+00), CIDEA (1.0e+00), PLIN1 (1.0e+00)
GOBP_NEGATIVE_REGULATION_OF_CATECHOLAMINE_SECRETION	subgroup 1	0.392154	620.242	0.599705	13	ABAT, CNR1, P2RY1, ADRA2A, SYT11, GABBR1, ADRA2C, ADRA2B, GHSR, CRH	ABAT (2.4e-01), CNR1 (5.3e-01), P2RY1 (5.5e-01), ADRA2A (6.5e-01), SYT11 (8.1e-01), GABBR1 (8.6e-01), ADRA2C (1.0e+00), ADRA2B (1.0e+00), GHSR (1.0e+00), CRH (1.0e+00), DRD2 (1.0e+00), SYT4 (1.0e+00), CHGA (1.0e+00)
GOBP_NORADRENERGIC_NEURON_DIFFERENTIATION	subgroup 1	0.392154	360.087	0.599705	11	SOX11, SOX4, HAND2, RNF220, EDN1, ZC4H2, PHOX2B, INSM1, EDNRA, PHOX2A	SOX11 (3.2e-01), SOX4 (3.3e-01), HAND2 (5.0e-01), RNF220 (6.4e-01), EDN1 (6.6e-01), ZC4H2 (6.7e-01), PHOX2B (1.0e+00), INSM1 (1.0e+00), EDNRA (1.0e+00), PHOX2A (1.0e+00), ASCL1 (1.0e+00)
GOBP_PIRNA_PROCESSING	subgroup 1	0.396678	456.598	0.604047	24	TDRD5, TDRKH, PIWIL2, TDRD9, ANKRD34B, PIWIL1, TDRD1, PIWIL4, TDRD12, GPAT2	TDRD5 (3.6e-01), TDRKH (3.8e-01), PIWIL2 (4.1e-01), TDRD9 (4.2e-01), ANKRD34B (4.3e-01), PIWIL1 (5.3e-01), TDRD1 (5.6e-01), PIWIL4 (6.1e-01), TDRD12 (6.3e-01), GPAT2 (6.4e-01), PNLDC1 (6.6e-01), MOV10L1 (7.0e-01), HENMT1 (7.2e-01), TDRD7 (7.3e-01), TEX15 (7.3e-01), MAEL (7.9e-01), PLD6 (8.1e-01), ANKRD34A (8.8e-01), ANKRD34C (1.0e+00), FKBP6 (1.0e+00), TDRD6 (1.0e+00), EXD1 (1.0e+00), DDX4 (1.0e+…
REACTOME_CLASS_C_3_METABOTROPIC_GLUTAMATE_PHEROMONE_RECEPTORS	subgroup 1	0.396678	757.12	0.604047	39	GRM8, GRM1, GRM4, GABBR2, GRM5, GRM2, GRM6, TAS2R4, CASR, GRM7	GRM8 (3.5e-01), GRM1 (3.5e-01), GRM4 (3.7e-01), GABBR2 (4.1e-01), GRM5 (4.2e-01), GRM2 (4.9e-01), GRM6 (5.0e-01), TAS2R4 (5.0e-01), CASR (5.2e-01), GRM7 (5.4e-01), GRM3 (6.5e-01), GABBR1 (8.6e-01), TAS2R42 (1.0e+00), TAS2R8 (1.0e+00), TAS2R41 (1.0e+00), TAS2R43 (1.0e+00), TAS2R16 (1.0e+00), TAS2R14 (1.0e+00), TAS2R20 (1.0e+00), TAS1R2 (1.0e+00), TAS1R3 (1.0e+00), TAS2R13 (1.0e+00), TAS2R19 (1.0e+…
GOBP_NEGATIVE_REGULATION_OF_SMAD_PROTEIN_SIGNAL_TRANSDUCTION	subgroup 1	0.405821	367.771	0.611973	23	MIR130A, SMAD7, CILP, MIR140, VEPH1, PBLD, LDLRAD4, SMAD6, PMEPA1, LRP1	MIR130A (2.1e-01), SMAD7 (4.2e-01), CILP (4.2e-01), MIR140 (4.3e-01), VEPH1 (4.5e-01), PBLD (5.3e-01), LDLRAD4 (5.3e-01), SMAD6 (5.7e-01), PMEPA1 (6.0e-01), LRP1 (6.8e-01), FAM89B (6.8e-01), PPARG (7.4e-01), EID2 (8.2e-01), UCMA (1.0e+00), MIR26B (1.0e+00), TBX20 (1.0e+00), MIR205 (1.0e+00), CCN3 (1.0e+00), MIR27A (1.0e+00), MIR23A (1.0e+00), MIR885 (1.0e+00), MIR146A (1.0e+00), MIR195 (1.0e+00)
GOBP_POSITIVE_REGULATION_OF_ACUTE_INFLAMMATORY_RESPONSE	subgroup 1	0.405821	207.812	0.611973	28	C3, CREB3L3, OSMR, IL1B, ALOX5AP, FFAR2, PTGS2, CCR7, OSM, CNR1	C3 (1.5e-07), CREB3L3 (5.3e-03), OSMR (2.7e-01), IL1B (3.5e-01), ALOX5AP (3.5e-01), FFAR2 (4.1e-01), PTGS2 (4.5e-01), CCR7 (4.8e-01), OSM (5.0e-01), CNR1 (5.3e-01), IL6ST (5.7e-01), TNFSF11 (5.7e-01), HLA-E (5.8e-01), PARK7 (5.8e-01), TNFRSF11A (5.9e-01), BTK (5.9e-01), ZP3 (6.2e-01), TNF (6.3e-01), FCGR1A (6.6e-01), IL6 (6.8e-01), PTGER3 (7.0e-01), C2CD4B (7.1e-01), ADAM8 (8.1e-01), PIK3CG (8.9e…
GOBP_POSITIVE_REGULATION_OF_MUSCLE_ADAPTATION	subgroup 1	0.405821	334.01	0.611973	13	TRPC3, MIR17HG, PPP3CA, FOXO3, MIR34B, MIR199A1, MYOG, MYMK, MIR208A, MIR34C	TRPC3 (5.6e-01), MIR17HG (7.3e-01), PPP3CA (8.2e-01), FOXO3 (8.3e-01), MIR34B (1.0e+00), MIR199A1 (1.0e+00), MYOG (1.0e+00), MYMK (1.0e+00), MIR208A (1.0e+00), MIR34C (1.0e+00), MIR20A (1.0e+00), MIR214 (1.0e+00), MIR17 (1.0e+00)
GOBP_SULFUR_AMINO_ACID_TRANSPORT	subgroup 1	0.405821	255.459	0.611973	12	SLC1A1, SLC1A2, SLC7A9, SLC3A2, CTNS, SLC7A11, MFSD12, SLC7A5, SLC3A1, SLC43A2	SLC1A1 (1.6e-01), SLC1A2 (2.6e-01), SLC7A9 (4.6e-01), SLC3A2 (5.2e-01), CTNS (5.7e-01), SLC7A11 (6.4e-01), MFSD12 (6.5e-01), SLC7A5 (6.8e-01), SLC3A1 (7.3e-01), SLC43A2 (7.5e-01), SLC1A4 (8.9e-01), SLC7A13 (1.0e+00)
GOBP_CELL_PROLIFERATION_INVOLVED_IN_METANEPHROS_DEVELOPMENT	subgroup 1	0.41044	308.572	0.61694	10	SHH, STAT1, MYC, WT1, PTCH1, PDGFRB, EGR1, OSR1, GPC3, BMP7	SHH (3.8e-01), STAT1 (5.1e-01), MYC (5.6e-01), WT1 (5.7e-01), PTCH1 (6.1e-01), PDGFRB (6.1e-01), EGR1 (6.2e-01), OSR1 (7.4e-01), GPC3 (1.0e+00), BMP7 (1.0e+00)
GOBP_CELLULAR_RESPONSE_TO_RETINOIC_ACID	subgroup 1	0.41044	305.258	0.61694	67	PCK1, FGFR2, SETX, TESC, RARA, RORB, COL1A1, LYN, SERPINF1, CREB1	PCK1 (4.4e-05), FGFR2 (1.1e-01), SETX (1.1e-01), TESC (1.9e-01), RARA (2.9e-01), RORB (2.9e-01), COL1A1 (3.1e-01), LYN (3.2e-01), SERPINF1 (3.3e-01), CREB1 (3.9e-01), BRINP2 (3.9e-01), WNT3 (4.0e-01), TNC (4.1e-01), PAX2 (4.1e-01), STRA8 (4.2e-01), TBX1 (4.5e-01), YAP1 (4.5e-01), BRINP1 (4.6e-01), RET (4.7e-01), NDUFA13 (4.7e-01), SNW1 (4.8e-01), ATM (4.8e-01), HAND2 (5.0e-01), GSK3B (5.1e-01), Y…
GOBP_LEFT_RIGHT_AXIS_SPECIFICATION	subgroup 1	0.41044	310.647	0.61694	14	EPB41L5, PKD1L1, IFT172, PITX2, SMO, CITED2, DLL1, SETDB2, MNS1, ARL13B	EPB41L5 (9.7e-04), PKD1L1 (4.1e-01), IFT172 (4.6e-01), PITX2 (4.8e-01), SMO (5.6e-01), CITED2 (6.6e-01), DLL1 (6.8e-01), SETDB2 (7.3e-01), MNS1 (7.3e-01), ARL13B (7.5e-01), NOTCH1 (8.6e-01), NOTCH2 (8.9e-01), ZIC3 (1.0e+00)
GOBP_RENAL_SODIUM_EXCRETION	subgroup 1	0.41044	175.311	0.61694	11	AGT, CORIN, SPX, MLLT6, NPR1, EDN1, EDNRB, ATP6V1B1, NPPB, DRD2	AGT (6.3e-03), CORIN (2.7e-01), SPX (4.1e-01), MLLT6 (4.6e-01), NPR1 (5.7e-01), EDN1 (6.6e-01), EDNRB (8.3e-01), ATP6V1B1 (1.0e+00), NPPB (1.0e+00), DRD2 (1.0e+00), AGTR1 (1.0e+00)
GOBP_NEURON_CELL_CELL_ADHESION	subgroup 1	0.41509	739.146	0.620724	16	CDK5R1, NRXN1, TNR, NRXN3, NRXN2, NLGN2, ASTN1, CNTN4, RET, ASTN2	CDK5R1 (8.6e-02), NRXN1 (1.9e-01), TNR (2.7e-01), NRXN3 (3.2e-01), NRXN2 (3.4e-01), NLGN2 (4.0e-01), ASTN1 (4.3e-01), CNTN4 (4.4e-01), RET (4.7e-01), ASTN2 (5.0e-01), NCAM2 (5.6e-01), NLGN4X (5.8e-01), NLGN1 (6.9e-01), NLGN3 (7.0e-01), NINJ2 (8.2e-01), NLGN4Y (1.0e+00)
REACTOME_ACYL_CHAIN_REMODELLING_OF_PE	subgroup 1	0.41509	230.743	0.620724	29	PLA2G2A, PLA2G4F, PLAAT4, PLA2R1, PLAAT5, PLA2G12A, PLA2G6, PLBD1, PLAAT1, PLA2G5	PLA2G2A (1.2e-01), PLA2G4F (4.0e-01), PLAAT4 (4.3e-01), PLA2R1 (4.7e-01), PLAAT5 (4.9e-01), PLA2G12A (5.0e-01), PLA2G6 (5.2e-01), PLBD1 (5.2e-01), PLAAT1 (5.4e-01), PLA2G5 (5.5e-01), ABHD4 (5.5e-01), MBOAT2 (5.5e-01), LPCAT4 (5.6e-01), PLAAT2 (5.6e-01), PLA2G4A (6.0e-01), PLA2G4C (6.1e-01), MBOAT1 (6.2e-01), PLA2G4E (6.5e-01), PLA2G4D (6.5e-01), PLAAT3 (7.1e-01), LPCAT3 (7.4e-01), PNPLA8 (8.0e-01…
GOBP_APICAL_PROTEIN_LOCALIZATION	subgroup 1	0.41977	340.716	0.625182	15	SHROOM3, HCN1, VANGL2, ATP8B1, DLG5, ACTB, ARF4, JAM3, NAPA, INSC	SHROOM3 (2.5e-01), HCN1 (3.1e-01), VANGL2 (3.2e-01), ATP8B1 (3.4e-01), DLG5 (3.5e-01), ACTB (3.6e-01), ARF4 (4.1e-01), JAM3 (4.9e-01), NAPA (5.1e-01), INSC (6.2e-01), CELSR1 (6.6e-01), MAL (6.8e-01), GOPC (6.8e-01), SHROOM2 (6.9e-01), RDX (7.1e-01)
GOBP_CELL_FATE_DETERMINATION	subgroup 1	0.41977	223.377	0.625182	42	PROX1, MEF2C, DSCAML1, WNT7A, PAX6, MYOD1, MCL1, PAX2, IFRD1, CDC42	PROX1 (5.6e-09), MEF2C (2.2e-01), DSCAML1 (3.0e-01), WNT7A (3.2e-01), PAX6 (3.4e-01), MYOD1 (3.4e-01), MCL1 (3.9e-01), PAX2 (4.1e-01), IFRD1 (4.7e-01), CDC42 (5.0e-01), PTCH2 (5.1e-01), GATA3 (5.3e-01), FEZF2 (5.3e-01), TRIM15 (5.5e-01), NOTCH4 (5.6e-01), TBX2 (5.6e-01), CTNNB1 (6.0e-01), GATA2 (6.0e-01), PTCH1 (6.1e-01), ISL1 (6.1e-01), SOX17 (6.4e-01), GATA6 (6.5e-01), DLL1 (6.8e-01), PRRX1 (7.…
GOBP_MALE_SEX_DETERMINATION	subgroup 1	0.41977	531.596	0.625182	14	INSR, SF1, MAP3K4, INSRR, SIX4, FGF9, AR, NR5A1, SOX9, PTGDR	INSR (7.8e-02), SF1 (3.3e-01), MAP3K4 (3.7e-01), INSRR (4.0e-01), SIX4 (4.5e-01), FGF9 (4.6e-01), AR (5.2e-01), NR5A1 (6.2e-01), SOX9 (6.5e-01), PTGDR (7.4e-01), DHH (1.0e+00), NR0B1 (1.0e+00), SRY (1.0e+00), DMRT1 (1.0e+00)
GOBP_CAMERA_TYPE_EYE_PHOTORECEPTOR_CELL_DIFFERENTIATION	subgroup 1	0.429224	569.507	0.633055	30	DSCAM, RPGRIP1L, RORB, THRB, HCN1, RP1, NTRK2, SOX8, THY1, SDK2	DSCAM (2.2e-01), RPGRIP1L (2.5e-01), RORB (2.9e-01), THRB (3.0e-01), HCN1 (3.1e-01), RP1 (3.1e-01), NTRK2 (3.6e-01), SOX8 (3.9e-01), THY1 (4.1e-01), SDK2 (4.6e-01), USH1C (4.7e-01), ROM1 (5.0e-01), RPGRIP1 (5.3e-01), STAT3 (5.5e-01), PROM1 (5.6e-01), PDE6C (6.1e-01), SOX9 (6.5e-01), NRL (7.2e-01), BBS4 (7.2e-01), CABP4 (7.5e-01), CRB2 (7.8e-01), TTC8 (8.3e-01), NOTCH1 (8.6e-01), NAGLU (8.9e-01), …
GOBP_CELLULAR_RESPONSE_TO_VITAMIN_D	subgroup 1	0.429224	325.556	0.633055	22	RXRA, PIM1, KANK2, SFRP1, FES, TRIM24, TNC, PHEX, RXRB, SNW1	RXRA (1.7e-01), PIM1 (2.2e-01), KANK2 (3.5e-01), SFRP1 (3.5e-01), FES (3.6e-01), TRIM24 (3.9e-01), TNC (4.1e-01), PHEX (4.2e-01), RXRB (4.5e-01), SNW1 (4.8e-01), MN1 (4.8e-01), VDR (5.0e-01), CASR (5.2e-01), FGF23 (5.4e-01), SNAI2 (5.7e-01), GDAP1 (7.3e-01), MED1 (7.6e-01), MIR125B1 (1.0e+00), BGLAP (1.0e+00), CYP27B1 (1.0e+00), PENK (1.0e+00), CYP24A1 (1.0e+00)
GOBP_MIDBRAIN_DOPAMINERGIC_NEURON_DIFFERENTIATION	subgroup 1	0.429224	853.267	0.633055	17	LRP6, SFRP1, WNT3, FZD1, RYK, WNT9B, LMX1A, CSNK1D, CTNNB1, WNT5A	LRP6 (1.8e-06), SFRP1 (3.5e-01), WNT3 (4.0e-01), FZD1 (4.4e-01), RYK (4.7e-01), WNT9B (5.5e-01), LMX1A (5.6e-01), CSNK1D (5.9e-01), CTNNB1 (6.0e-01), WNT5A (6.1e-01), WNT2 (7.0e-01), CSNK1E (7.4e-01), NR4A2 (8.0e-01), DKK1 (8.3e-01), SFRP2 (8.5e-01), WNT3A (1.0e+00), WNT1 (1.0e+00)
GOBP_CALCIUM_ION_IMPORT	subgroup 1	0.433996	50.5629	0.637002	48	TRIM27, CACNA1G, CACNA1D, CACNA1H, SLC30A1, CDK5, ATP2C2, WNK3, SPINK1, ORAI1	TRIM27 (2.0e-01), CACNA1G (3.0e-01), CACNA1D (3.2e-01), CACNA1H (3.3e-01), SLC30A1 (3.3e-01), CDK5 (3.5e-01), ATP2C2 (3.6e-01), WNK3 (3.6e-01), SPINK1 (3.7e-01), ORAI1 (3.8e-01), FCRL3 (3.8e-01), ACE (3.9e-01), GCK (4.2e-01), CACNB2 (4.2e-01), LGALS3 (4.2e-01), PKD2 (4.4e-01), SLC24A2 (4.9e-01), MCUR1 (5.1e-01), TRPV3 (5.1e-01), CCL2 (5.1e-01), EGF (5.1e-01), CASR (5.2e-01), MICU1 (5.2e-01), STC1…
GOBP_ALDITOL_PHOSPHATE_METABOLIC_PROCESS	subgroup 1	0.443634	217.262	0.64505	12	GPAM, GK, GPD1, ABHD6, ACP6, GPD2, GPAT3, GPD1L, GPAT2, GK5	GPAM (9.4e-04), GK (4.1e-01), GPD1 (4.2e-01), ABHD6 (4.3e-01), ACP6 (4.7e-01), GPD2 (4.8e-01), GPAT3 (5.1e-01), GPD1L (6.1e-01), GPAT2 (6.4e-01), GK5 (6.9e-01), RFK (8.2e-01), GK2 (1.0e+00)
GOBP_CORTISOL_BIOSYNTHETIC_PROCESS	subgroup 1	0.443634	291.911	0.64505	10	H6PD, CACNA1H, DKK3, BMP2, REST, WNT4, DGKQ, BMP5, CYP11B1, CYP11B2	H6PD (1.7e-01), CACNA1H (3.3e-01), DKK3 (6.2e-01), BMP2 (7.3e-01), REST (7.6e-01), WNT4 (8.1e-01), DGKQ (8.2e-01), BMP5 (1.0e+00), CYP11B1 (1.0e+00), CYP11B2 (1.0e+00)
GOBP_RESPONSE_TO_PAIN	subgroup 1	0.448498	592.726	0.649017	34	TSPO, AQP9, TACR1, SCN11A, RELN, ADAM11, SCN3A, TRPV1, RET, GJA4	TSPO (4.8e-02), AQP9 (1.4e-01), TACR1 (2.4e-01), SCN11A (3.3e-01), RELN (4.1e-01), ADAM11 (4.1e-01), SCN3A (4.4e-01), TRPV1 (4.5e-01), RET (4.7e-01), GJA4 (4.9e-01), DBH (4.9e-01), PRKCG (5.0e-01), MTOR (5.3e-01), GCH1 (5.3e-01), NTRK1 (5.3e-01), TRPA1 (5.5e-01), CAPN2 (5.7e-01), THBS1 (5.9e-01), LPAR5 (6.4e-01), THBS4 (6.6e-01), SLC6A2 (6.9e-01), P2RX3 (7.1e-01), VWA1 (7.1e-01), ATAT1 (8.1e-01),…
GOBP_NUCLEOBASE_TRANSPORT	subgroup 1	0.453392	402.431	0.65272	13	AQP9, SLC28A1, VDAC3, SLC28A2, SLC23A1, SLC29A3, SLC25A4, SLC28A3, SLC29A2, SLC43A3	AQP9 (1.4e-01), SLC28A1 (3.8e-01), VDAC3 (4.6e-01), SLC28A2 (4.8e-01), SLC23A1 (5.5e-01), SLC29A3 (5.6e-01), SLC25A4 (6.1e-01), SLC28A3 (6.2e-01), SLC29A2 (6.4e-01), SLC43A3 (6.4e-01), SLC25A5 (6.9e-01), SLC29A1 (7.5e-01), SLC23A3 (1.0e+00)
GOBP_EXCITATORY_SYNAPSE_ASSEMBLY	subgroup 1	0.458316	223.317	0.657101	32	NRXN1, WNT7A, PTPRS, NRXN2, GRID2, PTEN, SHANK3, LRRTM2, NLGN2, IL1RAP	NRXN1 (1.9e-01), WNT7A (3.2e-01), PTPRS (3.3e-01), NRXN2 (3.4e-01), GRID2 (3.5e-01), PTEN (3.6e-01), SHANK3 (3.7e-01), LRRTM2 (3.8e-01), NLGN2 (4.0e-01), IL1RAP (4.4e-01), SLITRK3 (4.9e-01), CRIPT (5.1e-01), SRGAP2C (5.1e-01), PTPN13 (5.6e-01), NPTX1 (5.6e-01), LRRC4 (5.7e-01), NPTN (5.9e-01), WNT5A (6.1e-01), SRGAP2 (6.3e-01), PTPRD (6.4e-01), NLGN1 (6.9e-01), ABI3 (7.0e-01), PLXNB2 (7.0e-01), L…
GOBP_FATTY_ACID_ELONGATION	subgroup 1	0.458316	80.3541	0.657101	13	ELOVL6, ELOVL2, ABCD1, HACD3, HACD4, HACD2, ELOVL7, ELOVL5, ELOVL1, ELOVL3	ELOVL6 (2.0e-01), ELOVL2 (3.5e-01), ABCD1 (4.3e-01), HACD3 (4.4e-01), HACD4 (4.8e-01), HACD2 (4.9e-01), ELOVL7 (5.4e-01), ELOVL5 (6.4e-01), ELOVL1 (6.6e-01), ELOVL3 (7.6e-01), TECR (8.5e-01), HACD1 (8.6e-01), ELOVL4 (1.0e+00)
GOBP_LEUKOCYTE_MIGRATION_INVOLVED_IN_INFLAMMATORY_RESPONSE	subgroup 1	0.458316	451.303	0.657101	19	LBP, S100A8, S100A9, TRIM55, ALOX5, FFAR2, SLAMF8, JAM3, MDK, NINJ1	LBP (1.3e-03), S100A8 (1.9e-01), S100A9 (2.3e-01), TRIM55 (2.7e-01), ALOX5 (3.0e-01), FFAR2 (4.1e-01), SLAMF8 (4.6e-01), JAM3 (4.9e-01), MDK (5.0e-01), NINJ1 (5.6e-01), SELE (5.6e-01), CX3CL1 (5.9e-01), FUT7 (6.2e-01), TNF (6.3e-01), ELANE (6.4e-01), SLAMF1 (8.0e-01), ADAM8 (8.1e-01), CCR6 (1.0e+00), PTN (1.0e+00)
GOBP_POSITIVE_REGULATION_OF_CAMP_MEDIATED_SIGNALING	subgroup 1	0.458316	678.363	0.657101	15	ADCYAP1R1, GPR61, GIPR, SCTR, RAPGEF2, POMC, INSL3, RXFP2, SCT, GPR3	ADCYAP1R1 (4.3e-01), GPR61 (4.9e-01), GIPR (5.0e-01), SCTR (5.3e-01), RAPGEF2 (6.4e-01), POMC (6.5e-01), INSL3 (8.3e-01), RXFP2 (1.0e+00), SCT (1.0e+00), GPR3 (1.0e+00), UCN (1.0e+00), OR51E2 (1.0e+00), FFAR4 (1.0e+00), GIP (1.0e+00), GPR62 (1.0e+00)
REACTOME_TRANSPORT_OF_NUCLEOSIDES_AND_FREE_PURINE_AND_PYRIMIDINE_BASES_ACROSS_THE_PLASMA_MEMBRANE	subgroup 1	0.46327	450.235	0.661085	12	ARL2BP, SLC28A1, SLC29A4, SLC28A2, SLC29A3, SLC25A4, SLC28A3, SLC29A2, SLC25A5, SLC29A1	ARL2BP (2.9e-01), SLC28A1 (3.8e-01), SLC29A4 (3.8e-01), SLC28A2 (4.8e-01), SLC29A3 (5.6e-01), SLC25A4 (6.1e-01), SLC28A3 (6.2e-01), SLC29A2 (6.4e-01), SLC25A5 (6.9e-01), SLC29A1 (7.5e-01), ARL2 (7.6e-01), SLC25A6 (1.0e+00), SLC25A6 (1.0e+00)
GOBP_INSULIN_METABOLIC_PROCESS	subgroup 1	0.468254	305.099	0.665885	16	CEACAM1, FOSL2, PAX6, NLGN2, CPE, SLC30A5, IDE, SLC30A8, ERN1, P4HB	CEACAM1 (2.5e-01), FOSL2 (2.5e-01), PAX6 (3.4e-01), NLGN2 (4.0e-01), CPE (5.3e-01), SLC30A5 (5.4e-01), IDE (5.7e-01), SLC30A8 (5.8e-01), ERN1 (6.5e-01), P4HB (6.6e-01), CTSD (7.0e-01), ERO1B (7.5e-01), YIPF5 (7.7e-01), PCSK1 (8.2e-01), PCSK2 (1.0e+00), CELA2A (1.0e+00)
GOBP_VESICLE_FUSION_TO_PLASMA_MEMBRANE	subgroup 1	0.468254	314.724	0.665885	24	STX1B, STX2, STX3, DOC2B, CPLX2, DOC2A, SNAP23, SYT9, TRARG1, SNAP29	STX1B (5.2e-02), STX2 (2.2e-01), STX3 (3.5e-01), DOC2B (3.9e-01), CPLX2 (4.0e-01), DOC2A (4.1e-01), SNAP23 (4.5e-01), SYT9 (4.5e-01), TRARG1 (4.6e-01), SNAP29 (5.4e-01), STX11 (5.9e-01), CPLX1 (6.8e-01), RAB3A (6.8e-01), STX1A (7.0e-01), GRIK5 (7.5e-01), SYT1 (7.6e-01), SNAP47 (7.6e-01), STXBP1 (7.8e-01), ERC2 (8.0e-01), SNAPIN (9.1e-01), PRRT2 (1.0e+00), SNAP25 (1.0e+00), STX19 (1.0e+00), CPLX3 …
REACTOME_PI3K_EVENTS_IN_ERBB4_SIGNALING	subgroup 1	0.468254	381.351	0.665885	10	ERBB4, NRG4, EREG, PIK3R1, NRG3, NRG2, PIK3CA, NRG1, HBEGF, BTC	ERBB4 (4.1e-01), NRG4 (4.4e-01), EREG (4.4e-01), PIK3R1 (4.8e-01), NRG3 (4.8e-01), NRG2 (6.0e-01), PIK3CA (7.3e-01), NRG1 (7.4e-01), HBEGF (8.4e-01), BTC (1.0e+00)
GOBP_FORELIMB_MORPHOGENESIS	subgroup 1	0.473267	189.599	0.670422	41	RPGRIP1L, HOXA9, CACNA1C, WNT7A, SHH, WNT3, SHOX2, TBX5, TFAP2B, TBX3	RPGRIP1L (2.5e-01), HOXA9 (3.0e-01), CACNA1C (3.1e-01), WNT7A (3.2e-01), SHH (3.8e-01), WNT3 (4.0e-01), SHOX2 (4.2e-01), TBX5 (4.7e-01), TFAP2B (4.7e-01), TBX3 (4.8e-01), TFAP2A (5.2e-01), ALX4 (5.3e-01), RDH10 (5.4e-01), FMN1 (5.7e-01), ZBTB16 (5.8e-01), ALDH1A2 (5.8e-01), NIPBL (5.8e-01), MSX1 (5.8e-01), IFT122 (5.8e-01), TP63 (5.9e-01), CTNNB1 (6.0e-01), HOXD9 (6.4e-01), LNPK (6.5e-01), ATRX (…
GOBP_NEGATIVE_REGULATION_OF_PROTEIN_MATURATION	subgroup 1	0.473267	362.37	0.670422	30	CPB2, SERPINF2, CST7, MDM2, IL1R2, CARD16, LRRK2, TMEM98, SERPINE2, PLAU	CPB2 (3.9e-04), SERPINF2 (2.2e-02), CST7 (1.6e-01), MDM2 (2.8e-01), IL1R2 (2.9e-01), CARD16 (3.8e-01), LRRK2 (4.2e-01), TMEM98 (5.2e-01), SERPINE2 (5.6e-01), PLAU (5.6e-01), GLG1 (5.8e-01), THBS1 (5.9e-01), PLAT (6.0e-01), SIRT4 (6.0e-01), SERPINE1 (6.1e-01), BCL2L12 (6.1e-01), CARD8 (6.4e-01), NLRP7 (6.6e-01), CHAC1 (7.1e-01), PRNP (7.4e-01), SNX12 (7.5e-01), CAST (7.8e-01), XIAP (8.2e-01), CTSZ…
GOBP_NEPHRIC_DUCT_MORPHOGENESIS	subgroup 1	0.483382	426.945	0.677879	11	EPHA7, HNF1B, PAX2, GATA3, WNT9B, EPHA4, EFNB2, OSR1, BMP4, LHX1	EPHA7 (3.5e-01), HNF1B (3.9e-01), PAX2 (4.1e-01), GATA3 (5.3e-01), WNT9B (5.5e-01), EPHA4 (6.0e-01), EFNB2 (6.5e-01), OSR1 (7.4e-01), BMP4 (8.8e-01), LHX1 (1.0e+00), GPC3 (1.0e+00)
GOBP_PROLINE_TRANSPORT	subgroup 1	0.483382	413.493	0.677879	13	SLC6A15, ACE2, SLC3A2, SLC6A7, SLC36A2, SLC36A1, SLC38A2, SLC6A20, SLC7A5, SLC36A4	SLC6A15 (3.9e-01), ACE2 (4.5e-01), SLC3A2 (5.2e-01), SLC6A7 (5.2e-01), SLC36A2 (5.5e-01), SLC36A1 (5.6e-01), SLC38A2 (5.7e-01), SLC6A20 (6.3e-01), SLC7A5 (6.8e-01), SLC36A4 (8.4e-01), SLC1A4 (8.9e-01), SLC6A17 (1.0e+00), CLTRN (1.0e+00)
GOBP_OXALATE_TRANSPORT	subgroup 1	0.488482	424.303	0.682567	12	AGXT, SLC26A7, SLC26A9, SLC26A1, SLC26A5, SLC26A8, SLC26A4, SLC26A2, SLC26A11, SLC26A6	AGXT (5.3e-04), SLC26A7 (3.9e-01), SLC26A9 (4.4e-01), SLC26A1 (4.7e-01), SLC26A5 (6.4e-01), SLC26A8 (7.0e-01), SLC26A4 (7.0e-01), SLC26A2 (7.6e-01), SLC26A11 (7.9e-01), SLC26A6 (7.9e-01), SLC26A3 (1.0e+00)
REACTOME_CREATINE_METABOLISM	subgroup 1	0.488482	430.818	0.682567	11	GATM, SLC6A12, SLC6A11, SLC6A7, SLC6A8, CKB, GAMT, CKMT1A, CKM, CKMT2	GATM (3.2e-02), SLC6A12 (2.5e-01), SLC6A11 (4.1e-01), SLC6A7 (5.2e-01), SLC6A8 (7.0e-01), CKB (7.4e-01), GAMT (8.9e-01), CKMT1A (1.0e+00), CKM (1.0e+00), CKMT2 (1.0e+00), CKMT1B (1.0e+00)
REACTOME_SENSORY_PERCEPTION_OF_TASTE	subgroup 1	0.488482	382.812	0.682567	47	GNB1, SCN2A, SCNN1A, GRM1, GRM4, SCN2B, ITPR3, SCN1B, SCN3A, TRPM4	GNB1 (1.6e-01), SCN2A (3.0e-01), SCNN1A (3.2e-01), GRM1 (3.5e-01), GRM4 (3.7e-01), SCN2B (3.9e-01), ITPR3 (4.0e-01), SCN1B (4.3e-01), SCN3A (4.4e-01), TRPM4 (4.5e-01), SCNN1D (4.7e-01), TAS2R4 (5.0e-01), SCNN1B (5.6e-01), KCNJ2 (6.6e-01), GNB3 (6.6e-01), PLCB2 (9.0e-01), SCN9A (9.0e-01), TAS2R8 (1.0e+00), OTOP1 (1.0e+00), TAS2R41 (1.0e+00), TAS2R43 (1.0e+00), TAS2R16 (1.0e+00), TAS2R14 (1.0e+00),…
GOBP_CELLULAR_RESPONSE_TO_ZINC_ION	subgroup 1	0.493612	154.734	0.686714	24	TSPO, HVCN1, PARP1, MT2A, MTF1, CREB1, MT1F, MT1E, ATP13A2, MT1G	TSPO (4.8e-02), HVCN1 (1.9e-01), PARP1 (2.1e-01), MT2A (2.7e-01), MTF1 (2.9e-01), CREB1 (3.9e-01), MT1F (4.7e-01), MT1E (5.5e-01), ATP13A2 (5.9e-01), MT1G (6.2e-01), MT1X (7.2e-01), P2RX4 (8.8e-01), ZNF658 (8.8e-01), MT1DP (1.0e+00), GLRA1 (1.0e+00), MT1M (1.0e+00), MT4 (1.0e+00), MT1H (1.0e+00), GLRA2 (1.0e+00), MT3 (1.0e+00), MT1B (1.0e+00), MT1A (1.0e+00), KCNK3 (1.0e+00), MT1HL1 (1.0e+00)
GOBP_COCHLEA_DEVELOPMENT	subgroup 1	0.493612	203.586	0.686714	47	EYA1, IFT20, RPGRIP1L, GABRB2, HPN, CECR2, MYO3A, PAX2, DVL1, CALB1	EYA1 (2.8e-02), IFT20 (1.5e-01), RPGRIP1L (2.5e-01), GABRB2 (2.8e-01), HPN (3.3e-01), CECR2 (3.6e-01), MYO3A (3.7e-01), PAX2 (4.1e-01), DVL1 (4.3e-01), CALB1 (4.3e-01), PAFAH1B1 (4.4e-01), CCNA2 (4.4e-01), TBX1 (4.5e-01), SLC17A8 (5.0e-01), SIX1 (5.2e-01), PTK7 (5.3e-01), DVL2 (5.3e-01), ZEB1 (5.5e-01), TBX2 (5.6e-01), ADAM10 (5.7e-01), EPHA4 (6.0e-01), GATA2 (6.0e-01), WNT5A (6.1e-01), SLITRK6 (…
GOBP_GLYCINE_TRANSPORT	subgroup 1	0.493612	675.941	0.686714	15	RGS2, SLC38A1, SLC6A5, SLC36A2, SLC36A1, SLC6A9, SLC6A20, SLC25A38, SLC7A8, SLC38A5	RGS2 (2.7e-01), SLC38A1 (4.9e-01), SLC6A5 (5.4e-01), SLC36A2 (5.5e-01), SLC36A1 (5.6e-01), SLC6A9 (6.2e-01), SLC6A20 (6.3e-01), SLC25A38 (6.4e-01), SLC7A8 (6.8e-01), SLC38A5 (7.8e-01), RGS4 (1.0e+00), SLC6A17 (1.0e+00), SLC7A10 (1.0e+00), SLC32A1 (1.0e+00), SLC36A3 (1.0e+00)
GOBP_MATING_BEHAVIOR	subgroup 1	0.493612	226.936	0.686714	36	TACR1, ABAT, THRB, PPP1R9B, NCOA1, DMRTA1, OXTR, AVPR1A, CNR1, P2RY1	TACR1 (2.4e-01), ABAT (2.4e-01), THRB (3.0e-01), PPP1R9B (3.0e-01), NCOA1 (3.3e-01), DMRTA1 (3.8e-01), OXTR (4.2e-01), AVPR1A (5.0e-01), CNR1 (5.3e-01), P2RY1 (5.5e-01), SERPINE2 (5.6e-01), UBE2Q1 (5.7e-01), APP (6.0e-01), P2RX1 (6.0e-01), ACVR2A (6.1e-01), PI3 (6.8e-01), PPP1R1B (6.8e-01), SLC6A4 (7.1e-01), ADA (7.6e-01), DDO (7.9e-01), THRA (8.1e-01), EDNRB (8.3e-01), HEXB (9.0e-01), HDAC2 (9.6…
REACTOME_ENOS_ACTIVATION	subgroup 1	0.493612	194.651	0.686714	10	DDAH1, SPR, CAV1, CALM1, CYGB, LYPLA1, HSP90AA1, NOS3, ZDHHC21, AKT1	DDAH1 (5.1e-02), SPR (3.1e-01), CAV1 (3.6e-01), CALM1 (4.0e-01), CYGB (4.5e-01), LYPLA1 (4.6e-01), HSP90AA1 (6.8e-01), NOS3 (7.1e-01), ZDHHC21 (8.5e-01), AKT1 (9.1e-01)
GOBP_ATRIAL_CARDIAC_MUSCLE_CELL_TO_AV_NODE_CELL_COMMUNICATION	subgroup 1	0.498771	332.109	0.690454	19	GJA5, CACNA1C, SCN5A, ANK2, GJC1, CACNB2, TRPM4, SCN3B, KCNJ5, RYR2	GJA5 (2.5e-01), CACNA1C (3.1e-01), SCN5A (3.2e-01), ANK2 (3.3e-01), GJC1 (3.7e-01), CACNB2 (4.2e-01), TRPM4 (4.5e-01), SCN3B (4.6e-01), KCNJ5 (4.6e-01), RYR2 (5.4e-01), KCNJ3 (5.6e-01), FLNA (5.9e-01), KCNA5 (6.0e-01), KCNN2 (6.7e-01), NUP155 (7.2e-01), GJA1 (7.2e-01), KCNQ1 (7.6e-01), MIR328 (1.0e+00), KCNE5 (1.0e+00)
GOBP_BONE_TRABECULA_FORMATION	subgroup 1	0.498771	197.423	0.690454	10	COL1A1, SFRP1, GREM1, MMP2, THBS3, FBN2, PPARGC1B, CHAD, MSX2, WNT10B	COL1A1 (3.1e-01), SFRP1 (3.5e-01), GREM1 (3.6e-01), MMP2 (5.3e-01), THBS3 (5.8e-01), FBN2 (7.1e-01), PPARGC1B (7.5e-01), CHAD (1.0e+00), MSX2 (1.0e+00), WNT10B (1.0e+00)
GOBP_FLAVONOID_METABOLIC_PROCESS	subgroup 1	0.498771	450.951	0.690454	13	LCT, SULT1B1, SULT1A1, UGT1A1, SULT1C4, UGT1A8, UGT1A10, UGT1A3, SULT1A3, UGT1A9	LCT (3.6e-01), SULT1B1 (3.6e-01), SULT1A1 (4.1e-01), UGT1A1 (4.6e-01), SULT1C4 (7.5e-01), UGT1A8 (1.0e+00), UGT1A10 (1.0e+00), UGT1A3 (1.0e+00), SULT1A3 (1.0e+00), UGT1A9 (1.0e+00), UGT1A7 (1.0e+00), CYP1A1 (1.0e+00), SULT1A4 (1.0e+00)
GOBP_ATP_TRANSPORT	subgroup 1	0.503958	111.558	0.695018	19	ABCC6, SLC25A23, SLC35B1, CR1, ADCY10, SLC17A9, SLC25A25, ANKH, SLC25A4, CD47	ABCC6 (3.4e-01), SLC25A23 (3.6e-01), SLC35B1 (3.7e-01), CR1 (3.9e-01), ADCY10 (4.7e-01), SLC17A9 (5.3e-01), SLC25A25 (5.4e-01), ANKH (5.7e-01), SLC25A4 (6.1e-01), CD47 (6.6e-01), SLC25A5 (6.9e-01), SLC25A24 (6.9e-01), SLC25A42 (7.2e-01), SLC25A17 (7.2e-01), SLC25A41 (1.0e+00), CALHM3 (1.0e+00), SLC25A31 (1.0e+00), CALHM1 (1.0e+00), SLC25A6 (1.0e+00), SLC25A6 (1.0e+00)
GOBP_NEGATIVE_REGULATION_OF_OSTEOBLAST_PROLIFERATION	subgroup 1	0.503958	341.517	0.695018	15	NF2, EIF2AK2, ATRAID, SFRP1, GREM1, PLXNB1, TNN, SMAD3, BCL2, NELL1	NF2 (5.0e-02), EIF2AK2 (3.3e-01), ATRAID (3.5e-01), SFRP1 (3.5e-01), GREM1 (3.6e-01), PLXNB1 (3.6e-01), TNN (3.6e-01), SMAD3 (3.9e-01), BCL2 (4.0e-01), NELL1 (4.6e-01), MN1 (4.8e-01), AXIN2 (6.9e-01), MIR138-1 (1.0e+00), MIR9-1 (1.0e+00), MIR675 (1.0e+00)
REACTOME_CHONDROITIN_SULFATE_DERMATAN_SULFATE_METABOLISM	subgroup 1	0.503958	201.959	0.695018	50	SDC1, SDC2, CHPF2, ARSB, GPC6, HYAL1, CHST9, SDC3, XYLT2, DCN	SDC1 (8.0e-05), SDC2 (2.4e-01), CHPF2 (2.6e-01), ARSB (2.6e-01), GPC6 (3.6e-01), HYAL1 (3.6e-01), CHST9 (3.7e-01), SDC3 (3.7e-01), XYLT2 (4.3e-01), DCN (4.4e-01), CHST3 (4.7e-01), CSGALNACT1 (4.7e-01), CSGALNACT2 (4.7e-01), NCAN (4.8e-01), DSE (4.8e-01), CHSY3 (5.2e-01), IDUA (5.4e-01), CSPG4 (5.5e-01), GPC1 (5.5e-01), BCAN (5.7e-01), XYLT1 (5.7e-01), SDC4 (5.9e-01), CHST15 (5.9e-01), BGN (6.2e-0…
REACTOME_P75NTR_REGULATES_AXONOGENESIS	subgroup 1	0.503958	323.035	0.695018	10	RHOA, RTN4R, RTN4, LINGO1, OMG, ARHGDIA, MCF2, MAG, NGFR, NGF	RHOA (1.9e-01), RTN4R (4.6e-01), RTN4 (5.6e-01), LINGO1 (6.0e-01), OMG (6.0e-01), ARHGDIA (6.2e-01), MCF2 (7.6e-01), MAG (1.0e+00), NGFR (1.0e+00), NGF (1.0e+00)
REACTOME_TIGHT_JUNCTION_INTERACTIONS	subgroup 1	0.503958	351.662	0.695018	30	CLDN1, CLDN12, PRKCI, CLDN11, PATJ, PARD3, PARD6A, F11R, CLDN5, PARD6G	CLDN1 (1.2e-01), CLDN12 (1.6e-01), PRKCI (3.3e-01), CLDN11 (4.4e-01), PATJ (5.2e-01), PARD3 (5.6e-01), PARD6A (5.7e-01), F11R (6.0e-01), CLDN5 (6.3e-01), PARD6G (6.8e-01), PARD6B (7.7e-01), CLDN15 (8.7e-01), CLDN8 (1.0e+00), CLDN22 (1.0e+00), CLDN23 (1.0e+00), CLDN7 (1.0e+00), CLDN20 (1.0e+00), CLDN16 (1.0e+00), CLDN19 (1.0e+00), CLDN10 (1.0e+00), CLDN6 (1.0e+00), CLDN2 (1.0e+00), CLDN17 (1.0e+00…
GOBP_G_PROTEIN_COUPLED_PURINERGIC_RECEPTOR_SIGNALING_PATHWAY	subgroup 1	0.509173	66.7124	0.699313	12	ACP3, CNTN2, GNAI2, ADCY5, P2RY1, P2RY12, ADORA1, ADORA2B, NECAB2, ADA	ACP3 (2.9e-01), CNTN2 (3.6e-01), GNAI2 (5.0e-01), ADCY5 (5.1e-01), P2RY1 (5.5e-01), P2RY12 (5.6e-01), ADORA1 (5.9e-01), ADORA2B (7.1e-01), NECAB2 (7.3e-01), ADA (7.6e-01), ADORA2A (8.0e-01), ADORA3 (1.0e+00)
GOBP_CALCIUM_ION_IMPORT_ACROSS_PLASMA_MEMBRANE	subgroup 1	0.514417	37.0893	0.70306	54	SCN8A, CACNA1S, CACNA1G, SCN2A, CACNA1C, CACNA1I, CACNA1A, CACNA1E, SCN5A, CACNA1D	SCN8A (2.1e-01), CACNA1S (2.9e-01), CACNA1G (3.0e-01), SCN2A (3.0e-01), CACNA1C (3.1e-01), CACNA1I (3.1e-01), CACNA1A (3.1e-01), CACNA1E (3.2e-01), SCN5A (3.2e-01), CACNA1D (3.2e-01), SCN11A (3.3e-01), CACNA1H (3.3e-01), SCN7A (3.6e-01), CACNA1B (3.9e-01), ATP2B4 (4.2e-01), SCN1A (4.3e-01), PPP3R1 (4.4e-01), SCN3A (4.4e-01), TRPM1 (4.5e-01), FYN (4.5e-01), TRPV6 (4.5e-01), SLC24A4 (4.5e-01), TRPV…
GOBP_CARDIAC_NEURAL_CREST_CELL_DEVELOPMENT_INVOLVED_IN_OUTFLOW_TRACT_MORPHOGENESIS	subgroup 1	0.514417	351.387	0.70306	13	PITX2, HAND2, CDC42, ENG, SEMA3C, EDN1, HES1, JAG1, BMP4, TWIST1	PITX2 (4.8e-01), HAND2 (5.0e-01), CDC42 (5.0e-01), ENG (5.2e-01), SEMA3C (6.0e-01), EDN1 (6.6e-01), HES1 (7.9e-01), JAG1 (8.3e-01), BMP4 (8.8e-01), TWIST1 (1.0e+00), EDNRA (1.0e+00), FOLR1 (1.0e+00), BMP7 (1.0e+00)
GOBP_MORPHOGENESIS_OF_AN_EPITHELIAL_BUD	subgroup 1	0.514417	741.315	0.70306	15	FGFR2, WNT2B, SHH, FGF10, NOG, AR, RDH10, SOSTDC1, TP63, CTNNB1	FGFR2 (1.1e-01), WNT2B (3.2e-01), SHH (3.8e-01), FGF10 (4.2e-01), NOG (4.3e-01), AR (5.2e-01), RDH10 (5.4e-01), SOSTDC1 (5.6e-01), TP63 (5.9e-01), CTNNB1 (6.0e-01), WNT5A (6.1e-01), SULF1 (6.1e-01), WNT2 (7.0e-01), BMP4 (8.8e-01), BMP7 (1.0e+00)
GOBP_NEGATIVE_REGULATION_OF_SODIUM_ION_TRANSPORT	subgroup 1	0.514417	136.235	0.70306	18	CAMK2D, HECW1, PRKCE, HECW2, PCSK9, NEDD4L, WNK4, SERPINE2, STK39, ATP1A2	CAMK2D (1.7e-01), HECW1 (2.4e-01), PRKCE (2.9e-01), HECW2 (2.9e-01), PCSK9 (4.9e-01), NEDD4L (4.9e-01), WNK4 (5.3e-01), SERPINE2 (5.6e-01), STK39 (6.2e-01), ATP1A2 (6.3e-01), COMMD1 (6.4e-01), OSR1 (7.4e-01), NEDD4 (8.2e-01), GRP (1.0e+00), MIR448 (1.0e+00), MIR192 (1.0e+00), MIR24-1 (1.0e+00)
GOBP_POSITIVE_REGULATION_OF_SMOOTHENED_SIGNALING_PATHWAY	subgroup 1	0.514417	343.313	0.70306	37	CIBAR1, SCUBE1, DLG5, SFRP1, ARMC9, FOXA1, SHH, SHOX2, CTNNA1, DCDC2	CIBAR1 (1.6e-01), SCUBE1 (3.3e-01), DLG5 (3.5e-01), SFRP1 (3.5e-01), ARMC9 (3.6e-01), FOXA1 (3.6e-01), SHH (3.8e-01), SHOX2 (4.2e-01), CTNNA1 (4.3e-01), DCDC2 (4.5e-01), FGF9 (4.6e-01), TEDC1 (4.6e-01), IFT172 (4.6e-01), GLI1 (4.8e-01), INTU (4.9e-01), NDST1 (5.1e-01), TEDC2 (5.6e-01), SMO (5.6e-01), TXNDC15 (5.9e-01), EVC (5.9e-01), GORAB (6.2e-01), RAB34 (6.3e-01), TUBD1 (6.5e-01), CHSY1 (6.5e-…
GOBP_PROTEIN_O_LINKED_GLYCOSYLATION_VIA_SERINE	subgroup 1	0.514417	318.196	0.70306	10	GALNT16, MGAT5B, POGLUT3, POGLUT2, GALNT13, GALNT3, GALNT1, GALNT2, POGLUT1, GALNT4	GALNT16 (3.7e-01), MGAT5B (4.0e-01), POGLUT3 (4.2e-01), POGLUT2 (6.0e-01), GALNT13 (6.1e-01), GALNT3 (6.4e-01), GALNT1 (6.8e-01), GALNT2 (7.4e-01), POGLUT1 (8.2e-01), GALNT4 (1.0e+00)
GOBP_REGULATION_OF_HYPERSENSITIVITY	subgroup 1	0.514417	314.05	0.70306	10	C3, FCGR2B, CCR7, HLA-E, BTK, ZP3, FUT7, FCGR1A, SPN, IL20RB	C3 (1.5e-07), FCGR2B (2.5e-01), CCR7 (4.8e-01), HLA-E (5.8e-01), BTK (5.9e-01), ZP3 (6.2e-01), FUT7 (6.2e-01), FCGR1A (6.6e-01), SPN (8.1e-01), IL20RB (9.6e-01)
GOBP_CARTILAGE_MORPHOGENESIS	subgroup 1	0.519688	2366.71	0.705847	10	HAND2, STC1, SNAI2, MSX1, MATN1, HOXA5, SNAI1, WNT7B, HAND1, RSPO2	HAND2 (5.0e-01), STC1 (5.4e-01), SNAI2 (5.7e-01), MSX1 (5.8e-01), MATN1 (6.0e-01), HOXA5 (6.1e-01), SNAI1 (7.4e-01), WNT7B (1.0e+00), HAND1 (1.0e+00), RSPO2 (1.0e+00)
GOBP_REGULATION_OF_EXCITATORY_SYNAPSE_ASSEMBLY	subgroup 1	0.519688	380.587	0.705847	15	WNT7A, PTPRS, GRID2, LRRTM2, IL1RAP, CRIPT, PTPN13, PTPRD, ABI3, LRFN4	WNT7A (3.2e-01), PTPRS (3.3e-01), GRID2 (3.5e-01), LRRTM2 (3.8e-01), IL1RAP (4.4e-01), CRIPT (5.1e-01), PTPN13 (5.6e-01), PTPRD (6.4e-01), ABI3 (7.0e-01), LRFN4 (7.6e-01), PTK2B (7.7e-01), SEMA4A (7.8e-01), VSTM5 (1.0e+00), LRRC4B (1.0e+00), CBLN1 (1.0e+00)
GOBP_DENDRITE_ARBORIZATION	subgroup 1	0.524987	774.354	0.710283	10	PHACTR1, SEMA3A, IGF2BP1, CHRNA7, TAOK2, NRP1, TPBG, PTN, ZNF365, SULT4A1	PHACTR1 (3.2e-02), SEMA3A (3.2e-01), IGF2BP1 (4.0e-01), CHRNA7 (4.2e-01), TAOK2 (4.9e-01), NRP1 (5.9e-01), TPBG (7.6e-01), PTN (1.0e+00), ZNF365 (1.0e+00), SULT4A1 (1.0e+00)
GOBP_MESENCHYMAL_CELL_PROLIFERATION	subgroup 1	0.524987	249.736	0.710283	44	FGFR2, LRP5, IRS2, DCHS2, SHH, BMPR1A, SHOX2, TBX1, FGF9, ARHGAP5	FGFR2 (1.1e-01), LRP5 (1.2e-01), IRS2 (3.0e-01), DCHS2 (3.1e-01), SHH (3.8e-01), BMPR1A (4.1e-01), SHOX2 (4.2e-01), TBX1 (4.5e-01), FGF9 (4.6e-01), ARHGAP5 (4.9e-01), HAND2 (5.0e-01), STAT1 (5.1e-01), SIX1 (5.2e-01), ZEB1 (5.5e-01), CHRD (5.5e-01), MYC (5.6e-01), SMO (5.6e-01), TBX2 (5.6e-01), TGFBR2 (5.7e-01), PDGFA (5.7e-01), SYNE1 (5.8e-01), MSX1 (5.8e-01), PHF14 (5.9e-01), CTNNB1 (6.0e-01), C…
GOBP_NEGATIVE_REGULATION_OF_NEURON_PROJECTION_REGENERATION	subgroup 1	0.524987	548.989	0.710283	14	KREMEN1, CERS2, TNR, NEO1, RGMA, PTPRS, KIAA0319, LRIG2, THY1, INPP5F	KREMEN1 (1.6e-01), CERS2 (2.5e-01), TNR (2.7e-01), NEO1 (3.0e-01), RGMA (3.2e-01), PTPRS (3.3e-01), KIAA0319 (3.6e-01), LRIG2 (3.9e-01), THY1 (4.1e-01), INPP5F (4.6e-01), RTN4R (4.6e-01), EPHA4 (6.0e-01), RTN4RL1 (6.6e-01), SPP1 (7.6e-01)
REACTOME_TP53_REGULATES_TRANSCRIPTION_OF_DEATH_RECEPTORS_AND_LIGANDS	subgroup 1	0.524987	44.4463	0.710283	12	TNFRSF10D, TNFRSF10B, TP53, TNFRSF10C, FAS, PPP1R13B, TP63, TMEM219, IGFBP3, TP53BP2	TNFRSF10D (6.5e-02), TNFRSF10B (2.8e-01), TP53 (3.1e-01), TNFRSF10C (3.4e-01), FAS (4.2e-01), PPP1R13B (4.3e-01), TP63 (5.9e-01), TMEM219 (5.9e-01), IGFBP3 (7.3e-01), TP53BP2 (8.7e-01), TNFRSF10A (9.1e-01), TP73 (9.4e-01)
GOBP_BONE_TRABECULA_MORPHOGENESIS	subgroup 1	0.530314	205.888	0.714171	13	COL1A1, SBNO2, SFRP1, GREM1, PLXNB1, MMP2, THBS3, SEMA4D, FBN2, PPARGC1B	COL1A1 (3.1e-01), SBNO2 (3.4e-01), SFRP1 (3.5e-01), GREM1 (3.6e-01), PLXNB1 (3.6e-01), MMP2 (5.3e-01), THBS3 (5.8e-01), SEMA4D (6.0e-01), FBN2 (7.1e-01), PPARGC1B (7.5e-01), CHAD (1.0e+00), MSX2 (1.0e+00), WNT10B (1.0e+00)
GOBP_LEARNED_VOCALIZATION_BEHAVIOR_OR_VOCAL_LEARNING	subgroup 1	0.530314	339.586	0.714171	10	NRXN1, NRXN2, PAX6, SHANK3, HTT, STRA6, CNTNAP2, TIFAB, NEUROG1, DCANP1	NRXN1 (1.9e-01), NRXN2 (3.4e-01), PAX6 (3.4e-01), SHANK3 (3.7e-01), HTT (4.4e-01), STRA6 (5.1e-01), CNTNAP2 (6.1e-01), TIFAB (6.6e-01), NEUROG1 (1.0e+00), DCANP1 (1.0e+00)
GOBP_POLYKETIDE_METABOLIC_PROCESS	subgroup 1	0.530314	284.079	0.714171	10	AKR1C1, AKR1C2, AKR1C4, AKR7A2, AKR1A1, AKR1B1, CBR4, AKR1C3, SULT1C4, AKR1B10	AKR1C1 (9.7e-04), AKR1C2 (2.4e-01), AKR1C4 (3.6e-01), AKR7A2 (4.8e-01), AKR1A1 (4.9e-01), AKR1B1 (5.1e-01), CBR4 (6.2e-01), AKR1C3 (7.4e-01), SULT1C4 (7.5e-01), AKR1B10 (1.0e+00)
GOBP_SPERM_DNA_CONDENSATION	subgroup 1	0.530314	234.973	0.714171	17	SRPK1, KAT5, CHD5, PIWIL1, PSME4, BRDT, TSSK6, SYCP3, EPC1, RNF8	SRPK1 (3.0e-01), KAT5 (3.6e-01), CHD5 (3.7e-01), PIWIL1 (5.3e-01), PSME4 (5.5e-01), BRDT (5.5e-01), TSSK6 (6.7e-01), SYCP3 (7.0e-01), EPC1 (7.3e-01), RNF8 (7.3e-01), SELENOF (7.7e-01), PRM1 (1.0e+00), H1-7 (1.0e+00), H2BC1 (1.0e+00), TNP1 (1.0e+00), TNP2 (1.0e+00), SYCP1 (1.0e+00)
REACTOME_CLASS_B_2_SECRETIN_FAMILY_RECEPTORS	subgroup 1	0.530314	197.004	0.714171	94	FZD5, GNB1, WNT7A, WNT2B, RAMP2, ADM, PTH1R, SHH, GNG10, GNG4	FZD5 (1.0e-01), GNB1 (1.6e-01), WNT7A (3.2e-01), WNT2B (3.2e-01), RAMP2 (3.4e-01), ADM (3.6e-01), PTH1R (3.6e-01), SHH (3.8e-01), GNG10 (3.9e-01), GNG4 (4.0e-01), CRHR2 (4.0e-01), WNT3 (4.0e-01), GNG5 (4.2e-01), ADCYAP1R1 (4.3e-01), FZD1 (4.4e-01), GNG12 (4.5e-01), FZD8 (4.7e-01), GCGR (4.8e-01), GLP1R (4.9e-01), GIPR (5.0e-01), GHRHR (5.1e-01), PTCH2 (5.1e-01), PTHLH (5.1e-01), GNB2 (5.2e-01), S…
GOBP_NUCLEOSIDE_BISPHOSPHATE_CATABOLIC_PROCESS	subgroup 1	0.535668	58.7315	0.717922	12	MLYCD, ACAT1, VNN1, SUCLG2, SUCLG1, ABCD1, NUDT7, SUCLA2, ACOT7, NUDT19	MLYCD (1.8e-01), ACAT1 (2.5e-01), VNN1 (3.6e-01), SUCLG2 (3.6e-01), SUCLG1 (4.3e-01), ABCD1 (4.3e-01), NUDT7 (4.5e-01), SUCLA2 (5.5e-01), ACOT7 (5.6e-01), NUDT19 (5.8e-01), FITM2 (6.1e-01), NUDT8 (7.3e-01)
GOBP_CARDIAC_MUSCLE_CELL_FATE_COMMITMENT	subgroup 1	0.546457	1099.24	0.726115	11	RBPJ, TBX5, ACVR1, TBX3, WT1, TBX18, DKK1, NKX2-5, WNT3A, WNT8A	RBPJ (2.9e-01), TBX5 (4.7e-01), ACVR1 (4.7e-01), TBX3 (4.8e-01), WT1 (5.7e-01), TBX18 (6.4e-01), DKK1 (8.3e-01), NKX2-5 (1.0e+00), WNT3A (1.0e+00), WNT8A (1.0e+00), MIR19B1 (1.0e+00)
GOBP_DOUBLE_STRAND_BREAK_REPAIR_VIA_BREAK_INDUCED_REPLICATION	subgroup 1	0.546457	37.7794	0.726115	12	GINS2, CDC45, MCM6, MUS81, CDC7, MCM3, GINS4, MCM2, MCM7, MCM4	GINS2 (3.9e-01), CDC45 (4.3e-01), MCM6 (4.4e-01), MUS81 (5.1e-01), CDC7 (6.9e-01), MCM3 (6.9e-01), GINS4 (6.9e-01), MCM2 (6.9e-01), MCM7 (7.4e-01), MCM4 (7.9e-01), MCM5 (8.4e-01), MCMDC2 (1.0e+00)
GOBP_RESPONSE_TO_MAGNESIUM_ION	subgroup 1	0.546457	95.3081	0.726115	20	FBP1, MDM2, RYR3, ABCC6, SMPD3, SLC41A1, ANK3, KCNA1, SLFN14, FGF23	FBP1 (2.9e-02), MDM2 (2.8e-01), RYR3 (3.1e-01), ABCC6 (3.4e-01), SMPD3 (3.4e-01), SLC41A1 (3.7e-01), ANK3 (4.1e-01), KCNA1 (5.3e-01), SLFN14 (5.3e-01), FGF23 (5.4e-01), TNFRSF11B (5.4e-01), SNCA (5.5e-01), CNGA3 (5.6e-01), THBS1 (5.9e-01), BMP6 (6.4e-01), D2HGDH (6.7e-01), ENTPD6 (7.1e-01), CD14 (8.3e-01), SLC34A1 (1.0e+00), KCNC2 (1.0e+00)
GOBP_POSITIVE_REGULATION_OF_SMOOTH_MUSCLE_CONTRACTION	subgroup 1	0.551892	145.562	0.730558	30	ADRA1A, RHOA, TACR1, ABAT, MYOCD, SPX, OXTR, SRF, CHRM3, PTGS2	ADRA1A (4.4e-02), RHOA (1.9e-01), TACR1 (2.4e-01), ABAT (2.4e-01), MYOCD (3.2e-01), SPX (4.1e-01), OXTR (4.2e-01), SRF (4.5e-01), CHRM3 (4.5e-01), PTGS2 (4.5e-01), F2R (4.7e-01), PROK2 (4.9e-01), ITGA2 (5.3e-01), TBXA2R (6.0e-01), CTTN (6.1e-01), NPNT (6.3e-01), PTAFR (6.5e-01), EDN1 (6.6e-01), SPHK1 (7.0e-01), GHRL (7.2e-01), KIT (7.3e-01), ADA (7.6e-01), GPER1 (8.8e-01), ADRA2B (1.0e+00), TACR2…
GOBP_PERIPHERAL_NERVOUS_SYSTEM_AXON_REGENERATION	subgroup 1	0.557353	360.792	0.733895	10	TSPO, CERS2, MAP1B, TNC, MMP2, APOD, MIR221, NEFL, MIR222, APOA4	TSPO (4.8e-02), CERS2 (2.5e-01), MAP1B (4.1e-01), TNC (4.1e-01), MMP2 (5.3e-01), APOD (8.8e-01), MIR221 (1.0e+00), NEFL (1.0e+00), MIR222 (1.0e+00), APOA4 (1.0e+00)
[truncated: 163 more rows]

## Sheet: subgroup 2
pathway	reference	p.value	FC	padj	gene_num	top_ten	markers
[truncated: 445 more rows]

## Sheet: subgroup 3
pathway	reference	p.value	FC	padj	gene_num	top_ten	markers
[truncated: 1,125 more rows]

## Sheet: subgroup 4
pathway	reference	p.value	FC	padj	gene_num	top_ten	markers
[truncated: 594 more rows]
