# Supplementary material for: Molecular characterization of Kawasaki disease subgroups using cell-free RNA profiling
Source: Sci Rep. 2025 Aug 14;15:29799. doi: 10.1038/s41598-025-15843-7 (PMC12354920; doi:10.1038/s41598-025-15843-7)
Supplement: Supplementary file 2 — Supplementary Material 2 [file 41598_2025_15843_MOESM2_ESM.xlsx]

## Sheet: subgroup 1<>subgroup 2
Row.names	baseMean	log2FoldChange	lfcSE	stat	pvalue	padj	gene_name	gene_type
ENSG00000241162.3	22.6143	-2.75006	0.245933	-11.1822	4.98603e-29	1.05519e-24	RN7SL617P	misc_RNA
ENSG00000239437.3	102.131	-2.33384	0.219864	-10.6149	2.53946e-26	2.68713e-22	RN7SL752P	misc_RNA
ENSG00000240490.3	12.9645	-2.76611	0.285871	-9.67606	3.81139e-22	2.68868e-18	RN7SL277P	misc_RNA
ENSG00000265078.2	8.33537	-2.85061	0.310784	-9.17232	4.62933e-20	2.44926e-16	RN7SL664P	misc_RNA
ENSG00000264916.2	7.90928	-2.46028	0.293409	-8.38517	5.06515e-17	2.14387e-13	RN7SL230P	misc_RNA
ENSG00000266875.2	3.82047	-3.31665	0.399097	-8.3104	9.53838e-17	3.11077e-13	RN7SL408P	misc_RNA
ENSG00000276532.1	3.02334	-3.48442	0.419738	-8.3014	1.02894e-16	3.11077e-13	Metazoa_SRP	misc_RNA
ENSG00000275110.1	101.37	-1.59752	0.203498	-7.8503	4.15034e-15	1.09792e-11	ENSG00000275110	miRNA
ENSG00000213553.4	18.857	-1.85983	0.252318	-7.37095	1.69413e-13	3.58528e-10	RPLP0P6	processed_pseudogene
ENSG00000213866.3	16.054	-1.36887	0.185497	-7.3795	1.58886e-13	3.58528e-10	YBX1P10	processed_pseudogene
ENSG00000278701.1	3.36273	-2.95099	0.402971	-7.32308	2.42341e-13	4.66243e-10	Metazoa_SRP	misc_RNA
ENSG00000251593.1	5.90093	-2.13741	0.293481	-7.28295	3.26593e-13	5.75974e-10	MSNP1	processed_pseudogene
ENSG00000070018.9	13.9451	2.07275	0.28873	7.17884	7.03037e-13	1.14449e-09	LRP6	protein_coding
ENSG00000240233.3	3.04459	-2.81502	0.392715	-7.1681	7.60452e-13	1.14953e-09	RN7SL587P	misc_RNA
ENSG00000130649.10	9.60141	3.82252	0.535692	7.13566	9.6327e-13	1.35905e-09	CYP2E1	protein_coding
ENSG00000265753.2	1.55517	-3.50588	0.493463	-7.10464	1.20638e-12	1.59566e-09	RN7SL444P	misc_RNA
ENSG00000214182.5	22.7103	-1.46418	0.213717	-6.851	7.3335e-12	8.87097e-09	PTMAP5	transcribed_processed_pseudogene
ENSG00000243562.3	4.3798	-2.49601	0.364544	-6.84693	7.54512e-12	8.87097e-09	RN7SL838P	misc_RNA
ENSG00000163631.17	104.156	3.42891	0.502709	6.82085	9.05009e-12	9.12034e-09	ALB	protein_coding
ENSG00000236552.2	51.5315	-1.43821	0.210508	-6.83207	8.36957e-12	9.12034e-09	RPL13AP5	processed_pseudogene
ENSG00000241175.3	5.43381	-2.21396	0.32448	-6.82311	8.90884e-12	9.12034e-09	RN7SL494P	misc_RNA
ENSG00000240652.1	3.19865	-2.84479	0.417891	-6.80749	9.93174e-12	9.55388e-09	RP11-832N8.1	processed_pseudogene
ENSG00000244384.3	2.3783	-3.05448	0.449456	-6.79595	1.07599e-11	9.90052e-09	RN7SL359P	misc_RNA
ENSG00000239702.3	2.76269	-2.8498	0.421579	-6.75983	1.38151e-11	1.2182e-08	RN7SL507P	misc_RNA
ENSG00000256745.1	5.537	-1.97324	0.292747	-6.74043	1.5792e-11	1.33683e-08	ARPC3P3	processed_pseudogene
ENSG00000117707.16	14.1133	2.12408	0.316175	6.71806	1.84154e-11	1.44343e-08	PROX1	protein_coding
ENSG00000218175.2	6.64322	-2.03784	0.303159	-6.72204	1.79202e-11	1.44343e-08	AC016739.2	processed_pseudogene
ENSG00000000971.16	9.71674	2.57544	0.383774	6.71081	1.93542e-11	1.45182e-08	CFH	protein_coding
ENSG00000226564.1	18.3094	-1.91209	0.285097	-6.7068	1.98945e-11	1.45182e-08	FTH1P20	processed_pseudogene
ENSG00000231767.4	6.4176	-2.14789	0.322668	-6.65665	2.80148e-11	1.96151e-08	RPS27AP5	protein_coding
ENSG00000259020.3	6.53912	-2.27665	0.342203	-6.65292	2.87326e-11	1.96151e-08	RP11-529H20.3	processed_pseudogene
ENSG00000091513.16	5.50661	3.79429	0.576486	6.58175	4.64943e-11	3.07487e-08	TF	protein_coding
ENSG00000224861.1	9.22053	-1.60784	0.244974	-6.56329	5.2632e-11	3.37531e-08	YBX1P1	processed_pseudogene
ENSG00000218426.5	15.9123	-1.57552	0.24752	-6.36523	1.94995e-10	1.21373e-07	RP11-475C16.1	processed_pseudogene
ENSG00000073734.10	4.49925	3.89164	0.618906	6.28793	3.21733e-10	1.94538e-07	ABCB11	protein_coding
ENSG00000264618.2	3.03116	-2.26853	0.361062	-6.28294	3.32223e-10	1.95301e-07	RN7SL732P	misc_RNA
ENSG00000116285.13	4.74326	2.47267	0.394309	6.27089	3.58985e-10	2.0533e-07	ERRFI1	protein_coding
ENSG00000264275.1	4.62639	-2.08339	0.333241	-6.2519	4.05493e-10	2.25827e-07	RN7SL753P	misc_RNA
ENSG00000139239.7	28.6718	-1.24005	0.198929	-6.23363	4.55739e-10	2.47303e-07	RPL14P1	processed_pseudogene
ENSG00000285219.2	9.66503	3.1316	0.502794	6.2284	4.71216e-10	2.49309e-07	HULC	lncRNA
ENSG00000134532.19	12.5119	1.95169	0.313642	6.22267	4.88777e-10	2.52292e-07	SOX5	protein_coding
ENSG00000151846.9	5.21466	-1.7073	0.277576	-6.15077	7.71098e-10	3.88051e-07	PABPC3	protein_coding
ENSG00000151914.21	47.0533	1.07636	0.175097	6.14723	7.8846e-10	3.88051e-07	DST	protein_coding
ENSG00000234851.4	14.0828	-1.52835	0.249372	-6.12878	8.8554e-10	4.25925e-07	RPL23AP42	processed_pseudogene
ENSG00000125730.17	36.0434	2.82439	0.461506	6.11994	9.36113e-10	4.40244e-07	C3	protein_coding
ENSG00000178429.9	5.76236	-2.02695	0.331911	-6.10691	1.01581e-09	4.67339e-07	RPS3AP5	processed_pseudogene
ENSG00000198618.5	14.1678	-1.10568	0.181216	-6.10145	1.0511e-09	4.73288e-07	PPIAP22	processed_pseudogene
ENSG00000115109.14	8.17344	1.59825	0.263428	6.06711	1.30236e-09	5.74205e-07	EPB41L5	protein_coding
ENSG00000206582.1	3.28856	-4.10328	0.676801	-6.06276	1.33806e-09	5.77906e-07	Y_RNA	misc_RNA
ENSG00000227694.1	8.23602	-1.77696	0.294933	-6.02496	1.6915e-09	7.15944e-07	RPL23AP74	processed_pseudogene
ENSG00000263988.2	2.70609	-2.39596	0.397937	-6.02096	1.73385e-09	7.19482e-07	RN7SL147P	misc_RNA
ENSG00000212802.4	6.73423	-1.93202	0.321074	-6.01738	1.77268e-09	7.21445e-07	RPL15P3	processed_pseudogene
ENSG00000021852.13	2.23626	3.94579	0.662102	5.95949	2.5303e-09	1.01035e-06	C8B	protein_coding
ENSG00000229638.1	24.1452	-1.34513	0.22641	-5.94114	2.83051e-09	1.1093e-06	RPL4P4	processed_pseudogene
ENSG00000005471.19	8.59035	2.24532	0.37927	5.92012	3.21705e-09	1.23786e-06	ABCB4	protein_coding
ENSG00000125798.15	2.13788	3.8875	0.6586	5.90267	3.57667e-09	1.35166e-06	FOXA2	protein_coding
ENSG00000175198.17	13.6168	1.33073	0.227688	5.84455	5.07953e-09	1.88593e-06	PCCA	protein_coding
ENSG00000234782.3	3.61758	-1.95946	0.336017	-5.83142	5.49581e-09	2.00531e-06	TPT1P9	processed_pseudogene
ENSG00000226608.3	9.40818	-1.46298	0.252322	-5.79805	6.70912e-09	2.40653e-06	FTLP3	processed_pseudogene
ENSG00000106853.20	11.0609	2.01548	0.350094	5.75698	8.56343e-09	3.02047e-06	PTGR1	protein_coding
ENSG00000198099.9	2.33382	3.86837	0.674416	5.73588	9.70065e-09	3.36549e-06	ADH4	protein_coding
ENSG00000083857.14	2.4595	3.20353	0.560475	5.71575	1.09222e-08	3.72816e-06	FAT1	protein_coding
ENSG00000164047.6	9.27612	2.73714	0.481265	5.68738	1.28999e-08	4.28977e-06	CAMP	protein_coding
ENSG00000249264.1	4.52138	-1.81004	0.318308	-5.68642	1.29729e-08	4.28977e-06	EEF1A1P9	processed_pseudogene
ENSG00000213442.5	40.832	-1.06318	0.188787	-5.63162	1.78529e-08	5.81263e-06	RPL18AP3	processed_pseudogene
ENSG00000184232.9	7.00956	1.72433	0.306708	5.62204	1.88714e-08	6.05113e-06	OAF	protein_coding
ENSG00000130208.10	7.71539	2.59092	0.462791	5.59848	2.16237e-08	6.81387e-06	APOC1	protein_coding
ENSG00000138207.14	8.12978	3.6766	0.656967	5.59633	2.1894e-08	6.81387e-06	RBP4	protein_coding
ENSG00000188765.7	4.15407	-2.0293	0.363424	-5.58384	2.35263e-08	7.21575e-06	TMSB4XP2	unprocessed_pseudogene
ENSG00000053747.17	2.42657	3.28413	0.589077	5.57505	2.47455e-08	7.48127e-06	LAMA3	protein_coding
ENSG00000244414.7	1.692	4.94204	0.888267	5.56369	2.64132e-08	7.87301e-06	CFHR1	protein_coding
ENSG00000070159.14	2.92735	2.94899	0.530544	5.55842	2.7223e-08	8.00166e-06	PTPN3	protein_coding
ENSG00000253683.1	1.99855	-2.38214	0.428787	-5.55554	2.7676e-08	8.02339e-06	CTB-79E8.3	processed_pseudogene
ENSG00000225067.4	6.03638	-1.71299	0.308646	-5.55002	2.85639e-08	8.16888e-06	RPL23AP2	processed_pseudogene
ENSG00000167798.17	12.4171	3.54055	0.639811	5.53374	3.13466e-08	8.84518e-06	C3P1	transcribed_unprocessed_pseudogene
ENSG00000186951.16	19.6832	0.887522	0.16074	5.52148	3.36147e-08	9.36037e-06	PPARA	protein_coding
ENSG00000177707.11	3.47067	3.29694	0.598194	5.51149	3.55802e-08	9.6767e-06	NECTIN3	protein_coding
ENSG00000240474.3	2.44184	-2.04298	0.370734	-5.51065	3.57517e-08	9.6767e-06	RN7SL116P	misc_RNA
ENSG00000244398.1	55.7109	-0.975716	0.177118	-5.50883	3.61224e-08	9.6767e-06	RP11-466H18.1	processed_pseudogene
ENSG00000112964.14	2.62634	2.72241	0.497286	5.47453	4.38678e-08	1.16047e-05	GHR	protein_coding
ENSG00000183747.12	2.91351	2.95712	0.540379	5.47231	4.44214e-08	1.1606e-05	ACSM2A	protein_coding
ENSG00000264169.2	25.9969	-1.49767	0.275806	-5.43015	5.63083e-08	1.45323e-05	RN7SL665P	misc_RNA
ENSG00000263266.2	12.1334	-1.36212	0.251204	-5.42236	5.88161e-08	1.49967e-05	RPS7P1	processed_pseudogene
ENSG00000132703.4	1.67467	3.74372	0.694397	5.39132	6.99407e-08	1.75297e-05	APCS	protein_coding
ENSG00000228929.1	4.33973	-2.00329	0.371659	-5.39013	7.0407e-08	1.75297e-05	RPS13P2	processed_pseudogene
ENSG00000196616.14	12.5132	3.04067	0.565157	5.38022	7.43962e-08	1.82585e-05	ADH1B	protein_coding
ENSG00000234337.4	3.56288	-1.80611	0.335795	-5.37862	7.50598e-08	1.82585e-05	RP11-297L17.6	processed_pseudogene
ENSG00000136872.20	6.25191	3.32815	0.619903	5.36882	7.92525e-08	1.90593e-05	ALDOB	protein_coding
ENSG00000091583.11	16.7434	3.35343	0.626131	5.3558	8.51802e-08	2.00296e-05	APOH	protein_coding
ENSG00000106261.17	76.4211	0.619245	0.11559	5.35723	8.45073e-08	2.00296e-05	ZKSCAN1	protein_coding
ENSG00000123843.13	1.46847	3.98322	0.746362	5.33685	9.45735e-08	2.1755e-05	C4BPB	protein_coding
ENSG00000156011.17	20.8964	1.43157	0.268223	5.33722	9.43835e-08	2.1755e-05	PSD3	protein_coding
ENSG00000106804.8	7.97119	1.37564	0.257952	5.33294	9.66363e-08	2.19905e-05	C5	protein_coding
ENSG00000257017.9	18.618	2.32284	0.436419	5.32251	1.02346e-07	2.3042e-05	HP	protein_coding
ENSG00000276588.1	2.00999	-2.52163	0.476294	-5.29428	1.19486e-07	2.66178e-05	RN7SL322P	misc_RNA
ENSG00000151655.19	3.21761	3.64096	0.690659	5.27172	1.35148e-07	2.97931e-05	ITIH2	protein_coding
ENSG00000178464.6	8.23877	-1.39225	0.264659	-5.26053	1.43643e-07	3.13393e-05	RPL10P16	processed_pseudogene
ENSG00000055957.11	3.82664	3.12385	0.594463	5.25491	1.48093e-07	3.14572e-05	ITIH1	protein_coding
ENSG00000231940.1	2.87679	-2.05765	0.391348	-5.25786	1.45739e-07	3.14572e-05	RPS7P3	processed_pseudogene
ENSG00000243547.1	2.83173	-1.8741	0.356683	-5.25423	1.48642e-07	3.14572e-05	HNRNPKP4	processed_pseudogene
ENSG00000241983.3	2.65778	-2.12601	0.405537	-5.24247	1.58442e-07	3.31992e-05	RN7SL566P	misc_RNA
ENSG00000171421.13	11.7511	1.11739	0.213835	5.2255	1.73687e-07	3.60367e-05	MRPL36	protein_coding
ENSG00000152990.14	2.89236	2.03195	0.389669	5.21457	1.84249e-07	3.76227e-05	ADGRA3	protein_coding
ENSG00000230629.2	10.4781	-1.25761	0.241202	-5.21392	1.84887e-07	3.76227e-05	RPS23P8	processed_pseudogene
ENSG00000139219.19	1.80737	3.97519	0.762924	5.21046	1.88374e-07	3.79672e-05	COL2A1	protein_coding
ENSG00000047457.14	7.26429	2.77404	0.533239	5.20224	1.96903e-07	3.89445e-05	CP	protein_coding
ENSG00000242299.1	7.61639	-1.56453	0.300724	-5.20255	1.96575e-07	3.89445e-05	RP11-234A1.1	processed_pseudogene
ENSG00000187079.20	3.64874	1.95731	0.376996	5.19185	2.0821e-07	4.04251e-05	TEAD1	protein_coding
ENSG00000267526.1	5.369	-2.56617	0.494158	-5.19301	2.06919e-07	4.04251e-05	RP11-178C3.6	processed_pseudogene
ENSG00000259974.3	3.68856	3.43778	0.662487	5.1892	2.11204e-07	4.06337e-05	LINC00261	lncRNA
ENSG00000111058.8	1.58123	3.18563	0.614394	5.185	2.16015e-07	4.1185e-05	ACSS3	protein_coding
ENSG00000187134.14	5.32009	2.29795	0.443645	5.1797	2.22247e-07	4.19947e-05	AKR1C1	protein_coding
ENSG00000164300.17	12.4055	1.26266	0.244065	5.17345	2.29805e-07	4.30386e-05	SERINC5	protein_coding
ENSG00000180875.5	1.56674	4.2441	0.82124	5.16792	2.36713e-07	4.39435e-05	GREM2	protein_coding
ENSG00000111639.8	48.3489	0.783636	0.15177	5.16331	2.42621e-07	4.46486e-05	MRPL51	protein_coding
ENSG00000213598.4	4.40163	-1.73322	0.336008	-5.15828	2.49235e-07	4.54703e-05	RP11-112J1.1	processed_pseudogene
ENSG00000167216.18	2.73544	2.00685	0.389613	5.15088	2.59261e-07	4.68952e-05	KATNAL2	protein_coding
ENSG00000273079.7	2.87912	3.86255	0.750306	5.14796	2.63333e-07	4.7228e-05	GRIN2B	protein_coding
ENSG00000119537.18	17.724	-1.74968	0.340168	-5.14357	2.6957e-07	4.79405e-05	KDSR	protein_coding
ENSG00000119125.17	1.35172	3.75726	0.733839	5.12001	3.05521e-07	5.38813e-05	GDA	protein_coding
ENSG00000158104.11	11.5318	3.16012	0.617405	5.1184	3.08142e-07	5.38942e-05	HPD	protein_coding
ENSG00000275803.1	14.9487	-1.44689	0.282933	-5.1139	3.15576e-07	5.47421e-05	RN7SL736P	misc_RNA
ENSG00000213939.4	2.02429	-2.22857	0.43856	-5.08157	3.74336e-07	6.44071e-05	RP11-314A20.1	processed_pseudogene
ENSG00000132855.5	6.13944	3.68704	0.726497	5.07509	3.87317e-07	6.61031e-05	ANGPTL3	protein_coding
ENSG00000283907.1	32.5287	1.77212	0.349367	5.07239	3.9286e-07	6.65127e-05	LLNLF-96A1.1	lncRNA
ENSG00000213087.3	1.08782	-2.66552	0.525752	-5.06993	3.97965e-07	6.68423e-05	RP11-613F7.1	processed_pseudogene
ENSG00000138115.15	1.12406	3.91333	0.772946	5.06287	4.12985e-07	6.88188e-05	CYP2C8	protein_coding
ENSG00000240376.1	4.04799	-1.72932	0.341901	-5.05795	4.23778e-07	7.00658e-05	RP11-36C20.1	processed_pseudogene
ENSG00000162267.12	4.05839	3.37768	0.668467	5.05287	4.35216e-07	7.13991e-05	ITIH3	protein_coding
ENSG00000275152.5	1.66309	4.08593	0.809043	5.05032	4.41061e-07	7.18014e-05	CCL16	protein_coding
ENSG00000197594.14	1.82024	3.27608	0.649151	5.04672	4.4945e-07	7.26085e-05	ENPP1	protein_coding
ENSG00000129596.5	1.82991	3.25455	0.647126	5.02924	4.92438e-07	7.83568e-05	CDO1	protein_coding
ENSG00000186487.20	2.34005	3.49763	0.695377	5.02984	4.90883e-07	7.83568e-05	MYT1L	protein_coding
ENSG00000266720.2	3.36871	-1.76539	0.351948	-5.01605	5.27438e-07	8.32998e-05	RN7SL14P	misc_RNA
ENSG00000158125.10	1.10823	4.01355	0.800617	5.01307	5.35687e-07	8.39759e-05	XDH	protein_coding
ENSG00000166347.19	14.8816	1.11501	0.223191	4.99577	5.86018e-07	9.11904e-05	CYB5A	protein_coding
ENSG00000243365.3	2.15279	-1.91354	0.383261	-4.9928	5.9511e-07	9.19293e-05	RN7SL278P	misc_RNA
ENSG00000132837.15	1.30231	3.40813	0.683395	4.98707	6.13031e-07	9.40115e-05	DMGDH	protein_coding
ENSG00000134240.12	1.28387	3.06269	0.615791	4.97358	6.57283e-07	9.99719e-05	HMGCS2	protein_coding
ENSG00000243856.3	0.89081	-2.57007	0.51687	-4.97238	6.61346e-07	9.99719e-05	RN7SL551P	misc_RNA
ENSG00000181143.15	3.21454	3.57157	0.718597	4.9702	6.68829e-07	0.000100386	MUC16	protein_coding
ENSG00000124253.11	2.27681	3.4816	0.702545	4.9557	7.20719e-07	0.000107412	PCK1	protein_coding
ENSG00000163586.10	17.2077	2.98915	0.604693	4.94326	7.68288e-07	0.000113701	FABP1	protein_coding
ENSG00000230207.1	12.5136	-1.34787	0.272791	-4.94103	7.77128e-07	0.000114211	RPL4P5	processed_pseudogene
ENSG00000128641.19	10.1788	1.59893	0.323808	4.93788	7.89748e-07	0.000115241	MYO1B	protein_coding
ENSG00000136052.10	4.02117	1.99455	0.404252	4.93393	8.05916e-07	0.000115241	SLC41A2	protein_coding
ENSG00000141505.12	6.24378	1.57779	0.319652	4.93595	7.97609e-07	0.000115241	ASGR1	protein_coding
ENSG00000266439.2	1.23838	-2.46406	0.499313	-4.9349	8.01921e-07	0.000115241	RN7SL493P	misc_RNA
ENSG00000217624.2	2.77225	-1.88332	0.381955	-4.93074	8.19167e-07	0.000116349	YWHAZP10	processed_pseudogene
ENSG00000119917.15	185.192	-1.78864	0.362907	-4.92864	8.28045e-07	0.000116826	IFIT3	protein_coding
ENSG00000244313.3	18.5305	-1.03953	0.211183	-4.92243	8.54775e-07	0.000119799	RP11-425L10.1	processed_pseudogene
ENSG00000012504.15	2.45211	3.42421	0.696469	4.91653	8.80911e-07	0.000122649	NR1H4	protein_coding
ENSG00000138356.14	6.54862	2.34963	0.47952	4.89996	9.58584e-07	0.000132592	AOX1	protein_coding
ENSG00000157103.12	1.36374	3.75205	0.766883	4.89259	9.95177e-07	0.000135877	SLC6A1	protein_coding
ENSG00000243738.3	1.69509	-2.24429	0.458664	-4.89309	9.92658e-07	0.000135877	RN7SL181P	misc_RNA
ENSG00000113905.5	36.0979	3.35845	0.688735	4.87625	1.08119e-06	0.000146674	HRG	protein_coding
ENSG00000197744.5	16.8217	-1.17561	0.24117	-4.87462	1.0902e-06	0.000146955	PTMAP2	processed_pseudogene
ENSG00000151224.13	5.93741	2.8703	0.589508	4.86897	1.1218e-06	0.000150258	MAT1A	protein_coding
ENSG00000119681.12	1.80771	2.3337	0.480063	4.86123	1.16661e-06	0.000155277	LTBP2	protein_coding
ENSG00000106927.12	4.50655	3.03157	0.624114	4.8574	1.18938e-06	0.000157317	AMBP	protein_coding
ENSG00000021826.17	4.83278	2.98009	0.613747	4.85557	1.20039e-06	0.000157788	CPS1	protein_coding
ENSG00000228205.1	2.54716	-1.95204	0.402214	-4.85324	1.21459e-06	0.000158669	RP11-778D9.4	processed_pseudogene
ENSG00000197496.6	0.841983	3.34259	0.688952	4.8517	1.2241e-06	0.00015893	SLC2A10	protein_coding
ENSG00000231747.1	1.93372	-2.30317	0.475134	-4.84742	1.25079e-06	0.000161406	AC079922.2	processed_pseudogene
ENSG00000134769.23	2.1231	2.12405	0.438731	4.84136	1.28957e-06	0.0001654	DTNA	protein_coding
ENSG00000185834.10	3.36417	-1.72683	0.357116	-4.83548	1.32827e-06	0.000169339	RPL12P4	processed_pseudogene
ENSG00000144908.14	1.56461	3.51902	0.728436	4.83092	1.35902e-06	0.000171196	ALDH1L1	protein_coding
ENSG00000271943.2	5.86291	-1.51886	0.314373	-4.8314	1.35575e-06	0.000171196	AC098614.2	transcribed_processed_pseudogene
ENSG00000025423.11	2.93062	2.4673	0.511465	4.82398	1.40719e-06	0.000175178	HSD17B6	protein_coding
ENSG00000198848.13	2.41499	2.69995	0.559638	4.82446	1.40386e-06	0.000175178	CES1	protein_coding
ENSG00000003989.18	3.23993	2.94122	0.609904	4.82244	1.41816e-06	0.000175441	SLC7A2	protein_coding
ENSG00000139209.16	2.65498	3.42982	0.711471	4.82075	1.43021e-06	0.000175441	SLC38A4	protein_coding
ENSG00000198682.13	9.44406	1.26746	0.262948	4.8202	1.43417e-06	0.000175441	PAPSS2	protein_coding
ENSG00000088926.14	1.47245	3.78737	0.786037	4.81831	1.44782e-06	0.000176093	F11	protein_coding
ENSG00000119927.14	3.61614	1.67493	0.347787	4.81596	1.46497e-06	0.000176154	GPAM	protein_coding
ENSG00000135540.11	9.64822	1.45429	0.301935	4.81657	1.46048e-06	0.000176154	NHSL1	protein_coding
ENSG00000213261.3	2.21557	-1.97936	0.412276	-4.80105	1.57833e-06	0.000188713	EEF1B2P6	processed_pseudogene
ENSG00000241743.4	12.9061	2.28667	0.476589	4.79799	1.60263e-06	0.000189579	XACT	lncRNA
ENSG00000281344.1	10.9648	2.14457	0.446982	4.79789	1.60349e-06	0.000189579	HELLPAR	lncRNA
ENSG00000115884.11	3.09396	2.44344	0.509576	4.79505	1.62631e-06	0.000191209	SDC1	protein_coding
ENSG00000234031.1	0.665385	-2.53744	0.529568	-4.79154	1.65507e-06	0.000193515	RPS3AP44	processed_pseudogene
ENSG00000239470.3	1.26354	-2.55235	0.534588	-4.77442	1.80224e-06	0.000209565	RP11-16F15.2	processed_pseudogene
ENSG00000116133.13	4.66198	1.7084	0.358045	4.77147	1.82883e-06	0.000211495	DHCR24	protein_coding
ENSG00000110245.12	3.96628	3.27248	0.688888	4.75038	2.03038e-06	0.000231016	APOC3	protein_coding
ENSG00000147647.13	1.74373	2.68321	0.564753	4.75111	2.02299e-06	0.000231016	DPYS	protein_coding
ENSG00000276281.1	1.64037	-2.09475	0.440763	-4.75255	2.00871e-06	0.000231016	RN7SL126P	misc_RNA
ENSG00000084674.15	30.6021	2.89508	0.609934	4.74654	2.06925e-06	0.000233647	APOB	protein_coding
ENSG00000181524.6	4.77448	-1.47016	0.309774	-4.74592	2.07559e-06	0.000233647	RPL24P4	processed_pseudogene
ENSG00000242559.3	1.93992	-2.05239	0.434151	-4.72737	2.27447e-06	0.000254681	RN7SL144P	misc_RNA
ENSG00000265894.2	0.714753	-2.47955	0.524668	-4.72594	2.29053e-06	0.000255129	RN7SL357P	misc_RNA
ENSG00000171560.16	32.7427	2.81999	0.597101	4.72281	2.32608e-06	0.000257732	FGA	protein_coding
ENSG00000189056.15	3.50826	2.71442	0.57583	4.71392	2.43002e-06	0.000267846	RELN	protein_coding
ENSG00000140093.10	2.03408	3.11482	0.661548	4.70838	2.49691e-06	0.000273793	SERPINA10	protein_coding
ENSG00000224631.4	9.15905	-1.31725	0.280147	-4.70199	2.57636e-06	0.000281049	RPS27AP16	transcribed_processed_pseudogene
ENSG00000265735.2	129.903	-0.900629	0.192557	-4.6772	2.90823e-06	0.000315625	RN7SL5P	misc_RNA
ENSG00000104635.15	4.02597	2.01122	0.43026	4.67442	2.94779e-06	0.000316755	SLC39A14	protein_coding
ENSG00000151892.16	1.28311	3.23801	0.692715	4.67437	2.94858e-06	0.000316755	GFRA1	protein_coding
ENSG00000171557.17	19.8013	2.95189	0.632068	4.67021	3.00886e-06	0.000321599	FGG	protein_coding
ENSG00000039537.14	2.48591	2.98418	0.639745	4.66464	3.09155e-06	0.000328776	C6	protein_coding
ENSG00000226221.1	11.0633	-1.1668	0.250286	-4.66187	3.13347e-06	0.000331568	RPL26P19	processed_pseudogene
ENSG00000172456.18	10.9981	1.0467	0.224689	4.65844	3.1862e-06	0.00033547	FGGY	protein_coding
ENSG00000227081.5	12.2027	-1.1604	0.249823	-4.64488	3.40272e-06	0.000356494	RP11-543P15.1	processed_pseudogene
ENSG00000139547.8	1.21001	2.67546	0.576567	4.64033	3.47857e-06	0.000362645	RDH16	protein_coding
ENSG00000275014.1	1.23788	-2.32211	0.501447	-4.63081	3.64238e-06	0.000377861	RN7SL166P	misc_RNA
ENSG00000196090.12	1.32135	3.36264	0.726537	4.62831	3.68656e-06	0.000380579	PTPRT	protein_coding
ENSG00000276088.1	1.14833	-2.31139	0.499922	-4.62351	3.77299e-06	0.00038761	RN7SL620P	misc_RNA
ENSG00000188001.10	2.69496	2.20973	0.478323	4.61976	3.84192e-06	0.000392785	TPRG1	protein_coding
ENSG00000214612.3	2.26987	-2.02767	0.439462	-4.61399	3.95018e-06	0.000401912	RPS19P1	processed_pseudogene
ENSG00000158874.11	9.4062	3.12043	0.676523	4.61245	3.97949e-06	0.000402957	APOA2	protein_coding
ENSG00000104237.11	1.49144	3.48835	0.756816	4.60925	4.04127e-06	0.000407263	RP1	protein_coding
ENSG00000236565.3	2.4508	-1.63498	0.355516	-4.59891	4.24712e-06	0.00042598	HNRNPA3P5	processed_pseudogene
ENSG00000213857.3	3.51978	-1.61675	0.351951	-4.59369	4.35482e-06	0.000434722	ACTBP15	processed_pseudogene
ENSG00000134321.13	49.009	-1.81125	0.394883	-4.5868	4.50097e-06	0.000447202	RSAD2	protein_coding
ENSG00000160862.13	5.55065	2.91792	0.636429	4.58483	4.54365e-06	0.000449333	AZGP1	protein_coding
ENSG00000213300.5	2.57169	-1.52418	0.332619	-4.58236	4.59765e-06	0.000452559	HNRNPA3P6	processed_pseudogene
ENSG00000095203.15	2.49987	2.62277	0.573199	4.57568	4.74685e-06	0.00046507	EPB41L4B	protein_coding
ENSG00000180211.5	2.68956	-1.84603	0.40353	-4.57471	4.76871e-06	0.00046507	RP1-278E11.3	processed_pseudogene
ENSG00000229314.6	32.7581	2.62334	0.573974	4.57048	4.86598e-06	0.00047238	ORM1	protein_coding
ENSG00000119938.9	2.08036	2.33932	0.512618	4.56347	5.0315e-06	0.000486217	PPP1R3C	protein_coding
ENSG00000103150.7	15.2535	0.844518	0.185143	4.56143	5.08058e-06	0.000487718	MLYCD	protein_coding
ENSG00000185641.6	2.72465	-1.85076	0.405787	-4.56092	5.09312e-06	0.000487718	CTD-2287O16.1	processed_pseudogene
ENSG00000283041.1	27.0679	-1.04519	0.229586	-4.55248	5.30181e-06	0.000505415	RP11-371A22.1	processed_pseudogene
ENSG00000078114.19	7.60408	1.37014	0.301043	4.55131	5.33122e-06	0.00050594	NEBL	protein_coding
ENSG00000006071.16	2.26313	3.3647	0.739744	4.54846	5.40408e-06	0.000510565	ABCC8	protein_coding
ENSG00000172497.9	1.03916	4.41991	0.975864	4.52923	5.92001e-06	0.000554359	ACOT12	protein_coding
ENSG00000179761.12	2.6878	1.88601	0.41637	4.52965	5.90807e-06	0.000554359	PIPOX	protein_coding
ENSG00000249565.2	3.75127	-1.41342	0.312353	-4.52507	6.03754e-06	0.000562875	SERBP1P5	processed_pseudogene
ENSG00000198732.11	1.17785	3.35928	0.742898	4.52186	6.12988e-06	0.000568976	SMOC1	protein_coding
ENSG00000183199.6	4.29243	-1.57198	0.347791	-4.51989	6.18728e-06	0.000571797	HSP90AB3P	processed_pseudogene
ENSG00000105877.18	2.17912	2.90718	0.643531	4.51754	6.25635e-06	0.000573173	DNAH11	protein_coding
ENSG00000232573.1	12.1071	-1.31602	0.291256	-4.51844	6.22982e-06	0.000573173	RPL3P4	processed_pseudogene
ENSG00000127589.4	1.21185	-2.10153	0.465474	-4.51481	6.33734e-06	0.000577132	TUBBP1	transcribed_processed_pseudogene
ENSG00000272075.2	0.772496	-2.55416	0.5658	-4.51425	6.3541e-06	0.000577132	RN7SL828P	misc_RNA
ENSG00000158571.11	0.715562	3.68256	0.816042	4.51271	6.40031e-06	0.000578845	PFKFB1	protein_coding
ENSG00000183044.12	21.7293	1.0854	0.240962	4.50442	6.65531e-06	0.000599346	ABAT	protein_coding
ENSG00000083067.24	2.08096	3.44249	0.764707	4.50171	6.74079e-06	0.000600397	TRPM3	protein_coding
ENSG00000188385.12	1.26669	3.27935	0.728668	4.50047	6.78046e-06	0.000600397	JAKMIP3	protein_coding
ENSG00000219201.4	1.82731	-1.81044	0.402254	-4.50073	6.77214e-06	0.000600397	RP11-181C21.4	processed_pseudogene
ENSG00000263740.2	2889.38	0.967572	0.214884	4.50276	6.70751e-06	0.000600397	RN7SL4P	misc_RNA
ENSG00000242696.3	0.772875	-2.47811	0.551217	-4.4957	6.93408e-06	0.000611441	RN7SL40P	misc_RNA
ENSG00000091527.16	210.127	-0.326306	0.0726177	-4.49348	7.00686e-06	0.000615142	CDV3	protein_coding
ENSG00000197933.13	7.07401	1.15423	0.256916	4.49265	7.03417e-06	0.000615142	ZNF823	protein_coding
ENSG00000101981.12	1.83373	3.11597	0.694489	4.48671	7.23328e-06	0.00062534	F9	protein_coding
ENSG00000183230.18	1.76267	3.29836	0.73503	4.48738	7.21031e-06	0.00062534	CTNNA3	protein_coding
ENSG00000245205.3	1.65605	-2.19671	0.489624	-4.48652	7.23944e-06	0.00062534	EEF1A1P4	processed_pseudogene
ENSG00000229140.11	10.152	1.66299	0.370987	4.48261	7.37345e-06	0.000634326	CCDC26	lncRNA
ENSG00000117791.16	1.88253	2.18182	0.486875	4.48127	7.4201e-06	0.000635755	MTARC2	protein_coding
ENSG00000109794.13	2.48645	2.9597	0.660863	4.47853	7.51591e-06	0.000641368	FAM149A	protein_coding
ENSG00000169856.9	1.50279	3.4673	0.774626	4.4761	7.60181e-06	0.000643509	ONECUT1	protein_coding
ENSG00000242445.1	1.5484	-2.14545	0.479305	-4.47617	7.59941e-06	0.000643509	RPL7AP11	processed_pseudogene
ENSG00000173039.19	62.0499	-0.390431	0.0872666	-4.47401	7.67663e-06	0.000647253	RELA	protein_coding
ENSG00000255737.2	1.34054	2.57317	0.577145	4.45844	8.25584e-06	0.000693327	AGAP2-AS1	lncRNA
ENSG00000101049.17	0.973675	3.42109	0.768207	4.45335	8.45415e-06	0.00070643	SGK2	protein_coding
ENSG00000135447.17	3.79576	2.85132	0.640448	4.45207	8.5046e-06	0.00070643	PPP1R1A	protein_coding
ENSG00000179611.3	3.69502	-1.37665	0.309229	-4.45188	8.51201e-06	0.00070643	DGKZP1	processed_pseudogene
ENSG00000173432.12	23.0886	2.83762	0.637761	4.44935	8.61299e-06	0.000712018	SAA1	protein_coding
ENSG00000110169.11	2.3895	2.76215	0.621322	4.44561	8.76441e-06	0.000716144	HPX	protein_coding
ENSG00000111275.13	25.0546	0.869741	0.195636	4.44572	8.75991e-06	0.000716144	ALDH2	protein_coding
ENSG00000241074.3	1.14251	-2.11587	0.475846	-4.44654	8.72637e-06	0.000716144	RN7SL813P	misc_RNA
ENSG00000131482.10	1.68745	3.67497	0.826984	4.44382	8.83755e-06	0.000719343	G6PC1	protein_coding
ENSG00000122194.19	3.6127	3.12573	0.70393	4.4404	8.97919e-06	0.000728071	PLG	protein_coding
ENSG00000182326.15	5.70863	2.24965	0.507214	4.4353	9.19434e-06	0.000742671	C1S	protein_coding
ENSG00000081479.15	1.69119	3.62366	0.817363	4.43335	9.27789e-06	0.000743743	LRP2	protein_coding
ENSG00000111816.8	1.09723	2.9047	0.655115	4.43389	9.25496e-06	0.000743743	FRK	protein_coding
ENSG00000070729.14	1.09311	3.44786	0.778449	4.42914	9.46105e-06	0.000745838	CNGB1	protein_coding
ENSG00000101076.18	2.3502	2.4101	0.544298	4.4279	9.51548e-06	0.000745838	HNF4A	protein_coding
ENSG00000164199.18	2.65708	2.99184	0.675508	4.42903	9.46599e-06	0.000745838	ADGRV1	protein_coding
ENSG00000222489.1	4.248	2.38229	0.537904	4.42883	9.4744e-06	0.000745838	SNORA79B	snoRNA
ENSG00000232677.9	2.82468	1.62775	0.367551	4.42864	9.48289e-06	0.000745838	LINC00665	lncRNA
ENSG00000237493.3	3.30577	-1.64178	0.370595	-4.43011	9.41841e-06	0.000745838	RP11-603J24.7	processed_pseudogene
ENSG00000148584.15	5.45161	2.97677	0.672508	4.42638	9.58281e-06	0.000748343	A1CF	protein_coding
ENSG00000145692.15	1.92835	3.19769	0.722805	4.424	9.68916e-06	0.000753866	BHMT	protein_coding
ENSG00000157131.11	1.91784	3.52613	0.798093	4.41819	9.95301e-06	0.000771559	C8A	protein_coding
ENSG00000205277.10	1.49288	3.56372	0.80696	4.41623	1.00437e-05	0.000775748	MUC12	protein_coding
ENSG00000171564.12	41.8749	2.66157	0.604585	4.4023	1.0711e-05	0.000824281	FGB	protein_coding
ENSG00000242814.2	0.96785	-2.35381	0.534945	-4.4001	1.082e-05	0.000829654	RP11-436H11.1	processed_pseudogene
ENSG00000119487.17	79.5523	0.366954	0.0835996	4.38942	1.13652e-05	0.000865184	MAPKAP1	protein_coding
ENSG00000231167.3	4.07671	-1.27818	0.291175	-4.38971	1.13501e-05	0.000865184	YBX1P2	processed_pseudogene
ENSG00000164754.15	190.347	-0.323045	0.0736106	-4.38857	1.14097e-05	0.00086546	RAD21	protein_coding
ENSG00000224411.3	3.02068	-1.65068	0.376227	-4.38745	1.14688e-05	0.00086684	HSP90AA2P	processed_pseudogene
ENSG00000188738.15	0.956863	3.44078	0.784486	4.38603	1.1544e-05	0.000869412	FSIP2	protein_coding
ENSG00000206384.10	1.20922	3.38568	0.77375	4.37567	1.21059e-05	0.000908504	COL6A6	protein_coding
ENSG00000243964.1	1.53151	-2.08167	0.475967	-4.37356	1.22238e-05	0.000914107	RPL23AP65	processed_pseudogene
ENSG00000122787.15	0.711698	3.56685	0.816537	4.36827	1.25235e-05	0.00093322	AKR1D1	protein_coding
ENSG00000286214.1	1.3467	3.12578	0.715824	4.36669	1.26144e-05	0.000936696	COPG2IT1	lncRNA
ENSG00000230291.5	2.93603	-1.80844	0.414257	-4.36551	1.26825e-05	0.000938463	RP11-244J10.1	processed_pseudogene
ENSG00000152767.17	8.30012	1.40406	0.321947	4.36117	1.29369e-05	0.000950639	FARP1	protein_coding
ENSG00000180592.17	2.17155	2.8904	0.662647	4.36191	1.28934e-05	0.000950639	SKIDA1	protein_coding
ENSG00000113889.14	10.6207	3.24522	0.744464	4.35913	1.30579e-05	0.0009539	KNG1	protein_coding
ENSG00000138646.9	24.531	-1.65372	0.379389	-4.35891	1.30714e-05	0.0009539	HERC5	protein_coding
ENSG00000184347.15	1.91602	3.35112	0.769033	4.35758	1.31508e-05	0.000956394	SLIT3	protein_coding
ENSG00000157423.18	1.61199	3.69775	0.848954	4.35565	1.32672e-05	0.000961552	HYDIN	protein_coding
ENSG00000058335.16	1.4919	2.74042	0.630132	4.34896	1.36787e-05	0.00097142	RASGRF1	protein_coding
ENSG00000106538.10	1.67206	2.96934	0.682675	4.34957	1.36404e-05	0.00097142	RARRES2	protein_coding
ENSG00000113790.11	4.33752	1.31872	0.303181	4.34962	1.36371e-05	0.00097142	EHHADH	protein_coding
ENSG00000115414.21	10.3317	1.50713	0.346326	4.35177	1.35041e-05	0.00097142	FN1	protein_coding
ENSG00000188868.14	3.46121	1.50265	0.345346	4.35113	1.35439e-05	0.00097142	ZNF563	protein_coding
ENSG00000272197.2	1.61451	-2.04484	0.47005	-4.35027	1.35972e-05	0.00097142	RN7SL803P	misc_RNA
ENSG00000145321.13	2.87876	2.79148	0.642013	4.34801	1.37379e-05	0.000972358	GC	protein_coding
ENSG00000242960.1	11.2852	-1.2287	0.283142	-4.3395	1.42805e-05	0.00100739	FTH1P23	processed_pseudogene
ENSG00000230461.9	1.98444	2.63381	0.607538	4.33523	1.45611e-05	0.00102377	PROX1-AS1	lncRNA
ENSG00000181350.12	3.48648	1.43741	0.33167	4.33385	1.46521e-05	0.00102676	LRRC75A	protein_coding
ENSG00000235703.6	3.1135	2.03743	0.470319	4.33201	1.47755e-05	0.00103199	LINC00894	lncRNA
ENSG00000153187.20	532.313	-0.270031	0.0623824	-4.32865	1.50029e-05	0.00104443	HNRNPU	protein_coding
ENSG00000265141.2	0.75223	-2.31446	0.535177	-4.32467	1.52763e-05	0.00105998	RN7SL451P	misc_RNA
ENSG00000172482.5	1.69045	3.02911	0.700894	4.32178	1.54777e-05	0.00107044	AGXT	protein_coding
ENSG00000101680.15	1.17794	3.7601	0.870627	4.31884	1.56855e-05	0.00108069	LAMA1	protein_coding
ENSG00000183022.5	1.43261	-2.08482	0.482828	-4.31794	1.57493e-05	0.00108069	TPM3P8	processed_pseudogene
ENSG00000232346.1	4.04555	-1.43812	0.333089	-4.31752	1.5779e-05	0.00108069	SC22CB-1E7.1	processed_pseudogene
ENSG00000185483.12	2.23781	-2.2274	0.516011	-4.31657	1.58472e-05	0.00108185	ROR1	protein_coding
ENSG00000215414.4	0.93995	-2.07932	0.482524	-4.30925	1.63808e-05	0.00111469	PSMA6P1	processed_pseudogene
ENSG00000080618.17	5.25999	2.80661	0.65229	4.30269	1.68734e-05	0.0011427	CPB2	protein_coding
ENSG00000091656.19	1.89384	2.6801	0.622941	4.30234	1.69004e-05	0.0011427	ZFHX4	protein_coding
ENSG00000235174.1	4.63027	-1.29492	0.301113	-4.30045	1.70455e-05	0.00114883	RPL39P3	processed_pseudogene
ENSG00000100796.18	111.127	-0.322642	0.07511	-4.29559	1.74229e-05	0.00116315	PPP4R3A	protein_coding
ENSG00000170677.6	4.25081	1.18368	0.275517	4.29621	1.73746e-05	0.00116315	SOCS6	protein_coding
ENSG00000187608.10	76.5632	-1.70039	0.395794	-4.29615	1.7379e-05	0.00116315	ISG15	protein_coding
ENSG00000134339.9	11.0035	2.93129	0.68275	4.29336	1.75989e-05	0.00116389	SAA2	protein_coding
ENSG00000154529.15	0.919609	3.17704	0.739972	4.29346	1.75912e-05	0.00116389	CNTNAP3B	protein_coding
ENSG00000239884.3	0.840488	-2.25243	0.524493	-4.29448	1.75102e-05	0.00116389	RN7SL608P	misc_RNA
ENSG00000074211.14	1.13885	3.18142	0.742126	4.2869	1.81183e-05	0.0011908	PPP2R2C	protein_coding
ENSG00000160868.15	0.868805	3.94875	0.920997	4.28747	1.80719e-05	0.0011908	CYP3A4	protein_coding
ENSG00000233008.6	0.977502	3.31554	0.773752	4.28502	1.82725e-05	0.00119722	LINC01725	lncRNA
ENSG00000129988.6	1.71834	2.81272	0.657637	4.27701	1.89423e-05	0.00123727	LBP	protein_coding
ENSG00000109181.12	1.90566	3.65669	0.85596	4.27203	1.93702e-05	0.00126133	UGT2B10	protein_coding
ENSG00000023839.12	2.47108	2.03586	0.47671	4.27064	1.94909e-05	0.00126529	ABCC2	protein_coding
ENSG00000188404.10	118.573	-0.836751	0.196225	-4.26425	2.00578e-05	0.00129811	SELL	protein_coding
ENSG00000137628.18	57.6843	-0.949285	0.223017	-4.25656	2.07593e-05	0.00133942	DDX60	protein_coding
ENSG00000156510.13	1.82057	2.54649	0.598833	4.25242	2.11469e-05	0.00135616	HKDC1	protein_coding
ENSG00000249669.10	1.07086	3.14206	0.738844	4.25266	2.11242e-05	0.00135616	CARMN	lncRNA
ENSG00000127241.18	2.26659	2.48179	0.583984	4.24976	2.13998e-05	0.00136759	MASP1	protein_coding
ENSG00000224086.6	3.94257	1.70435	0.401164	4.24852	2.1519e-05	0.00136759	PPM1F-AS1	lncRNA
ENSG00000232472.1	17.6037	-0.935447	0.220176	-4.24863	2.15083e-05	0.00136759	EEF1B2P3	processed_pseudogene
ENSG00000146648.20	2.50341	2.44612	0.576451	4.24342	2.20142e-05	0.00139258	EGFR	protein_coding
ENSG00000212664.5	3.69104	-1.30682	0.307986	-4.24311	2.20439e-05	0.00139258	RP11-592N21.1	processed_pseudogene
ENSG00000134716.11	0.658494	3.58977	0.848196	4.23224	2.31376e-05	0.00145733	CYP2J2	protein_coding
ENSG00000138109.11	2.42576	3.06263	0.723805	4.23129	2.32357e-05	0.00145916	CYP2C9	protein_coding
ENSG00000241511.1	1.79812	-1.97831	0.468246	-4.22494	2.39006e-05	0.00149647	RPS15AP24	processed_pseudogene
ENSG00000243014.1	2.00854	-1.79512	0.425018	-4.22363	2.404e-05	0.00150077	PTMAP8	processed_pseudogene
ENSG00000227008.2	2.21006	-1.78185	0.422063	-4.22176	2.42403e-05	0.00150881	RPS24P19	processed_pseudogene
ENSG00000147206.17	2.75973	-2.4732	0.586196	-4.21908	2.45306e-05	0.00152241	NXF3	protein_coding
ENSG00000142949.17	4.04082	1.79422	0.425593	4.21582	2.48875e-05	0.00154004	PTPRF	protein_coding
ENSG00000128335.14	58.7756	-0.693243	0.164545	-4.2131	2.51889e-05	0.00154963	APOL2	protein_coding
ENSG00000182108.11	11.4122	0.862587	0.204732	4.21325	2.51719e-05	0.00154963	DEXI	protein_coding
ENSG00000228887.3	2.69814	-1.67939	0.399009	-4.20891	2.5661e-05	0.0015741	EEF1DP1	processed_pseudogene
ENSG00000198134.3	5.21977	-1.13821	0.270532	-4.20731	2.58428e-05	0.00158067	PTMAP9	processed_pseudogene
ENSG00000243955.6	1.14971	3.25085	0.773172	4.20456	2.61592e-05	0.00159541	GSTA1	protein_coding
ENSG00000145192.13	1.43356	3.73218	0.887868	4.20353	2.62781e-05	0.00159806	AHSG	protein_coding
ENSG00000243029.3	1.20444	-2.12984	0.506884	-4.20183	2.64763e-05	0.0016055	RN7SL635P	misc_RNA
ENSG00000170011.14	6.42741	1.40709	0.334974	4.20059	2.66224e-05	0.00160974	MYRIP	protein_coding
ENSG00000118137.10	3.5309	2.85863	0.683885	4.17999	2.91521e-05	0.00175768	APOA1	protein_coding
ENSG00000009830.13	1.92199	2.26496	0.541991	4.17896	2.92851e-05	0.00176068	POMT2	protein_coding
ENSG00000183077.15	5.87923	1.25598	0.300835	4.17497	2.9803e-05	0.00178675	AFMID	protein_coding
ENSG00000249855.1	3.55053	-1.51391	0.362913	-4.17154	3.02548e-05	0.00180871	EEF1A1P19	processed_pseudogene
ENSG00000251733.1	4.82732	2.97673	0.715379	4.16105	3.16787e-05	0.0018885	SCARNA8	scaRNA
ENSG00000217027.1	1.96003	-1.76535	0.42452	-4.15846	3.20394e-05	0.00190463	TPT1P4	processed_pseudogene
ENSG00000227038.3	1.14401	2.78615	0.670367	4.15615	3.23656e-05	0.00191863	GTF2IP7	transcribed_unprocessed_pseudogene
ENSG00000120907.18	1.22907	2.90829	0.699932	4.15511	3.25136e-05	0.00192203	ADRA1A	protein_coding
ENSG00000140612.14	51.0843	0.444598	0.107148	4.14939	3.3336e-05	0.00196515	SEC11A	protein_coding
ENSG00000196569.13	1.20704	2.64247	0.637013	4.14822	3.35064e-05	0.00196971	LAMA2	protein_coding
ENSG00000268034.1	4.49592	-1.2009	0.289774	-4.14425	3.40922e-05	0.0019986	AC005795.1	processed_pseudogene
ENSG00000166840.13	2.95948	3.25936	0.787196	4.14047	3.46592e-05	0.00202507	GLYATL1	protein_coding
ENSG00000167711.14	1.6696	2.08989	0.504809	4.13997	3.47352e-05	0.00202507	SERPINF2	protein_coding
ENSG00000237350.1	5.90262	-1.11672	0.270164	-4.13348	3.57305e-05	0.0020755	CDC42P6	processed_pseudogene
ENSG00000250722.6	25.3243	1.19008	0.287941	4.13306	3.57964e-05	0.0020755	SELENOP	protein_coding
ENSG00000115604.12	5.00789	-1.53734	0.372138	-4.1311	3.61028e-05	0.00208186	IL18R1	protein_coding
ENSG00000263905.2	7.3121	1.91363	0.463174	4.13156	3.60306e-05	0.00208186	RN7SL555P	misc_RNA
ENSG00000135114.13	27.1793	-1.64321	0.39859	-4.12255	3.74708e-05	0.00214904	OASL	protein_coding
ENSG00000163840.10	195.477	-0.60013	0.145562	-4.12286	3.74202e-05	0.00214904	DTX3L	protein_coding
ENSG00000123838.11	1.89133	2.68417	0.652765	4.11199	3.92259e-05	0.00224362	C4BPA	protein_coding
ENSG00000178075.20	1.38704	2.31335	0.563052	4.10859	3.98087e-05	0.00227081	GRAMD1C	protein_coding
ENSG00000118271.12	3.40303	3.01195	0.733433	4.10664	4.01454e-05	0.00228386	TTR	protein_coding
ENSG00000105398.4	5.2458	2.91407	0.710146	4.10348	4.0699e-05	0.00230915	SULT2A1	protein_coding
ENSG00000225093.1	2.26284	-1.86409	0.454747	-4.09919	4.14595e-05	0.00234601	RPL3P7	processed_pseudogene
ENSG00000187048.13	0.757654	4.12733	1.00735	4.09722	4.18138e-05	0.00235975	CYP4A11	protein_coding
ENSG00000157601.15	225.39	-1.36333	0.332859	-4.09582	4.20684e-05	0.00236152	MX1	protein_coding
ENSG00000244514.3	1.13114	-2.01272	0.491371	-4.09613	4.20108e-05	0.00236152	RN7SL125P	misc_RNA
ENSG00000066813.14	2.30086	2.41486	0.590475	4.08969	4.31958e-05	0.00241839	ACSM2B	protein_coding
ENSG00000140538.16	1.99125	3.12024	0.763108	4.08886	4.33505e-05	0.00242065	NTRK3	protein_coding
ENSG00000144451.19	5.36775	1.0515	0.257476	4.08388	4.42892e-05	0.00246656	SPAG16	protein_coding
ENSG00000225937.3	1.59274	3.27643	0.803278	4.07882	4.52647e-05	0.00251427	PCA3	lncRNA
ENSG00000197756.10	447.758	0.472599	0.115934	4.07647	4.5725e-05	0.00253319	RPL37A	protein_coding
ENSG00000241316.8	3.40303	1.37117	0.336878	4.07025	4.69635e-05	0.00259501	SUCLG2-AS1	lncRNA
ENSG00000080854.16	3.05746	1.85549	0.455997	4.06909	4.71979e-05	0.00259583	IGSF9B	protein_coding
ENSG00000188375.5	1.1722	-1.91746	0.471242	-4.06896	4.72237e-05	0.00259583	H3-5	protein_coding
ENSG00000103449.12	1.7233	2.92729	0.720249	4.06427	4.81834e-05	0.00264172	SALL1	protein_coding
ENSG00000269821.1	6.9298	1.75461	0.432565	4.0563	4.98561e-05	0.00272637	KCNQ1OT1	lncRNA
ENSG00000198691.13	1.17665	3.84099	0.947525	4.0537	5.04129e-05	0.00274971	ABCA4	protein_coding
ENSG00000144406.19	1.8906	2.88879	0.713293	4.04993	5.12322e-05	0.00278562	UNC80	protein_coding
ENSG00000213358.3	9.40021	-2.0674	0.510537	-4.04947	5.13344e-05	0.00278562	AC092933.4	unprocessed_pseudogene
ENSG00000159307.19	1.00195	3.33312	0.824128	4.04442	5.24521e-05	0.00283898	SCUBE1	protein_coding
ENSG00000183549.10	0.844784	3.09221	0.764856	4.04286	5.28027e-05	0.00285067	ACSM5	protein_coding
ENSG00000137561.5	1.89164	3.91175	0.967859	4.04165	5.3076e-05	0.00285088	TTPA	protein_coding
ENSG00000224271.7	2.6722	2.59378	0.641692	4.04209	5.29761e-05	0.00285088	RP11-191L9.4	lncRNA
ENSG00000197857.15	16.871	0.717952	0.177793	4.03813	5.38794e-05	0.00288671	ZNF44	protein_coding
ENSG00000271447.6	1.24419	2.73332	0.677069	4.03698	5.41432e-05	0.00289352	MMP28	protein_coding
ENSG00000132840.10	2.21725	2.32427	0.575833	4.03637	5.4285e-05	0.00289378	BHMT2	protein_coding
ENSG00000234589.4	1.25494	-2.23455	0.553801	-4.03492	5.46199e-05	0.00290433	RP11-253E3.1	processed_pseudogene
ENSG00000135744.9	1.62158	2.65863	0.659391	4.03194	5.53184e-05	0.00293409	AGT	protein_coding
ENSG00000159423.17	3.81655	1.15625	0.287013	4.02857	5.6118e-05	0.00296906	ALDH4A1	protein_coding
ENSG00000119922.11	143.084	-1.33207	0.331008	-4.02428	5.71499e-05	0.00301612	IFIT2	protein_coding
ENSG00000266420.2	3.97872	-1.38667	0.344929	-4.02017	5.81572e-05	0.00306164	RN7SL118P	misc_RNA
ENSG00000065361.17	1.88478	2.47276	0.615863	4.01511	5.94173e-05	0.00312022	ERBB3	protein_coding
ENSG00000131620.17	1.86237	2.53456	0.634271	3.99601	6.44185e-05	0.00337448	ANO1	protein_coding
ENSG00000104760.17	5.93675	2.55329	0.639175	3.99466	6.47865e-05	0.00338537	FGL1	protein_coding
ENSG00000280274.1	0.912275	3.00551	0.75386	3.98682	6.6964e-05	0.00349054	RP11-556H2.1	TEC
ENSG00000244112.3	1.16679	-1.89921	0.476596	-3.98495	6.7495e-05	0.00350958	RN7SL508P	misc_RNA
ENSG00000213881.3	1.73966	-1.76009	0.441848	-3.98347	6.79169e-05	0.00352286	NPM1P6	processed_pseudogene
ENSG00000213178.3	9.1265	-1.00565	0.252639	-3.98058	6.87468e-05	0.00355718	RPL22P1	processed_pseudogene
ENSG00000180210.15	1.24269	3.01774	0.758796	3.97701	6.97878e-05	0.00360224	F2	protein_coding
ENSG00000277443.3	104.399	-0.681184	0.171375	-3.97482	7.04314e-05	0.00362662	MARCKS	protein_coding
ENSG00000235142.10	2.27268	2.71157	0.683289	3.96841	7.23549e-05	0.00371662	LINC02532	lncRNA
ENSG00000149742.10	0.895974	2.83009	0.713387	3.96712	7.27476e-05	0.00372774	SLC22A9	protein_coding
ENSG00000143850.16	6.49867	1.28136	0.323286	3.96356	7.38412e-05	0.00377464	PLEKHA6	protein_coding
ENSG00000198650.11	3.57942	3.0268	0.763885	3.96238	7.42057e-05	0.00378413	TAT	protein_coding
ENSG00000183323.13	13.2054	0.791209	0.199826	3.95949	7.51099e-05	0.00382104	CCDC125	protein_coding
ENSG00000165959.12	13.5865	0.954169	0.241174	3.95636	7.61003e-05	0.00384895	CLMN	protein_coding
ENSG00000273739.1	1.21572	-2.44681	0.618377	-3.95682	7.59527e-05	0.00384895	ENSG10010138075.1	misc_RNA
ENSG00000278705.2	67.282	0.845796	0.213799	3.95603	7.62042e-05	0.00384895	H4C2	protein_coding
ENSG00000009724.17	1.1164	3.19706	0.808406	3.95477	7.6608e-05	0.00385096	MASP2	protein_coding
ENSG00000099365.11	1.2145	2.15062	0.543796	3.95482	7.65924e-05	0.00385096	STX1B	protein_coding
ENSG00000228232.1	3.39718	-1.46804	0.371447	-3.95221	7.74327e-05	0.00388006	GAPDHP1	processed_pseudogene
ENSG00000230202.1	8.61687	-1.10908	0.280649	-3.95184	7.75535e-05	0.00388006	RP11-632C17__A.1	processed_pseudogene
ENSG00000225159.1	3.15427	-1.36732	0.346776	-3.94296	8.04814e-05	0.00401304	NPM1P39	processed_pseudogene
ENSG00000281591.1	0.976435	4.20297	1.06603	3.94264	8.05908e-05	0.00401304	DBET	lncRNA
ENSG00000198406.7	1.60911	-1.86592	0.473569	-3.94013	8.14374e-05	0.00404568	BZW1P2	processed_pseudogene
ENSG00000100346.18	0.90481	2.89251	0.734457	3.9383	8.20623e-05	0.00406718	CACNA1I	protein_coding
ENSG00000185745.10	76.5894	-1.82263	0.463207	-3.93482	8.32607e-05	0.00411693	IFIT1	protein_coding
ENSG00000116183.11	1.33275	2.82944	0.719308	3.93356	8.36963e-05	0.00412882	PAPPA2	protein_coding
ENSG00000229119.3	2.82991	-1.39354	0.354412	-3.93197	8.42531e-05	0.00414663	CTB-63M22.1	processed_pseudogene
ENSG00000151632.17	2.2336	2.259	0.574823	3.92991	8.49771e-05	0.00417255	AKR1C2	protein_coding
ENSG00000118520.15	23.5937	1.39173	0.354435	3.92662	8.61494e-05	0.00421058	ARG1	protein_coding
ENSG00000249353.2	11.4985	-0.874483	0.222681	-3.92706	8.59907e-05	0.00421058	NPM1P27	processed_pseudogene
ENSG00000146677.7	10.6462	-1.02574	0.2614	-3.92402	8.70836e-05	0.00423667	RPL32P18	processed_pseudogene
ENSG00000233237.8	1.18859	3.15072	0.802873	3.92431	8.69793e-05	0.00423667	LINC00472	lncRNA
ENSG00000197467.17	1.36995	2.85782	0.728852	3.92099	8.81858e-05	0.00428045	COL13A1	protein_coding
ENSG00000118514.14	1.80394	2.42725	0.620269	3.91322	9.10716e-05	0.00441041	ALDH8A1	protein_coding
ENSG00000140284.11	1.2512	2.00483	0.512583	3.91124	9.18239e-05	0.00443669	SLC27A2	protein_coding
ENSG00000172296.13	1.48746	2.02036	0.5167	3.91013	9.22465e-05	0.00444695	SPTLC3	protein_coding
ENSG00000106336.13	1.11199	2.63722	0.674697	3.90875	9.27738e-05	0.00446221	FBXO24	protein_coding
ENSG00000251898.1	2.23281	2.43853	0.624728	3.90335	9.4872e-05	0.00455278	SCARNA11	scaRNA
ENSG00000130294.18	1.50225	3.15775	0.809348	3.90159	9.5563e-05	0.00456524	KIF1A	protein_coding
ENSG00000152527.14	1.3337	2.92308	0.749187	3.90167	9.553e-05	0.00456524	PLEKHH2	protein_coding
ENSG00000276966.2	97.5168	0.684977	0.175652	3.89964	9.63371e-05	0.00459185	H4C5	protein_coding
ENSG00000001626.16	0.99549	3.32764	0.85441	3.89466	9.83364e-05	0.00467662	CFTR	protein_coding
ENSG00000150394.14	0.875914	3.26379	0.838529	3.89228	9.93046e-05	0.00471207	CDH8	protein_coding
ENSG00000187446.12	50.719	0.403768	0.103755	3.89154	9.96106e-05	0.00471602	CHP1	protein_coding
ENSG00000107249.24	2.33679	1.73021	0.445129	3.887	0.000101492	0.00479438	GLIS3	protein_coding
ENSG00000144152.13	1.20759	2.38782	0.615213	3.88128	0.000103906	0.00489747	FBLN7	protein_coding
ENSG00000241506.1	1.71717	-1.63079	0.420291	-3.88015	0.00010439	0.00490937	PSMC1P1	processed_pseudogene
ENSG00000182674.6	0.635203	3.63183	0.936314	3.87885	0.00010495	0.00492472	KCNB2	protein_coding
ENSG00000113600.11	3.26646	2.7533	0.710221	3.87668	0.000105891	0.00494695	C9	protein_coding
ENSG00000151491.14	11.2182	0.909958	0.234705	3.87703	0.000105741	0.00494695	EPS8	protein_coding
ENSG00000232858.1	2.24617	-1.67784	0.432899	-3.87582	0.000106266	0.00495353	RPL34P27	processed_pseudogene
ENSG00000151067.23	3.32811	2.16629	0.559105	3.87456	0.000106816	0.00496733	CACNA1C	protein_coding
ENSG00000154556.18	9.98728	1.10208	0.284476	3.87407	0.000107031	0.00496733	SORBS2	protein_coding
ENSG00000115267.9	62.22	-0.979592	0.25295	-3.87267	0.00010765	0.00498304	IFIH1	protein_coding
ENSG00000156096.14	1.38205	3.50163	0.90429	3.87224	0.000107841	0.00498304	UGT2B4	protein_coding
ENSG00000286171.1	16.1226	1.93912	0.501278	3.86835	0.000109575	0.00505214	RNY5	lncRNA
ENSG00000140807.7	5.18933	1.5058	0.389347	3.86751	0.00010995	0.00505843	NKD1	protein_coding
ENSG00000173599.15	2.41272	1.86304	0.482069	3.86468	0.000111237	0.00510651	PC	protein_coding
ENSG00000066468.24	1.37313	2.73282	0.707358	3.86341	0.000111814	0.00511084	FGFR2	protein_coding
ENSG00000115423.19	2.15153	2.13616	0.552872	3.86376	0.000111657	0.00511084	DNAH6	protein_coding
ENSG00000200394.1	2.04981	3.58361	0.928315	3.86034	0.000113229	0.00516438	SNORA38B	snoRNA
ENSG00000115415.20	284.409	-0.751514	0.194897	-3.85595	0.000115282	0.0052467	STAT1	protein_coding
ENSG00000196876.18	1.99209	2.32775	0.604104	3.85323	0.000116572	0.00529401	SCN8A	protein_coding
ENSG00000162337.12	5.0112	1.29087	0.335513	3.84746	0.000119349	0.00540852	LRP5	protein_coding
ENSG00000183666.17	4.67043	1.09243	0.283975	3.84691	0.000119619	0.00540919	GUSBP1	transcribed_unprocessed_pseudogene
ENSG00000057019.16	3.95399	1.57969	0.411416	3.83965	0.00012321	0.00555969	DCBLD2	protein_coding
ENSG00000122566.22	764.92	-0.235581	0.0613737	-3.83848	0.0001238	0.00556261	HNRNPA2B1	protein_coding
ENSG00000255435.7	0.633075	2.41257	0.628491	3.83868	0.000123699	0.00556261	RP11-770J1.3	lncRNA
ENSG00000188706.13	1.63501	1.90325	0.495906	3.83793	0.000124077	0.00556322	ZDHHC9	protein_coding
ENSG00000204677.13	1.22964	2.69085	0.701307	3.8369	0.000124596	0.00557467	FAM153CP	lncRNA
ENSG00000235297.3	2.20263	-1.41843	0.369897	-3.83465	0.000125744	0.00559058	FAUP1	processed_pseudogene
ENSG00000236801.1	1.53725	-1.71146	0.446242	-3.83528	0.000125422	0.00559058	RPL24P8	processed_pseudogene
ENSG00000242808.10	1.9958	2.49782	0.651322	3.835	0.000125563	0.00559058	SOX2-OT	lncRNA
ENSG00000154864.13	3.16343	1.6726	0.437046	3.82705	0.000129689	0.00575391	PIEZO2	protein_coding
ENSG00000222426.1	3.76266	2.6817	0.701498	3.82282	0.000131936	0.00584134	RNU2-50P	snRNA
ENSG00000172995.17	0.927627	2.88511	0.754977	3.82146	0.000132664	0.00586133	ARPP21	protein_coding
ENSG00000109819.9	1.68318	2.74097	0.717363	3.82089	0.00013297	0.00586257	PPARGC1A	protein_coding
ENSG00000196177.13	10.4835	0.854404	0.223905	3.81592	0.000135677	0.0059695	ACADSB	protein_coding
ENSG00000227036.8	2.84335	2.56476	0.672939	3.81128	0.000138248	0.00607001	LINC00511	lncRNA
ENSG00000033122.21	1.67477	3.11067	0.81643	3.81009	0.000138918	0.0060742	LRRC7	protein_coding
ENSG00000130477.16	3.11573	1.80632	0.474055	3.81037	0.000138762	0.0060742	UNC13A	protein_coding
ENSG00000241693.2	1.7367	-1.7736	0.46581	-3.80757	0.000140339	0.00612371	RN7SL704P	misc_RNA
ENSG00000213862.4	1.08297	-1.8926	0.497746	-3.80234	0.000143333	0.00624148	CTD-2270N23.1	processed_pseudogene
ENSG00000141485.17	0.969484	2.88341	0.759299	3.79746	0.000146186	0.00635262	SLC13A5	protein_coding
ENSG00000219507.4	34.8557	-0.904145	0.2382	-3.79574	0.000147204	0.00638376	FTH1P8	processed_pseudogene
ENSG00000002079.14	1.23479	3.38115	0.891735	3.79165	0.000149648	0.00643246	MYH16	transcribed_unitary_pseudogene
ENSG00000101323.5	1.55478	2.89898	0.764939	3.78982	0.000150758	0.00643246	HAO1	protein_coding
ENSG00000103381.12	85.8563	0.563362	0.148639	3.79014	0.000150562	0.00643246	CPPED1	protein_coding
ENSG00000111331.14	154.519	-1.29424	0.341373	-3.79129	0.00014987	0.00643246	OAS3	protein_coding
ENSG00000140545.15	1.42188	2.6445	0.697745	3.79007	0.000150607	0.00643246	MFGE8	protein_coding
ENSG00000148357.17	1.74898	2.60897	0.68822	3.79089	0.000150106	0.00643246	HMCN2	protein_coding
ENSG00000164406.8	1.49078	2.91752	0.769539	3.79126	0.000149886	0.00643246	LEAP2	protein_coding
ENSG00000220583.1	1.46009	-1.58098	0.416862	-3.79257	0.000149096	0.00643246	RPL35P2	processed_pseudogene
ENSG00000239820.3	0.927159	-2.04669	0.540224	-3.78859	0.000151503	0.00645122	RN7SL213P	misc_RNA
ENSG00000133106.15	227.183	-0.877586	0.231905	-3.78424	0.000154179	0.00653885	EPSTI1	protein_coding
ENSG00000283203.1	1.84139	3.27926	0.866482	3.78456	0.000153978	0.00653885	MIR1246	miRNA
ENSG00000138640.15	10.9551	0.870719	0.230199	3.78246	0.000155288	0.0065727	FAM13A	protein_coding
ENSG00000166206.15	0.840067	3.131	0.827904	3.78184	0.000155672	0.00657581	GABRB3	protein_coding
ENSG00000154262.13	2.2962	1.83256	0.484866	3.77952	0.000157131	0.00658488	ABCA6	protein_coding
ENSG00000183454.18	1.28458	2.95535	0.781838	3.78	0.00015683	0.00658488	GRIN2A	protein_coding
ENSG00000230409.3	7.29218	-0.951139	0.251593	-3.78047	0.000156533	0.00658488	TCEA1P2	processed_pseudogene
ENSG00000232134.1	2.56838	-1.50704	0.398694	-3.77995	0.000156858	0.00658488	RPS15AP12	processed_pseudogene
ENSG00000145592.14	668.394	0.457089	0.12104	3.77636	0.000159136	0.00665571	RPL37	protein_coding
ENSG00000170421.12	4.65619	1.44872	0.383843	3.77425	0.000160493	0.00669021	KRT8	protein_coding
ENSG00000231043.3	2.71081	-1.58577	0.420172	-3.77409	0.000160593	0.00669021	AC007238.1	processed_pseudogene
ENSG00000109061.10	1.16128	3.19495	0.846919	3.77244	0.00016166	0.00672144	MYH1	protein_coding
ENSG00000106258.15	1.85226	2.29814	0.609614	3.76983	0.000163356	0.00673481	CYP3A5	protein_coding
ENSG00000145147.20	1.4035	2.75526	0.730587	3.77129	0.000162406	0.00673481	SLIT2	protein_coding
ENSG00000213935.3	1.38813	-1.89598	0.502859	-3.7704	0.000162987	0.00673481	RPL22P16	processed_pseudogene
ENSG00000222076.1	2.28715	2.7078	0.718344	3.7695	0.000163573	0.00673481	RNU2-3P	snRNA
ENSG00000244389.3	4.11933	1.86394	0.494437	3.76983	0.000163361	0.00673481	RN7SL242P	misc_RNA
ENSG00000129474.16	1.2368	2.40748	0.639272	3.76597	0.000165906	0.00681761	AJUBA	protein_coding
ENSG00000163825.5	0.827509	3.65913	0.971877	3.76501	0.000166541	0.00683045	RTP3	protein_coding
ENSG00000166821.9	1.73218	1.84015	0.488921	3.76369	0.000167423	0.00684193	PEX11A	protein_coding
ENSG00000198838.14	3.19997	1.91005	0.507504	3.76363	0.000167468	0.00684193	RYR3	protein_coding
ENSG00000213235.3	1.1246	-1.97863	0.526107	-3.76089	0.000169312	0.00690394	EEF1A1P16	processed_pseudogene
ENSG00000123200.17	270.847	0.394171	0.104859	3.75904	0.000170568	0.00694179	ZC3H13	protein_coding
ENSG00000223361.5	4.59146	-1.27524	0.339513	-3.75607	0.0001726	0.007011	FTH1P10	transcribed_processed_pseudogene
ENSG00000149452.16	0.92636	3.83772	1.02218	3.75444	0.000173731	0.00701655	SLC22A8	protein_coding
ENSG00000164976.9	1.69526	1.8535	0.493637	3.75478	0.000173493	0.00701655	MYORG	protein_coding
ENSG00000263563.6	5.42226	-0.839161	0.223474	-3.75507	0.000173296	0.00701655	UBBP4	transcribed_unprocessed_pseudogene
ENSG00000126709.16	32.8102	-1.78068	0.474967	-3.74906	0.000177501	0.00715516	IFI6	protein_coding
ENSG00000117601.15	2.71548	2.86207	0.763869	3.74681	0.000179097	0.00720577	SERPINC1	protein_coding
ENSG00000227939.1	3.36792	-1.45948	0.38974	-3.74476	0.000180564	0.00725102	RPL3P2	processed_pseudogene
ENSG00000226950.8	7.24737	1.01713	0.27169	3.74372	0.000181319	0.00726752	DANCR	lncRNA
ENSG00000154451.14	187.839	-1.02995	0.275333	-3.74073	0.000183483	0.00734037	GBP5	protein_coding
ENSG00000215386.13	3.99292	1.72449	0.461115	3.73983	0.000184143	0.00735285	MIR99AHG	lncRNA
ENSG00000185262.9	101.028	-0.366061	0.0979448	-3.73742	0.000185917	0.00740971	UBALD2	protein_coding
ENSG00000150756.14	3.06943	1.22201	0.327297	3.73365	0.000188723	0.00750741	ATPSCKMT	protein_coding
ENSG00000239039.1	2.92145	2.52024	0.675628	3.73022	0.000191313	0.00759617	SNORD13	snoRNA
ENSG00000079557.5	0.915938	3.33003	0.892854	3.72965	0.000191749	0.00759922	AFM	protein_coding
ENSG00000275805.1	0.960651	-2.57656	0.692082	-3.72292	0.000196932	0.00779003	RP11-349H17.2	lncRNA
ENSG00000165323.16	1.35942	2.8952	0.777953	3.72156	0.000197994	0.00781519	FAT3	protein_coding
ENSG00000254607.2	0.898064	4.27265	1.1482	3.72116	0.000198306	0.00781519	RP11-115C10.1	lncRNA
ENSG00000123610.5	2.29032	-1.86461	0.501548	-3.71771	0.000201034	0.00789327	TNFAIP6	protein_coding
ENSG00000270049.3	1.37927	1.83795	0.494324	3.71811	0.000200717	0.00789327	ATP6V0D1-DT	lncRNA
ENSG00000237506.3	0.542313	-2.13937	0.575688	-3.7162	0.00020224	0.00792593	RPSAP15	processed_pseudogene
ENSG00000187758.8	1.51601	3.30615	0.889801	3.71561	0.000202714	0.00792984	ADH1A	protein_coding
ENSG00000086570.13	1.87319	2.49278	0.671305	3.71333	0.000204553	0.00797229	FAT2	protein_coding
ENSG00000274114.2	0.806169	2.64127	0.711282	3.7134	0.000204497	0.00797229	ALOX15P1	transcribed_unprocessed_pseudogene
ENSG00000078295.17	1.25006	3.02799	0.816045	3.71057	0.000206796	0.0080449	ADCY2	protein_coding
ENSG00000112293.15	2.12454	1.87014	0.50483	3.70449	0.000211816	0.00821764	GPLD1	protein_coding
ENSG00000130635.16	2.53895	2.12543	0.573802	3.70412	0.000212127	0.00821764	COL5A1	protein_coding
ENSG00000254092.2	1.32416	2.79622	0.754961	3.70379	0.000212401	0.00821764	RP11-369E15.3	lncRNA
ENSG00000231881.2	1.29184	2.77143	0.748478	3.70275	0.000213272	0.00823628	RP5-1120P11.3	lncRNA
ENSG00000146350.14	2.87652	1.44127	0.389565	3.69968	0.000215871	0.00832147	TBC1D32	protein_coding
ENSG00000138771.16	1.51434	2.52599	0.683022	3.69826	0.000217085	0.00835303	SHROOM3	protein_coding
ENSG00000177409.12	141.226	-0.831544	0.224888	-3.69759	0.000217657	0.00835984	SAMD9L	protein_coding
ENSG00000173406.16	1.06883	3.16984	0.858394	3.69276	0.000221837	0.00850495	DAB1	protein_coding
ENSG00000187164.20	19.8315	0.842911	0.228364	3.69109	0.000223296	0.00854317	SHTN1	protein_coding
ENSG00000262655.4	0.823126	2.94553	0.798096	3.6907	0.000223641	0.00854317	SPON1	protein_coding
ENSG00000150893.11	1.00762	3.24713	0.880457	3.68801	0.000226017	0.00861837	FREM2	protein_coding
ENSG00000150275.20	1.12538	2.87293	0.780017	3.68316	0.000230357	0.00875232	PCDH15	protein_coding
ENSG00000185008.17	1.36744	2.99901	0.814247	3.68317	0.000230349	0.00875232	ROBO2	protein_coding
ENSG00000253301.6	1.15152	3.7109	1.00807	3.6812	0.00023214	0.00880425	LINC01606	lncRNA
ENSG00000234825.3	0.786697	-1.97159	0.535792	-3.67976	0.000233451	0.00882901	XRCC6P2	processed_pseudogene
ENSG00000255248.9	2.51537	2.13338	0.57979	3.67957	0.000233627	0.00882901	MIR100HG	lncRNA
ENSG00000112137.18	17.2426	-0.914413	0.248572	-3.67866	0.000234461	0.00884472	PHACTR1	protein_coding
ENSG00000198721.13	11.1637	0.698161	0.189819	3.67804	0.000235036	0.00885065	ECI2	protein_coding
ENSG00000226360.5	3.52749	-1.33654	0.363511	-3.67676	0.000236219	0.00887939	RPL10AP6	processed_pseudogene
ENSG00000007174.18	2.33111	2.76731	0.753118	3.67447	0.000238342	0.0089433	DNAH9	protein_coding
ENSG00000138315.13	8.90896	1.54803	0.422661	3.66259	0.000249675	0.009352	OIT3	protein_coding
ENSG00000009765.15	0.889297	3.38201	0.923511	3.66212	0.000250134	0.00935264	IYD	protein_coding
ENSG00000102452.18	1.38686	3.10001	0.846963	3.66015	0.000252072	0.00940846	NALCN	protein_coding
ENSG00000137766.18	1.13288	3.06227	0.837027	3.65852	0.000253681	0.00945184	UNC13C	protein_coding
ENSG00000138074.15	2.41639	1.68306	0.460589	3.65415	0.000258036	0.0095972	SLC5A6	protein_coding
ENSG00000178187.8	0.668007	2.81451	0.770401	3.65331	0.000258884	0.00961186	ZNF454	protein_coding
ENSG00000075213.11	1.66317	2.20467	0.603948	3.65042	0.000261812	0.00970354	SEMA3A	protein_coding
ENSG00000235238.1	1.25589	-1.66611	0.456631	-3.6487	0.000263576	0.00974935	SUMO2P1	processed_pseudogene
ENSG00000235552.4	14.115	-0.74148	0.203239	-3.64831	0.000263969	0.00974935	RPL6P27	transcribed_processed_pseudogene
ENSG00000114650.20	11.5154	0.760943	0.208688	3.64633	0.000266015	0.00980779	SCAP	protein_coding
ENSG00000099860.9	51.4948	-0.552751	0.151651	-3.6449	0.000267498	0.00984534	GADD45B	protein_coding
ENSG00000115363.14	1.1351	2.47479	0.679193	3.64373	0.000268718	0.00987306	EVA1A	protein_coding
ENSG00000171435.14	1.46975	3.16164	0.868028	3.64232	0.000270188	0.00987562	KSR2	protein_coding
ENSG00000230989.7	83.6742	0.394542	0.108316	3.64249	0.000270008	0.00987562	HSBP1	protein_coding
ENSG00000237264.4	11.9505	-1.01485	0.278593	-3.64276	0.000269733	0.00987562	FTH1P11	processed_pseudogene
ENSG00000119720.18	13.7225	0.677206	0.185962	3.64164	0.000270903	0.00988468	NRDE2	protein_coding
ENSG00000233723.9	1.09408	3.38458	0.929607	3.64087	0.000271719	0.00989741	LINC01122	lncRNA
ENSG00000232888.4	2.2603	-1.36713	0.375744	-3.63845	0.00027428	0.00997352	RPS11P5	processed_pseudogene
ENSG00000150540.14	12.638	0.870846	0.239911	3.62987	0.000283561	0.0102933	HNMT	protein_coding
ENSG00000170500.13	1.03681	2.77984	0.766336	3.62744	0.00028624	0.0103728	LONRF2	protein_coding
ENSG00000160932.11	64.352	-1.14761	0.316407	-3.627	0.000286737	0.010373	LY6E	protein_coding
ENSG00000144481.17	0.915695	3.23146	0.89112	3.62629	0.000287522	0.0103837	TRPM8	protein_coding
ENSG00000162433.15	2.79706	1.33021	0.367013	3.62442	0.000289615	0.0104237	AK4	protein_coding
ENSG00000213399.3	1.57542	-1.63972	0.452391	-3.62456	0.000289458	0.0104237	RPS2P17	processed_pseudogene
ENSG00000228278.5	4.98519	2.46258	0.679527	3.62396	0.00029013	0.0104245	ORM2	protein_coding
ENSG00000106526.11	1.79747	1.56246	0.431214	3.62339	0.000290765	0.0104296	ACTR3C	protein_coding
ENSG00000100362.13	6.16747	1.80322	0.498077	3.62037	0.000294186	0.0104989	PVALB	protein_coding
ENSG00000186472.20	1.93611	2.42441	0.669659	3.62037	0.000294186	0.0104989	PCLO	protein_coding
ENSG00000242071.3	3.8146	-1.15839	0.319913	-3.62097	0.000293498	0.0104989	RPL7AP6	processed_pseudogene
ENSG00000265485.7	1.00379	3.31818	0.916729	3.61959	0.000295071	0.0105128	LINC01915	lncRNA
ENSG00000180389.7	0.972262	-1.78994	0.494596	-3.61899	0.000295754	0.0105194	ATP5F1EP2	processed_pseudogene
ENSG00000109072.14	3.02169	2.67167	0.738443	3.61798	0.000296909	0.0105252	VTN	protein_coding
ENSG00000139865.16	0.812764	3.13218	0.86583	3.61755	0.000297409	0.0105252	TTC6	protein_coding
ENSG00000145476.16	6.1054	1.02901	0.284448	3.61755	0.000297403	0.0105252	CYP4V2	protein_coding
ENSG00000116833.14	5.77777	1.39047	0.384513	3.61618	0.000298979	0.0105631	NR5A2	protein_coding
ENSG00000259917.1	0.838327	-1.86392	0.515567	-3.61529	0.000300012	0.0105819	HNRNPLP2	unprocessed_pseudogene
ENSG00000125691.14	763.12	0.435174	0.120459	3.61263	0.00030311	0.0106734	RPL23	protein_coding
ENSG00000205213.14	1.47651	1.83965	0.509505	3.61066	0.000305419	0.0107368	LGR4	protein_coding
ENSG00000277481.2	1.61748	2.40375	0.667133	3.6031	0.000314446	0.0110358	PKD1L3	protein_coding
ENSG00000265892.2	0.505135	-1.94845	0.540971	-3.60176	0.000316065	0.0110743	RN7SL311P	misc_RNA
ENSG00000006607.14	23.1319	0.56462	0.15686	3.5995	0.000318824	0.0110754	FARP2	protein_coding
ENSG00000130203.10	6.11633	1.56723	0.435418	3.59938	0.000318976	0.0110754	APOE	protein_coding
ENSG00000137965.11	36.2819	-1.21197	0.336776	-3.59874	0.00031976	0.0110754	IFI44	protein_coding
ENSG00000204852.17	2.37403	1.38489	0.384809	3.5989	0.000319567	0.0110754	TCTN1	protein_coding
ENSG00000218336.9	0.812661	3.26454	0.907012	3.59923	0.000319165	0.0110754	TENM3	protein_coding
ENSG00000236876.3	31.7975	-1.11487	0.309752	-3.59921	0.00031918	0.0110754	TMSB4XP1	processed_pseudogene
ENSG00000274747.1	0.573084	-2.17197	0.603122	-3.60122	0.000316731	0.0110754	RN7SL627P	misc_RNA
ENSG00000109339.24	3.48503	1.76647	0.490943	3.59811	0.000320539	0.0110843	MAPK10	protein_coding
ENSG00000106688.12	0.686661	2.58861	0.720051	3.59504	0.000324347	0.0111977	SLC1A1	protein_coding
ENSG00000266274.2	0.703867	-1.81874	0.507131	-3.58633	0.000335362	0.0115591	RN7SL138P	misc_RNA
ENSG00000115963.14	5.12446	1.38302	0.385823	3.58459	0.00033761	0.0116176	RND3	protein_coding
ENSG00000196935.9	4.95741	1.32219	0.369129	3.58191	0.000341085	0.0116992	SRGAP1	protein_coding
ENSG00000227347.1	1.29217	-1.67496	0.467582	-3.58218	0.000340741	0.0116992	HNRNPKP2	processed_pseudogene
ENSG00000121089.4	4.89611	-1.12926	0.315402	-3.58038	0.000343101	0.0117493	NACA3P	processed_pseudogene
ENSG00000059588.10	7.04054	0.875699	0.244628	3.57972	0.000343957	0.0117595	TARBP1	protein_coding
ENSG00000163479.14	26.8935	0.543432	0.15184	3.57899	0.000344926	0.0117737	SSR2	protein_coding
ENSG00000178722.13	2.56032	2.72527	0.761887	3.577	0.000347563	0.0118446	C5orf64	lncRNA
ENSG00000108231.14	1.37258	3.53154	0.987752	3.57533	0.000349781	0.011901	LGI1	protein_coding
ENSG00000055332.19	137.43	-0.700009	0.196047	-3.57062	0.000356134	0.0120977	EIF2AK2	protein_coding
ENSG00000286215.1	2.03856	2.67224	0.748616	3.56957	0.000357561	0.0121267	VIM2P	transcribed_processed_pseudogene
ENSG00000226674.11	1.36777	2.94085	0.824017	3.56892	0.000358461	0.0121378	TEX41	lncRNA
ENSG00000286186.1	0.818653	2.73762	0.768295	3.56324	0.000366311	0.0123838	RP11-196B3.5	lncRNA
ENSG00000231991.4	4.63827	-1.12788	0.316765	-3.56062	0.000369987	0.0124748	ANXA2P2	processed_pseudogene
ENSG00000268222.1	0.857726	-1.95108	0.547982	-3.56048	0.000370184	0.0124748	EEF1A1P7	processed_pseudogene
ENSG00000254759.1	4.863	-1.27333	0.357801	-3.55876	0.000372604	0.0125364	NAP1L1P1	processed_pseudogene
ENSG00000075643.6	0.772388	2.57286	0.723555	3.55586	0.000376738	0.0126239	MOCOS	protein_coding
ENSG00000170100.14	22.7161	0.633193	0.178066	3.55594	0.000376633	0.0126239	ZNF778	protein_coding
ENSG00000173868.12	13.6114	1.1437	0.321654	3.55569	0.000376993	0.0126239	PHOSPHO1	protein_coding
ENSG00000135423.13	1.05341	2.32072	0.653061	3.5536	0.00038	0.0127045	GLS2	protein_coding
ENSG00000248144.6	0.928008	3.29129	0.926425	3.55267	0.000381335	0.012729	ADH1C	protein_coding
ENSG00000218208.1	1.63811	-1.5302	0.431162	-3.549	0.000386692	0.0128875	RPS27AP11	processed_pseudogene
ENSG00000232187.1	9.07627	-1.01459	0.285975	-3.54783	0.000388417	0.0129247	FTH1P7	processed_pseudogene
ENSG00000214653.4	0.620357	-2.24163	0.632053	-3.54659	0.000390249	0.0129652	HNRNPA3P3	processed_pseudogene
ENSG00000241288.8	1.11556	2.67877	0.755656	3.54496	0.00039268	0.0130255	LINC02614	lncRNA
ENSG00000139370.12	16.777	0.634178	0.178959	3.5437	0.000394551	0.0130671	SLC15A4	protein_coding
ENSG00000176406.23	1.85074	2.48384	0.701131	3.54262	0.000396168	0.0131002	RIMS2	protein_coding
ENSG00000167768.4	7.71494	1.92181	0.542607	3.5418	0.000397406	0.0131003	KRT1	protein_coding
ENSG00000236534.1	1.10733	-1.5361	0.433705	-3.5418	0.00039741	0.0131003	H3P36	processed_pseudogene
ENSG00000175003.15	0.736912	2.68299	0.758204	3.53861	0.000402235	0.0132387	SLC22A1	protein_coding
ENSG00000177054.14	3.50689	1.31027	0.37063	3.53525	0.000407384	0.0133874	ZDHHC13	protein_coding
ENSG00000147403.18	324.973	0.389751	0.11029	3.53388	0.0004095	0.0134152	RPL10	protein_coding
ENSG00000169507.9	0.575612	2.93457	0.830347	3.53415	0.000409086	0.0134152	SLC38A11	protein_coding
ENSG00000285791.1	0.617046	2.56993	0.727409	3.533	0.000410879	0.0134396	RP11-346I3.5	protein_coding
ENSG00000099194.6	10.7758	0.994834	0.281682	3.53177	0.000412795	0.0134814	SCD	protein_coding
ENSG00000211445.12	8.41791	1.0861	0.307609	3.53077	0.000414352	0.0135115	GPX3	protein_coding
ENSG00000163565.19	187.614	-0.497455	0.140959	-3.52908	0.000417014	0.0135773	IFI16	protein_coding
ENSG00000169282.18	0.894274	2.72168	0.771323	3.52859	0.000417783	0.0135815	KCNAB1	protein_coding
ENSG00000262420.3	0.782192	2.75671	0.781369	3.52805	0.000418633	0.0135882	RP11-490O6.2	lncRNA
ENSG00000111319.13	1.14382	2.65729	0.753501	3.5266	0.000420937	0.0136421	SCNN1A	protein_coding
ENSG00000072133.11	0.918381	2.46107	0.698014	3.52582	0.00042217	0.0136494	RPS6KA6	protein_coding
ENSG00000224578.5	7.24715	-0.881543	0.250037	-3.52564	0.000422453	0.0136494	HNRNPA1P48	protein_coding
ENSG00000005421.9	0.602441	2.90009	0.822846	3.52446	0.000424344	0.0136838	PON1	protein_coding
ENSG00000150672.18	3.02209	1.37062	0.388919	3.52417	0.00042481	0.0136838	DLG2	protein_coding
ENSG00000142528.16	6.19482	0.885262	0.251357	3.52193	0.000428414	0.0137789	ZNF473	protein_coding
ENSG00000002746.15	1.41715	2.75871	0.783438	3.52129	0.000429451	0.0137913	HECW1	protein_coding
ENSG00000180432.6	1.01496	3.12026	0.886287	3.52059	0.000430586	0.0138068	CYP8B1	protein_coding
ENSG00000163435.16	1.01404	2.33854	0.664708	3.51814	0.00043458	0.0139138	ELF3	protein_coding
ENSG00000253341.1	10.9204	-0.616921	0.175489	-3.51544	0.000439029	0.014035	PCBP2P2	processed_pseudogene
ENSG00000138496.17	97.5001	-0.697922	0.198664	-3.51307	0.000442958	0.0141392	PARP9	protein_coding
ENSG00000008311.16	3.09883	1.19457	0.340493	3.50835	0.000450888	0.0143707	AASS	protein_coding
ENSG00000178234.13	8.4663	0.781533	0.222945	3.50551	0.000455739	0.0145035	GALNT11	protein_coding
ENSG00000074276.10	0.816693	2.45852	0.701591	3.50421	0.000457968	0.0145098	CDHR2	protein_coding
ENSG00000136147.18	55.6999	-0.535765	0.152893	-3.50419	0.000458002	0.0145098	PHF11	protein_coding
ENSG00000160469.17	32.1083	1.98133	0.565482	3.50379	0.000458679	0.0145098	BRSK1	protein_coding
ENSG00000172824.16	1.13401	2.31984	0.662069	3.50393	0.000458442	0.0145098	CES4A	protein_coding
ENSG00000101670.12	1.70582	2.13382	0.609103	3.50321	0.00045969	0.01452	LIPG	protein_coding
ENSG00000135040.16	14.7999	0.526923	0.150593	3.49898	0.000467038	0.0146864	NAA35	protein_coding
ENSG00000136205.17	57.0363	0.475442	0.135859	3.49953	0.000466087	0.0146864	TNS3	protein_coding
ENSG00000162747.12	99.1715	-1.0069	0.287757	-3.49914	0.000466767	0.0146864	FCGR3B	protein_coding
ENSG00000240489.1	3.97956	-0.996874	0.284996	-3.49786	0.000469009	0.0147265	SETP14	processed_pseudogene
ENSG00000099937.11	0.737222	2.9322	0.838659	3.49629	0.000471771	0.0147913	SERPIND1	protein_coding
ENSG00000168509.20	0.97783	3.15251	0.902077	3.49472	0.000474553	0.0148564	HJV	protein_coding
ENSG00000147364.17	12.5339	0.641107	0.183517	3.49344	0.000476834	0.0148894	FBXO25	protein_coding
ENSG00000221963.6	133.78	-0.554181	0.158639	-3.49334	0.000477011	0.0148894	APOL6	protein_coding
ENSG00000215199.3	1.84013	-1.41355	0.404739	-3.4925	0.000478523	0.0149145	YWHAZP6	processed_pseudogene
ENSG00000234118.1	0.878452	-1.93592	0.554441	-3.49166	0.000480021	0.0149392	RPL13AP6	processed_pseudogene
ENSG00000144043.12	8.81484	0.66575	0.190786	3.48951	0.00048391	0.0150382	TEX261	protein_coding
ENSG00000164796.18	1.40942	2.70857	0.776415	3.48856	0.000485638	0.0150697	CSMD3	protein_coding
ENSG00000186575.19	42.045	-0.428928	0.122988	-3.48757	0.000487427	0.0151031	NF2	protein_coding
ENSG00000075043.20	0.871736	3.43791	0.985934	3.48695	0.000488554	0.0151159	KCNQ2	protein_coding
ENSG00000201818.1	2.59038	2.4029	0.689197	3.48652	0.000489346	0.0151183	RNY4P17	misc_RNA
ENSG00000115504.15	49.2616	0.505607	0.145068	3.48532	0.000491551	0.0151643	EHBP1	protein_coding
ENSG00000234801.3	0.778935	2.23299	0.640802	3.48468	0.000492723	0.0151783	MORF4	processed_pseudogene
ENSG00000197099.8	1.14382	2.731	0.783985	3.48348	0.000494937	0.0152244	RP11-573D15.8	lncRNA
ENSG00000012223.13	15.1187	1.15266	0.330958	3.48279	0.00049622	0.0152417	LTF	protein_coding
ENSG00000117228.11	177.485	-0.933486	0.268169	-3.48095	0.00049963	0.0152647	GBP1	protein_coding
ENSG00000146122.17	4.41417	1.59695	0.458784	3.48083	0.000499854	0.0152647	DAAM2	protein_coding
ENSG00000232952.1	0.912388	-1.82137	0.523135	-3.48164	0.000498346	0.0152647	RP11-90H3.1	processed_pseudogene
ENSG00000241032.3	0.736645	-1.91474	0.550061	-3.48096	0.000499615	0.0152647	RN7SL709P	misc_RNA
ENSG00000130305.17	15.9545	0.753675	0.216572	3.48003	0.000501365	0.0152887	NSUN5	protein_coding
ENSG00000256995.8	0.683593	3.34093	0.960433	3.47857	0.000504095	0.0153499	RP11-114G22.1	lncRNA
ENSG00000171234.14	0.844911	3.21776	0.925325	3.47743	0.00050624	0.015393	UGT2B7	protein_coding
ENSG00000171759.10	1.77111	2.58966	0.745953	3.47161	0.000517344	0.0157081	PAH	protein_coding
ENSG00000060566.14	7.62045	2.25734	0.650881	3.46812	0.000524109	0.0158907	CREB3L3	protein_coding
ENSG00000120549.18	14.3259	0.8602	0.248111	3.467	0.000526304	0.0159344	KIAA1217	protein_coding
ENSG00000148702.15	1.02038	2.22707	0.642494	3.46629	0.000527687	0.0159535	HABP2	protein_coding
ENSG00000234093.3	1.39138	-1.75934	0.507617	-3.46589	0.000528489	0.0159549	RPS15AP11	processed_pseudogene
ENSG00000144852.20	0.802693	2.86025	0.825854	3.46339	0.000533424	0.016081	NR1I2	protein_coding
ENSG00000237214.3	1.56442	-1.51266	0.437296	-3.45911	0.00054196	0.0163151	RP11-12M9.3	processed_pseudogene
ENSG00000104064.18	21.0698	0.494617	0.143052	3.45761	0.000544987	0.0163829	GABPB1	protein_coding
ENSG00000103067.14	0.808075	2.67513	0.773991	3.45627	0.000547697	0.016441	ESRP2	protein_coding
ENSG00000270641.1	2.52815	2.71343	0.78528	3.45537	0.000549538	0.0164729	TSIX	lncRNA
ENSG00000155970.12	1.29017	1.83745	0.531951	3.45417	0.000551994	0.0164998	MICU3	protein_coding
ENSG00000167644.12	1.97732	1.94013	0.561663	3.45425	0.000551815	0.0164998	C19orf33	protein_coding
ENSG00000104427.12	2.53004	1.33474	0.386531	3.45312	0.000554136	0.0165171	ZC2HC1A	protein_coding
ENSG00000234840.2	0.810095	3.38758	0.980952	3.45336	0.000553654	0.0165171	LINC01239	lncRNA
ENSG00000234771.3	1.42939	2.4516	0.710398	3.45102	0.000558476	0.0166231	SLC25A25-AS1	lncRNA
ENSG00000075336.12	8.62184	0.92323	0.267722	3.44846	0.000563786	0.0167576	TIMM21	protein_coding
ENSG00000106823.12	0.664048	2.55604	0.74173	3.44605	0.000568838	0.016884	ECM2	protein_coding
ENSG00000138433.16	75.2257	-0.423149	0.122822	-3.44523	0.00057057	0.0169117	CIR1	protein_coding
ENSG00000174990.8	0.978087	2.48747	0.722201	3.4443	0.000572548	0.0169466	CA5A	protein_coding
ENSG00000238137.2	0.835847	-1.9226	0.558295	-3.4437	0.000573815	0.0169604	ARPC3P2	processed_pseudogene
ENSG00000182107.7	0.861174	2.64888	0.769964	3.44026	0.000581158	0.0171535	TMEM30B	protein_coding
ENSG00000260464.1	4.04311	1.87228	0.544514	3.43845	0.000585063	0.0172447	RP4-561L24.3	lncRNA
ENSG00000171724.3	0.501551	3.20442	0.932124	3.43776	0.000586549	0.0172513	VAT1L	protein_coding
ENSG00000177971.9	14.3343	0.561153	0.16324	3.43759	0.000586919	0.0172513	IMP3	protein_coding
ENSG00000196620.10	0.942777	3.63087	1.0566	3.43638	0.000589542	0.0172804	UGT2B15	protein_coding
ENSG00000265486.2	0.567215	-1.80133	0.524157	-3.43662	0.000589022	0.0172804	RN7SL518P	misc_RNA
ENSG00000165495.16	1.3305	2.60262	0.757582	3.43544	0.000591602	0.0173168	PKNOX2	protein_coding
ENSG00000185607.5	0.940073	-1.68639	0.491263	-3.43277	0.000597456	0.017464	ACTBP7	processed_pseudogene
ENSG00000255974.8	0.796912	3.18348	0.92899	3.42682	0.000610696	0.0178264	CYP2A6	protein_coding
ENSG00000115425.14	6.10413	0.87373	0.255064	3.42554	0.000613585	0.0178712	PECR	protein_coding
ENSG00000239559.2	1.08341	-1.91364	0.558663	-3.42539	0.000613917	0.0178712	RPL37P2	processed_pseudogene
ENSG00000157087.20	1.38575	2.33991	0.683403	3.42391	0.000617275	0.0179442	ATP2B2	protein_coding
ENSG00000049449.10	2.92656	1.30363	0.380955	3.42202	0.000621586	0.01802	RCN1	protein_coding
ENSG00000114805.18	4.07214	1.62713	0.475478	3.4221	0.000621395	0.01802	PLCH1	protein_coding
ENSG00000197111.16	150.197	0.260719	0.0762063	3.42123	0.000623387	0.0180475	PCBP2	protein_coding
ENSG00000279805.1	1.03355	2.20522	0.644809	3.41995	0.000626322	0.0181077	CTA-212A2.1	TEC
ENSG00000092054.13	0.955825	2.84709	0.832847	3.4185	0.000629669	0.0181611	MYH7	protein_coding
ENSG00000121904.18	1.99937	2.52205	0.737786	3.41841	0.000629886	0.0181611	CSMD2	protein_coding
ENSG00000253676.1	6.95573	-1.09947	0.321673	-3.41796	0.000630912	0.018166	TAGLN2P1	processed_pseudogene
ENSG00000079385.23	8.21611	-1.30355	0.381547	-3.41648	0.000634361	0.0182303	CEACAM1	protein_coding
ENSG00000241741.1	3.88772	-1.04656	0.306346	-3.41626	0.000634868	0.0182303	RPL7AP30	processed_pseudogene
ENSG00000252906.1	2.09017	2.59529	0.759801	3.41574	0.000636078	0.0182403	SCARNA3	scaRNA
ENSG00000011347.10	1.52191	1.92793	0.564693	3.41412	0.00063988	0.0182504	SYT7	protein_coding
ENSG00000049239.13	11.0953	0.900324	0.263688	3.41436	0.000639324	0.0182504	H6PD	protein_coding
ENSG00000198225.5	0.86191	-1.71835	0.503191	-3.4149	0.000638048	0.0182504	FKBP1C	protein_coding
ENSG00000205871.5	2.69039	-1.50754	0.441485	-3.41472	0.000638487	0.0182504	RPS3AP47	processed_pseudogene
ENSG00000007933.13	1.41188	2.75893	0.808692	3.4116	0.000645836	0.0183955	FMO3	protein_coding
ENSG00000146216.13	1.2823	2.96066	0.868263	3.40986	0.000649957	0.018488	TTBK1	protein_coding
ENSG00000228224.3	2.00962	-1.3847	0.406262	-3.40839	0.00065348	0.0185632	NACA4P	transcribed_processed_pseudogene
ENSG00000228918.4	0.766597	3.03645	0.891088	3.40757	0.000655433	0.0185937	LINC01344	lncRNA
ENSG00000233406.5	0.59073	-1.96807	0.577744	-3.40648	0.000658064	0.0186434	RP11-296A18.5	processed_pseudogene
ENSG00000254893.6	19.9092	-0.852652	0.250373	-3.40552	0.000660375	0.0186839	RAP1BL	translated_processed_pseudogene
ENSG00000205592.15	3.97169	2.36584	0.694917	3.40449	0.000662867	0.0187293	MUC19	protein_coding
ENSG00000244671.3	0.824857	-1.63454	0.480455	-3.40207	0.000668774	0.018871	RN7SL280P	misc_RNA
ENSG00000101343.15	44.5909	-0.338079	0.0993968	-3.40131	0.000670633	0.0188983	CRNKL1	protein_coding
ENSG00000214765.8	4.53342	0.92756	0.273051	3.39702	0.000681234	0.0191715	SEPTIN7P2	transcribed_unprocessed_pseudogene
ENSG00000152133.16	25.945	-0.529572	0.155917	-3.39649	0.000682556	0.0191832	GPATCH11	protein_coding
ENSG00000196155.13	1.55878	2.06475	0.608566	3.39282	0.000691776	0.0194165	PLEKHG4	protein_coding
ENSG00000163618.18	1.28828	2.61796	0.771781	3.39211	0.000693573	0.0194412	CADPS	protein_coding
ENSG00000264322.2	1.091	-1.61552	0.476326	-3.39163	0.000694776	0.0194491	RN7SL448P	misc_RNA
ENSG00000136881.12	2.09232	2.34105	0.690651	3.38962	0.000699884	0.0195662	BAAT	protein_coding
ENSG00000103319.12	17.7014	0.590546	0.174281	3.38848	0.000702813	0.0196222	EEF2K	protein_coding
ENSG00000212170.1	0.852416	-1.75504	0.518367	-3.38571	0.000709953	0.0197954	RNU1-77P	snRNA
ENSG00000033030.15	14.8535	0.557485	0.164725	3.38434	0.000713489	0.0198418	ZCCHC8	protein_coding
ENSG00000113594.10	17.1041	0.790248	0.233478	3.38468	0.000712623	0.0198418	LIFR	protein_coding
ENSG00000250056.8	0.928263	2.33479	0.690126	3.38314	0.000716626	0.0199028	LINC01018	lncRNA
ENSG00000248124.8	3.04818	1.14189	0.337563	3.38275	0.000717637	0.0199048	RRN3P1	transcribed_unprocessed_pseudogene
ENSG00000280011.1	1.67694	2.63983	0.780551	3.382	0.000719592	0.0199329	RP4-671O14.7	lncRNA
ENSG00000163075.13	0.811283	2.84087	0.840284	3.38085	0.000722623	0.0199907	CFAP221	protein_coding
ENSG00000279602.1	7.1441	1.42666	0.422112	3.37981	0.000725358	0.0200401	CTD-3014M21.1	TEC
ENSG00000186529.16	4.9249	1.34717	0.398666	3.37919	0.000726991	0.0200591	CYP4F3	protein_coding
ENSG00000197410.14	1.05322	3.22544	0.954655	3.37865	0.00072843	0.0200726	DCHS2	protein_coding
ENSG00000165140.12	9.96221	0.877085	0.259831	3.3756	0.000736538	0.0202433	FBP1	protein_coding
ENSG00000229994.1	1.08333	-1.50055	0.444502	-3.3758	0.000736014	0.0202433	RPL5P4	processed_pseudogene
ENSG00000117595.12	3.02375	1.52191	0.451375	3.37171	0.000747031	0.0205051	IRF6	protein_coding
ENSG00000143921.9	0.970675	2.87161	0.851809	3.37118	0.000748459	0.0205177	ABCG8	protein_coding
ENSG00000006468.14	0.858471	2.64138	0.783692	3.37043	0.000750506	0.0205308	ETV1	protein_coding
ENSG00000240606.3	1.76797	-1.3961	0.414236	-3.3703	0.000750877	0.0205308	RN7SL564P	misc_RNA
ENSG00000215156.5	0.932149	2.82183	0.837397	3.36977	0.000752321	0.0205437	RP11-1023L17.2	processed_pseudogene
ENSG00000141161.12	1.13383	2.35033	0.697571	3.36931	0.000753574	0.0205514	UNC45B	protein_coding
ENSG00000113645.15	2.20672	1.67444	0.497084	3.36852	0.000755742	0.0205575	WWC1	protein_coding
ENSG00000196878.15	1.16585	2.59456	0.770172	3.36881	0.000754946	0.0205575	LAMB3	protein_coding
ENSG00000143631.11	3.21355	2.17117	0.644922	3.36656	0.000761129	0.0206775	FLG	protein_coding
ENSG00000264575.1	0.653563	2.26967	0.6748	3.36347	0.00076969	0.0208833	LINC00526	lncRNA
ENSG00000131126.19	1.1243	2.78048	0.827422	3.36042	0.000778251	0.0210346	TEX101	protein_coding
ENSG00000151320.11	1.83777	1.825	0.543023	3.36082	0.000777108	0.0210346	AKAP6	protein_coding
ENSG00000277893.2	0.649975	3.11962	0.928255	3.36073	0.000777361	0.0210346	SRD5A2	protein_coding
ENSG00000236283.5	1.84018	1.99637	0.594337	3.35898	0.000782298	0.021117	AC013463.2	lncRNA
ENSG00000102921.8	57.7387	-0.456473	0.135964	-3.35731	0.000787038	0.0211909	N4BP1	protein_coding
ENSG00000269113.4	0.770245	2.69907	0.803905	3.35745	0.000786652	0.0211909	TRABD2B	protein_coding
ENSG00000138759.20	1.97949	2.69571	0.803103	3.35661	0.000789029	0.0212176	FRAS1	protein_coding
ENSG00000197653.16	4.95233	1.50356	0.448026	3.35597	0.000790858	0.0212398	DNAH10	protein_coding
ENSG00000198947.18	5.27628	1.34824	0.401982	3.35398	0.000796569	0.0213541	DMD	protein_coding
ENSG00000257771.6	0.73299	3.26147	0.972473	3.35379	0.000797133	0.0213541	LINC02395	lncRNA
ENSG00000284196.3	0.852359	2.96051	0.882901	3.35315	0.00079896	0.021376	RP11-470M1.2	lncRNA
ENSG00000112038.18	1.3504	2.74426	0.818712	3.35192	0.000802532	0.0214444	OPRM1	protein_coding
ENSG00000183873.18	0.94715	2.86327	0.854695	3.35005	0.000807971	0.0215492	SCN5A	protein_coding
ENSG00000254101.7	1.56572	2.67645	0.798972	3.34987	0.000808489	0.0215492	LINC02055	lncRNA
ENSG00000119547.6	1.63219	2.46329	0.735445	3.34938	0.000809919	0.0215602	ONECUT2	protein_coding
ENSG00000140470.15	2.4021	1.40595	0.419912	3.3482	0.000813387	0.0216253	ADAMTS17	protein_coding
ENSG00000111335.14	114.533	-0.899485	0.268982	-3.34403	0.00082571	0.0219253	OAS2	protein_coding
ENSG00000166387.14	12.7403	0.785184	0.234872	3.34303	0.000828702	0.0219772	PPFIBP2	protein_coding
ENSG00000174450.12	2.0027	3.2353	0.968439	3.34074	0.000835569	0.0221316	GOLGA6L2	protein_coding
ENSG00000057593.14	0.576189	2.90111	0.868561	3.34013	0.000837385	0.022152	F7	protein_coding
ENSG00000181378.14	1.1043	2.91236	0.872168	3.33921	0.000840158	0.0221976	CFAP65	protein_coding
ENSG00000246090.7	1.55776	2.11154	0.632646	3.33764	0.000844939	0.0222961	RP11-696N14.1	lncRNA
ENSG00000169436.17	1.57556	3.36472	1.00924	3.33393	0.000856278	0.0225671	COL22A1	protein_coding
ENSG00000230897.1	2.9989	-1.1722	0.351698	-3.33298	0.000859215	0.0226164	RPS18P12	processed_pseudogene
ENSG00000103460.17	0.503775	3.14966	0.945628	3.33076	0.000866089	0.022769	TOX3	protein_coding
ENSG00000136868.11	7.48252	0.839534	0.252082	3.3304	0.000867207	0.0227701	SLC31A1	protein_coding
ENSG00000160145.16	30.442	0.76629	0.230279	3.32766	0.000875776	0.0229382	KALRN	protein_coding
ENSG00000182256.13	0.912861	2.93789	0.882868	3.32767	0.000875768	0.0229382	GABRG3	protein_coding
ENSG00000002822.16	4.11165	1.16097	0.348939	3.32715	0.000877395	0.0229522	MAD1L1	protein_coding
ENSG00000179915.24	1.8624	2.5006	0.752372	3.32362	0.000888583	0.0232162	NRXN1	protein_coding
ENSG00000256612.7	1.27881	2.41394	0.726589	3.32228	0.000892841	0.0232986	CYP2B7P	transcribed_unprocessed_pseudogene
ENSG00000142449.13	1.21202	2.93385	0.883256	3.32163	0.000894947	0.0233248	FBN3	protein_coding
ENSG00000204194.1	0.750482	-1.76405	0.531726	-3.31759	0.000907991	0.0236066	RPL12P1	processed_pseudogene
ENSG00000278175.4	1.10661	1.79161	0.540003	3.31777	0.000907383	0.0236066	GLIDR	lncRNA
ENSG00000241570.8	0.736807	2.59606	0.782754	3.31657	0.000911283	0.0236632	PAQR9-AS1	lncRNA
ENSG00000219023.1	1.66112	-1.49835	0.452146	-3.31386	0.000920183	0.023865	RP3-340B19.2	processed_pseudogene
ENSG00000132972.19	0.789063	3.22674	0.973914	3.31317	0.000922461	0.0238948	RNF17	protein_coding
ENSG00000246379.8	0.616989	2.82833	0.85376	3.31279	0.000923706	0.0238978	RP11-461O7.1	lncRNA
ENSG00000072506.14	17.0971	0.605177	0.182776	3.31103	0.000929516	0.0240187	HSD17B10	protein_coding
ENSG00000240405.7	1.07031	3.10585	0.938315	3.31003	0.000932866	0.0240759	SAMMSON	lncRNA
ENSG00000073417.15	16.873	0.539246	0.162974	3.30878	0.000937021	0.0241194	PDE8A	protein_coding
ENSG00000233143.2	0.759243	2.65893	0.803586	3.30883	0.000936854	0.0241194	DIRC3-AS1	lncRNA
ENSG00000250305.9	1.32876	1.90059	0.574456	3.3085	0.000937971	0.0241194	TRMT9B	protein_coding
ENSG00000092148.13	111.273	0.262426	0.0793476	3.30729	0.000942033	0.0241802	HECTD1	protein_coding
ENSG00000165474.8	0.543191	2.93038	0.886084	3.30712	0.000942619	0.0241802	GJB2	protein_coding
ENSG00000171587.15	0.962944	2.7866	0.842914	3.30591	0.000946697	0.0242554	DSCAM	protein_coding
ENSG00000149256.16	1.24965	2.73079	0.827245	3.30107	0.000963175	0.0246477	TENM4	protein_coding
ENSG00000100557.10	0.755354	2.94562	0.893132	3.29808	0.000973486	0.0248815	CCDC198	protein_coding
ENSG00000111087.10	1.05283	2.57319	0.780531	3.29671	0.000978232	0.0249426	GLI1	protein_coding
ENSG00000175970.11	16.0442	0.535842	0.162531	3.29687	0.000977695	0.0249426	UNC119B	protein_coding
ENSG00000132274.16	210.702	-0.638679	0.19378	-3.2959	0.00098108	0.0249851	TRIM22	protein_coding
ENSG00000196660.11	0.952028	3.15111	0.956201	3.29545	0.000982642	0.0249948	SLC30A10	protein_coding
ENSG00000134717.18	15.3326	0.467189	0.141799	3.29473	0.000985171	0.025029	BTF3L4	protein_coding
ENSG00000181215.15	1.78115	2.60566	0.790989	3.29417	0.000987114	0.0250483	C4orf50	protein_coding
ENSG00000207523.1	6.32637	2.14474	0.65116	3.29372	0.000988696	0.0250584	SNORA66	snoRNA
ENSG00000255642.1	1.31734	-1.59638	0.484926	-3.292	0.000994771	0.0251822	PABPC1P4	processed_pseudogene
ENSG00000235903.9	4.41333	1.02312	0.311298	3.28663	0.00101394	0.0256367	CPB2-AS1	lncRNA
ENSG00000009954.11	146.996	-0.253085	0.0770284	-3.28561	0.00101761	0.025664	BAZ1B	protein_coding
ENSG00000146521.10	0.608627	3.05437	0.92964	3.28554	0.00101786	0.025664	LINC01558	lncRNA
ENSG00000198715.13	7.31823	1.01893	0.310146	3.28532	0.00101865	0.025664	GLMP	protein_coding
ENSG00000130707.18	8.94353	1.01132	0.308184	3.28155	0.00103238	0.0259789	ASS1	protein_coding
ENSG00000092445.12	1.43561	2.17565	0.663155	3.28076	0.00103529	0.0260211	TYRO3	protein_coding
ENSG00000178385.15	14.7877	0.541227	0.165006	3.28004	0.00103791	0.026056	PLEKHM3	protein_coding
ENSG00000099834.19	0.634097	2.90355	0.885374	3.27946	0.00104004	0.0260787	CDHR5	protein_coding
ENSG00000182389.20	1.80387	1.95445	0.596072	3.27889	0.00104215	0.0261006	CACNB4	protein_coding
ENSG00000237807.4	0.689031	2.44901	0.747017	3.27838	0.00104404	0.0261169	RP11-400K9.4	lncRNA
ENSG00000117114.20	4.78083	1.17141	0.357414	3.27747	0.00104741	0.0261704	ADGRL2	protein_coding
ENSG00000213885.4	4.45973	-1.19182	0.363691	-3.27701	0.00104914	0.0261828	RPL13AP7	transcribed_processed_pseudogene
ENSG00000130725.8	31.4453	-0.386831	0.118073	-3.27621	0.0010521	0.0262194	UBE2M	protein_coding
ENSG00000266467.2	0.875674	-1.79516	0.547983	-3.27595	0.00105309	0.0262194	RN7SL220P	misc_RNA
ENSG00000163347.6	0.825804	2.35418	0.718892	3.27474	0.00105759	0.026239	CLDN1	protein_coding
ENSG00000223551.1	18.9362	-1.01387	0.309597	-3.27481	0.00105731	0.026239	TMSB4XP4	processed_pseudogene
ENSG00000253438.4	2.95799	1.35884	0.414884	3.27524	0.00105572	0.026239	PCAT1	lncRNA
ENSG00000100003.18	3.74889	1.57535	0.481214	3.2737	0.00106149	0.0263048	SEC14L2	protein_coding
ENSG00000156218.13	1.33489	2.3934	0.731416	3.27228	0.00106683	0.0263755	ADAMTSL3	protein_coding
ENSG00000158220.14	0.870589	2.91115	0.88962	3.27235	0.00106656	0.0263755	ESYT3	protein_coding
ENSG00000095587.9	0.762571	3.04284	0.930165	3.27129	0.00107058	0.0264372	TLL2	protein_coding
ENSG00000106686.17	1.04761	2.24128	0.685258	3.27071	0.00107276	0.0264602	SPATA6L	protein_coding
ENSG00000101004.15	2.79133	1.53362	0.469205	3.26856	0.00108098	0.0266318	NINL	protein_coding
ENSG00000266088.6	1.7826	1.50872	0.461752	3.26739	0.00108546	0.0267111	RP5-1028K7.2	lncRNA
ENSG00000104332.12	0.639027	1.98965	0.609117	3.26646	0.00108903	0.0267679	SFRP1	protein_coding
ENSG00000246695.8	0.892057	2.41416	0.739495	3.26461	0.00109615	0.0269116	RASSF8-AS1	lncRNA
ENSG00000164344.16	0.569505	2.68015	0.822209	3.2597	0.00111532	0.0273504	KLKB1	protein_coding
ENSG00000006453.14	1.68342	1.94951	0.598761	3.25591	0.00113031	0.0275626	BAIAP2L1	protein_coding
ENSG00000113327.17	1.03502	2.78581	0.855474	3.25646	0.00112812	0.0275626	GABRG2	protein_coding
ENSG00000176641.11	5.16577	1.06135	0.32595	3.25619	0.00112919	0.0275626	RNF152	protein_coding
ENSG00000231609.7	15.9841	1.5314	0.470351	3.25586	0.00113048	0.0275626	AC009501.4	lncRNA
ENSG00000269934.3	1.52681	2.23217	0.68532	3.25712	0.0011255	0.0275626	RP5-1139B12.2	lncRNA
ENSG00000240371.1	0.515673	-1.92497	0.591386	-3.25501	0.00113389	0.0276141	RPS4XP13	processed_pseudogene
ENSG00000251229.1	1.20254	-2.06011	0.633155	-3.25372	0.00113905	0.0277076	RP11-503N18.5	processed_pseudogene
ENSG00000169439.12	1.58099	1.85161	0.569506	3.25126	0.00114895	0.0279164	SDC2	protein_coding
ENSG00000056998.20	0.689385	3.27729	1.00855	3.24952	0.00115601	0.028028	GYG2	protein_coding
ENSG00000134326.12	32.3819	-1.15281	0.354769	-3.24947	0.00115619	0.028028	CMPK2	protein_coding
ENSG00000110076.19	1.06531	2.02856	0.624364	3.24901	0.00115807	0.0280415	NRXN2	protein_coding
ENSG00000157766.19	0.774959	3.02516	0.931608	3.24725	0.00116527	0.0281078	ACAN	protein_coding
ENSG00000160282.15	0.592903	3.28958	1.0133	3.24639	0.00116878	0.0281078	FTCD	protein_coding
ENSG00000205488.9	0.905794	2.72095	0.838069	3.24669	0.00116754	0.0281078	CALML3-AS1	lncRNA
ENSG00000222985.1	2.98807	2.44599	0.753418	3.24652	0.00116824	0.0281078	RNU2-14P	snRNA
ENSG00000227376.1	23.4422	-0.827073	0.254662	-3.24773	0.0011633	0.0281078	FTH1P16	processed_pseudogene
ENSG00000260290.2	1.42453	-1.53352	0.472341	-3.24664	0.00116777	0.0281078	CTD-2033A16.2	processed_pseudogene
ENSG00000172260.15	0.888179	2.68877	0.828593	3.24498	0.00117457	0.0282151	NEGR1	protein_coding
ENSG00000065559.15	26.6777	0.390815	0.120461	3.24434	0.00117722	0.0282465	MAP2K4	protein_coding
ENSG00000074803.20	0.744639	2.63858	0.814619	3.23904	0.00119933	0.0287445	SLC12A1	protein_coding
ENSG00000169710.9	26.2735	-0.464108	0.143319	-3.23829	0.00120249	0.0287877	FASN	protein_coding
ENSG00000009950.16	0.671947	2.61664	0.808264	3.23735	0.00120644	0.0288247	MLXIPL	protein_coding
ENSG00000104611.12	2.88695	1.22236	0.377588	3.23728	0.00120676	0.0288247	SH2D4A	protein_coding
ENSG00000102174.10	1.79936	1.93259	0.597118	3.23653	0.00120992	0.0288677	PHEX	protein_coding
ENSG00000151806.14	9.65602	-0.665528	0.20568	-3.23574	0.00121329	0.0289153	GUF1	protein_coding
ENSG00000213362.3	26.9274	-0.980511	0.303147	-3.23444	0.00121883	0.0290147	FTH1P12	processed_pseudogene
ENSG00000279476.1	2.92767	1.73423	0.536327	3.23352	0.00122273	0.0290748	RP11-391L3.3	TEC
ENSG00000286757.2	1.05077	2.02372	0.626125	3.23214	0.00122867	0.0291833	RP11-134O15.3	lncRNA
ENSG00000133477.17	1.20098	2.64421	0.818849	3.22918	0.00124148	0.0294544	FAM83F	protein_coding
ENSG00000236107.10	1.06955	3.06525	0.949525	3.2282	0.00124574	0.0295225	SCN1A-AS1	lncRNA
ENSG00000214331.8	2.5619	1.40088	0.434366	3.22511	0.00125924	0.029809	PDPR2P	transcribed_unprocessed_pseudogene
ENSG00000171992.13	398.315	0.626949	0.194476	3.22378	0.00126509	0.029914	SYNPO	protein_coding
ENSG00000139218.18	199.534	-0.191259	0.0593593	-3.22205	0.00127277	0.03006	SCAF11	protein_coding
ENSG00000286330.1	0.995646	2.1909	0.680035	3.22175	0.0012741	0.03006	RP11-512C24.4	lncRNA
ENSG00000107282.8	2.90223	1.4904	0.462713	3.221	0.00127743	0.0300714	APBA1	protein_coding
ENSG00000122642.11	5.03389	0.894912	0.277819	3.2212	0.00127655	0.0300714	FKBP9	protein_coding
ENSG00000226124.8	2.30857	1.19492	0.371254	3.21861	0.00128814	0.0302899	FTCDNL1	protein_coding
ENSG00000008988.11	835.826	0.380602	0.118305	3.21714	0.00129477	0.0303448	RPS20	protein_coding
ENSG00000058404.20	0.801198	3.18376	0.989555	3.21737	0.00129374	0.0303448	CAMK2B	protein_coding
ENSG00000234665.9	1.00521	3.38844	1.05317	3.21737	0.00129373	0.0303448	LERFS	lncRNA
ENSG00000197863.9	4.83949	0.768798	0.239165	3.21451	0.00130669	0.0305901	ZNF790	protein_coding
ENSG00000134709.12	4.63635	1.05106	0.327126	3.213	0.00131357	0.0307172	HOOK1	protein_coding
ENSG00000065548.18	67.2171	-0.298427	0.0929193	-3.21168	0.00131963	0.0308249	ZC3H15	protein_coding
ENSG00000085662.14	15.2917	0.62713	0.195357	3.21018	0.00132652	0.0308835	AKR1B1	protein_coding
ENSG00000168556.7	11.1308	0.654613	0.203904	3.21039	0.00132556	0.0308835	ING2	protein_coding
ENSG00000235026.6	0.684566	2.74299	0.854387	3.21048	0.00132513	0.0308835	DPP10-AS1	lncRNA
ENSG00000147853.17	15.6537	0.648153	0.201939	3.20966	0.00132894	0.0308903	AK3	protein_coding
ENSG00000201302.1	4.60514	1.82078	0.567312	3.20948	0.00132973	0.0308903	SNORA65	snoRNA
ENSG00000135679.26	91.9678	-0.298166	0.0929258	-3.20865	0.00133359	0.0309461	MDM2	protein_coding
ENSG00000188582.10	1.58515	2.0282	0.632249	3.20792	0.00133698	0.0309908	PAQR9	protein_coding
ENSG00000185070.12	3.26215	1.49928	0.467662	3.20591	0.00134636	0.0311589	FLRT2	protein_coding
ENSG00000186777.12	0.782058	2.57265	0.802516	3.20574	0.00134718	0.0311589	ZNF732	protein_coding
ENSG00000265813.2	0.930388	-1.47551	0.460549	-3.2038	0.00135625	0.0313344	RN7SL300P	misc_RNA
ENSG00000107821.15	0.564951	2.71766	0.848383	3.20334	0.00135842	0.0313504	KAZALD1	protein_coding
ENSG00000105852.11	0.572366	3.1338	0.97891	3.20132	0.00136799	0.0314894	PON3	protein_coding
ENSG00000168356.13	1.29995	2.37918	0.743294	3.20087	0.00137015	0.0314894	SCN11A	protein_coding
ENSG00000214391.3	1.03706	-1.60135	0.500294	-3.20081	0.0013704	0.0314894	TUBAP2	processed_pseudogene
ENSG00000250155.2	3.85787	1.16778	0.364813	3.20103	0.00136936	0.0314894	CTD-2353F22.1	lncRNA
ENSG00000171766.17	3.47881	1.20319	0.375978	3.20016	0.0013735	0.0315265	GATM	protein_coding
ENSG00000154678.18	1.5939	2.14528	0.670735	3.19839	0.00138195	0.0315834	PDE1C	protein_coding
ENSG00000160460.16	0.964815	2.64558	0.827004	3.19899	0.0013791	0.0315834	SPTBN4	protein_coding
ENSG00000263874.2	0.633518	2.58779	0.809032	3.19863	0.00138084	0.0315834	LINC00672	protein_coding
ENSG00000263969.2	0.90576	-1.59176	0.49756	-3.19914	0.0013784	0.0315834	RN7SL678P	misc_RNA
ENSG00000259343.7	2.22807	1.6469	0.515063	3.19747	0.00138641	0.0316512	TMC3-AS1	lncRNA
ENSG00000175311.7	0.790409	2.56871	0.803584	3.19656	0.00139075	0.031716	ANKS4B	protein_coding
ENSG00000152578.13	0.680385	3.1883	0.997854	3.19516	0.00139753	0.0318363	GRIA4	protein_coding
ENSG00000267391.5	0.634688	4.00927	1.25492	3.19483	0.00139911	0.0318381	MIR122HG	lncRNA
ENSG00000084636.18	1.48152	2.35169	0.736206	3.19434	0.0014015	0.0318582	COL16A1	protein_coding
ENSG00000135094.11	0.914627	2.29631	0.718947	3.194	0.00140318	0.0318621	SDS	protein_coding
ENSG00000278099.1	5.969	1.69864	0.531938	3.1933	0.00140659	0.0319053	RNVU1-2A	snRNA
ENSG00000225200.2	1.53182	-1.53557	0.481025	-3.19228	0.00141153	0.0319831	AB019441.29	processed_pseudogene
ENSG00000099899.15	14.7225	-0.617644	0.193565	-3.19088	0.0014184	0.0321043	TRMT2A	protein_coding
ENSG00000100320.23	10.4975	0.833978	0.261421	3.19017	0.00142187	0.0321195	RBFOX2	protein_coding
ENSG00000234948.2	0.958018	2.88258	0.903594	3.19013	0.0014221	0.0321195	LINC01524	lncRNA
ENSG00000262580.5	1.01189	2.42328	0.759854	3.18914	0.00142695	0.0321946	RP11-334C17.5	lncRNA
ENSG00000096093.16	2.92966	1.59823	0.502236	3.18223	0.00146148	0.0329034	EFHC1	protein_coding
ENSG00000224699.9	2.087	1.46649	0.460808	3.18244	0.00146041	0.0329034	LAMTOR5-AS1	lncRNA
ENSG00000072694.21	2.21404	1.54759	0.486609	3.18035	0.00147095	0.0329764	FCGR2B	protein_coding
ENSG00000158258.16	0.90504	2.42245	0.761484	3.18123	0.00146653	0.0329764	CLSTN2	protein_coding
ENSG00000197822.12	0.799549	2.06329	0.648747	3.18042	0.0014706	0.0329764	OCLN	protein_coding
ENSG00000217716.3	0.678927	-1.86442	0.586199	-3.18052	0.0014701	0.0329764	RPS10P3	processed_pseudogene
ENSG00000132530.17	129.305	-0.91266	0.287087	-3.17904	0.00147766	0.0330054	XAF1	protein_coding
ENSG00000185885.17	63.4572	-0.746358	0.234787	-3.17887	0.00147848	0.0330054	IFITM1	protein_coding
ENSG00000196208.14	1.11729	2.28039	0.717262	3.1793	0.00147632	0.0330054	GREB1	protein_coding
ENSG00000230829.3	0.918544	-1.78267	0.560679	-3.17949	0.00147535	0.0330054	CTD-2186M15.1	processed_pseudogene
ENSG00000131626.19	43.2768	0.314091	0.0988721	3.17675	0.00148937	0.0332135	PPFIA1	protein_coding
ENSG00000166391.15	0.584025	2.63037	0.82813	3.17627	0.00149181	0.0332328	MOGAT2	protein_coding
ENSG00000153904.21	5.15928	1.13594	0.357779	3.17497	0.0014985	0.0333468	DDAH1	protein_coding
ENSG00000140950.16	3.76303	1.03763	0.32685	3.17462	0.00150031	0.033352	MEAK7	protein_coding
ENSG00000223668.1	0.955839	-1.72005	0.541921	-3.17398	0.00150363	0.0333908	EEF1A1P24	processed_pseudogene
ENSG00000234518.2	4.04835	-0.866263	0.273055	-3.17249	0.00151138	0.0335276	PTGES3P1	processed_pseudogene
ENSG00000102910.14	45.6204	0.32805	0.103418	3.17208	0.00151349	0.0335392	LONP2	protein_coding
ENSG00000111144.10	106.4	0.446651	0.140856	3.17098	0.00151925	0.0336024	LTA4H	protein_coding
ENSG00000275620.1	0.919814	3.1361	0.989017	3.17093	0.00151951	0.0336024	FLJ16779	lncRNA
ENSG00000219928.2	1.14883	-1.49588	0.471871	-3.1701	0.00152388	0.0336637	RP11-40C6.2	processed_pseudogene
ENSG00000102890.16	0.840057	2.30862	0.728582	3.16865	0.0015315	0.0337264	ELMO3	protein_coding
ENSG00000127955.17	4.74455	1.11613	0.352239	3.16866	0.00153142	0.0337264	GNAI1	protein_coding
ENSG00000197429.11	3.32523	0.898042	0.283382	3.16901	0.0015296	0.0337264	IPP	protein_coding
ENSG00000246223.9	4.35302	1.09354	0.345174	3.1681	0.0015344	0.0337552	LINC01550	lncRNA
ENSG00000144290.17	0.936188	2.34093	0.739834	3.16412	0.00155551	0.034184	SLC4A10	protein_coding
ENSG00000180574.3	4.37385	-1.17598	0.372013	-3.16113	0.0015716	0.0345019	EIF2S3B	protein_coding
ENSG00000008394.13	7.59657	0.974785	0.308452	3.16025	0.00157636	0.0345353	MGST1	protein_coding
ENSG00000081923.15	6.85806	0.970171	0.306993	3.16024	0.00157639	0.0345353	ATP8B1	protein_coding
ENSG00000214784.4	1.58472	-1.33648	0.423079	-3.15893	0.00158351	0.0346554	RPS3AP21	processed_pseudogene
ENSG00000196220.16	2.56488	1.55366	0.491962	3.15809	0.00158806	0.0346554	SRGAP3	protein_coding
ENSG00000207513.1	3.19132	1.17907	0.373356	3.15802	0.00158842	0.0346554	RNU1-3	snRNA
ENSG00000237505.8	1.17004	2.18733	0.692581	3.15823	0.00158731	0.0346554	PKN2-AS1	lncRNA
ENSG00000243083.7	0.769196	3.30195	1.04596	3.15685	0.00159486	0.03476	LINC00870	lncRNA
ENSG00000213144.2	1.29708	-1.66142	0.526353	-3.15647	0.00159694	0.0347695	RP11-64B16.2	processed_pseudogene
ENSG00000135297.17	18.8029	0.516647	0.163753	3.15504	0.00160473	0.034833	MTO1	protein_coding
ENSG00000176155.19	11.1296	0.8129	0.25764	3.15518	0.00160399	0.034833	CCDC57	protein_coding
ENSG00000197977.4	0.671102	2.74262	0.869283	3.15503	0.00160479	0.034833	ELOVL2	protein_coding
ENSG00000173349.6	1.73635	1.42101	0.450529	3.15408	0.00161004	0.0349112	SFT2D3	protein_coding
ENSG00000213453.3	7.58296	-0.973077	0.308556	-3.15364	0.00161246	0.0349277	FTH1P3	processed_pseudogene
ENSG00000204186.10	13.0422	0.611379	0.193886	3.15329	0.00161443	0.0349347	ZDBF2	protein_coding
ENSG00000141052.18	0.844665	2.86777	0.909598	3.15278	0.00161722	0.0349593	MYOCD	protein_coding
ENSG00000148935.11	1.36708	1.65728	0.525719	3.1524	0.00161932	0.0349691	GAS2	protein_coding
ENSG00000170522.10	3.71548	1.16433	0.369405	3.15189	0.00162215	0.0349944	ELOVL6	protein_coding
ENSG00000099954.19	3.59674	1.24217	0.394199	3.15112	0.00162648	0.035052	CECR2	protein_coding
ENSG00000204248.12	1.70764	1.92435	0.610883	3.15011	0.00163209	0.0351373	COL11A2	protein_coding
ENSG00000105088.9	1.8384	1.53385	0.487223	3.14815	0.00164305	0.0353372	OLFM2	protein_coding
ENSG00000165269.13	2.68213	1.58987	0.50537	3.14595	0.00165549	0.0355432	AQP7	protein_coding
ENSG00000166473.17	1.3843	2.38205	0.757203	3.14586	0.00165599	0.0355432	PKD1L2	polymorphic_pseudogene
ENSG00000148730.7	167.619	0.242095	0.0770065	3.14383	0.00166753	0.0357547	EIF4EBP2	protein_coding
ENSG00000276127.1	0.655449	2.79508	0.889403	3.14265	0.00167424	0.0358623	RP11-154D6.2	processed_pseudogene
ENSG00000049540.18	3.48183	1.81381	0.577256	3.14213	0.00167724	0.0358903	ELN	protein_coding
ENSG00000116882.15	0.828876	2.51131	0.799727	3.14021	0.00168828	0.03609	HAO2	protein_coding
ENSG00000165731.21	1.32251	2.01855	0.642949	3.13952	0.00169227	0.0361387	RET	protein_coding
ENSG00000133026.13	20.1552	0.797772	0.254299	3.13714	0.00170603	0.036371	MYH10	protein_coding
ENSG00000237222.4	0.665823	3.35941	1.07088	3.13705	0.00170658	0.036371	LINC01968	lncRNA
ENSG00000134042.14	4.29476	1.57529	0.502331	3.13595	0.001713	0.036471	MRO	protein_coding
ENSG00000229932.3	4.88423	-0.917849	0.292847	-3.13423	0.00172308	0.0366487	YWHAZP3	processed_pseudogene
ENSG00000157551.19	22.1836	-0.884993	0.282453	-3.13324	0.0017289	0.0367356	KCNJ15	protein_coding
ENSG00000184012.14	0.742613	2.98612	0.9537	3.13109	0.00174157	0.0369677	TMPRSS2	protein_coding
ENSG00000102931.8	17.3708	0.475853	0.152071	3.12915	0.00175316	0.0371764	ARL2BP	protein_coding
ENSG00000112902.12	1.21542	2.41476	0.771968	3.12805	0.0017597	0.0372778	SEMA5A	protein_coding
ENSG00000237975.7	0.933448	2.53396	0.810292	3.12722	0.0017647	0.0373463	FLG-AS1	lncRNA
ENSG00000136149.6	2.3224	-1.38077	0.441931	-3.1244	0.00178166	0.0376428	RPL13AP25	processed_pseudogene
ENSG00000224546.2	3.60836	-0.999152	0.3198	-3.1243	0.00178227	0.0376428	EIF4BP3	processed_pseudogene
ENSG00000064547.14	5.60631	1.1895	0.380889	3.12296	0.00179043	0.0377776	LPAR2	protein_coding
ENSG00000168658.19	0.999409	2.71863	0.870644	3.12256	0.00179288	0.037781	VWA3B	protein_coding
ENSG00000211653.2	5.0505	-1.26439	0.404949	-3.12235	0.00179416	0.037781	IGLV1-40	IG_V_gene
ENSG00000147642.17	1.5594	1.82868	0.585736	3.12202	0.00179612	0.0377815	SYBU	protein_coding
ENSG00000188338.15	0.591346	2.86769	0.918614	3.12176	0.00179776	0.0377815	SLC38A3	protein_coding
ENSG00000120697.10	4.57927	0.974361	0.312164	3.12131	0.00180048	0.0378005	ALG5	protein_coding
ENSG00000256210.3	0.792713	-1.65477	0.530202	-3.12102	0.00180223	0.0378005	AC005255.3	processed_pseudogene
ENSG00000230581.2	1.55985	-1.311	0.420129	-3.12047	0.00180561	0.0378338	ACTG1P14	processed_pseudogene
ENSG00000129204.17	0.988566	2.33238	0.747698	3.11941	0.00181213	0.0379229	USP6	protein_coding
ENSG00000166164.16	73.7587	-0.316259	0.101391	-3.1192	0.00181345	0.0379229	BRD7	protein_coding
ENSG00000183688.4	128.049	0.525929	0.16863	3.11884	0.00181566	0.0379317	RFLNB	protein_coding
ENSG00000169876.14	0.982294	3.08428	0.989055	3.11841	0.00181827	0.0379488	MUC17	protein_coding
ENSG00000164742.16	1.65844	1.84728	0.592468	3.11794	0.00182121	0.0379726	ADCY1	protein_coding
ENSG00000072210.19	15.6135	0.578467	0.185599	3.11675	0.00182858	0.0380889	ALDH3A2	protein_coding
ENSG00000064225.12	7.40189	0.862069	0.276624	3.11639	0.00183078	0.0380971	ST3GAL6	protein_coding
ENSG00000224892.6	1.43071	-1.52353	0.488958	-3.11588	0.00183398	0.0381262	RPS4XP16	transcribed_processed_pseudogene
ENSG00000054392.13	1.08429	2.21858	0.712117	3.11547	0.0018365	0.0381411	HHAT	protein_coding
ENSG00000163913.13	10.7345	0.642476	0.206352	3.11349	0.00184886	0.0383603	IFT122	protein_coding
ENSG00000140798.16	0.802198	3.26574	1.0493	3.11229	0.0018564	0.038479	ABCC12	protein_coding
ENSG00000114771.14	0.928138	2.66842	0.8575	3.11186	0.00185914	0.038498	AADAC	protein_coding
ENSG00000204219.11	13.0141	0.760151	0.244337	3.11107	0.00186408	0.0385249	TCEA3	protein_coding
ENSG00000235605.1	0.755956	-1.65366	0.531499	-3.11132	0.00186254	0.0385249	RP5-827C21.1	processed_pseudogene
ENSG00000171105.14	10.2667	0.775319	0.249368	3.10913	0.00187636	0.0387409	INSR	protein_coding
ENSG00000075275.18	4.38575	1.2428	0.399957	3.10733	0.00188786	0.038923	CELSR1	protein_coding
ENSG00000168389.18	1.77953	1.79344	0.577194	3.10717	0.00188886	0.038923	MFSD2A	protein_coding
ENSG00000170448.12	10.3167	-0.685907	0.221169	-3.10128	0.00192685	0.0396058	NFXL1	protein_coding
ENSG00000235501.6	0.918939	2.10429	0.678548	3.10117	0.00192759	0.0396058	CNN3-DT	lncRNA
ENSG00000259905.7	1.34124	2.50544	0.807904	3.10117	0.00192761	0.0396058	PWRN1	lncRNA
ENSG00000125648.15	12.2159	0.695968	0.224495	3.10015	0.00193422	0.039703	SLC25A23	protein_coding
ENSG00000173530.6	3.07887	1.25367	0.404435	3.0998	0.0019365	0.0397114	TNFRSF10D	protein_coding
ENSG00000152377.14	0.676964	2.3402	0.755185	3.09884	0.00194279	0.0398018	SPOCK1	protein_coding
ENSG00000160710.18	440.696	-0.3585	0.115705	-3.09841	0.00194562	0.0398212	ADAR	protein_coding
ENSG00000148187.18	10.4245	0.623794	0.201388	3.09747	0.00195177	0.0399085	MRRF	protein_coding
ENSG00000008226.20	1.42029	1.79678	0.580285	3.09638	0.00195899	0.0399715	DLEC1	protein_coding
ENSG00000128655.18	0.838525	3.07845	0.994262	3.09621	0.00196008	0.0399715	PDE11A	protein_coding
ENSG00000178715.8	3.97757	-1.3342	0.430922	-3.09615	0.00196051	0.0399715	RP11-169K16.8	processed_pseudogene
ENSG00000136243.17	13.3583	0.548256	0.177149	3.09488	0.00196892	0.0401041	NUP42	protein_coding
ENSG00000164604.14	1.75442	1.67983	0.542893	3.09422	0.0019733	0.0401548	GPR85	protein_coding
ENSG00000280434.1	2.9106	1.39507	0.450994	3.09333	0.00197922	0.0402366	RP4-671O14.6	lncRNA
ENSG00000157870.17	9.22289	0.694719	0.224634	3.09268	0.00198359	0.0402867	PRXL2B	protein_coding
ENSG00000181027.11	2.68463	1.17002	0.378544	3.09084	0.00199594	0.0404986	FKRP	protein_coding
ENSG00000109881.17	8.08168	-0.967119	0.313058	-3.08927	0.00200652	0.0406743	CCDC34	protein_coding
ENSG00000158864.13	34.6052	0.378991	0.122714	3.08842	0.00201226	0.0407517	NDUFS2	protein_coding
ENSG00000169248.13	4.69115	-1.63506	0.529703	-3.08675	0.00202358	0.0409417	CXCL11	protein_coding
ENSG00000234028.3	1.60244	1.30714	0.423643	3.08548	0.00203225	0.0410779	EIF2AK3-DT	lncRNA
ENSG00000134504.14	9.10156	-0.903383	0.29311	-3.08206	0.0020557	0.0414611	KCTD1	protein_coding
ENSG00000134775.15	1.36115	2.6949	0.874548	3.08147	0.00205979	0.0414611	FHOD3	protein_coding
ENSG00000143119.14	67.5223	-0.633554	0.205613	-3.0813	0.002061	0.0414611	CD53	protein_coding
ENSG00000188037.13	0.504323	2.88191	0.93502	3.08219	0.00205486	0.0414611	CLCN1	protein_coding
ENSG00000242262.1	29.0452	0.484178	0.157125	3.08147	0.00205978	0.0414611	RP11-100N21.1	processed_pseudogene
ENSG00000125462.19	1.23788	2.24432	0.728487	3.0808	0.00206447	0.0414914	MIR9-1HG	lncRNA
ENSG00000100095.19	0.820788	2.05784	0.668275	3.07933	0.00207469	0.0415942	SEZ6L	protein_coding
ENSG00000183580.10	4.02884	1.21261	0.393787	3.07936	0.00207448	0.0415942	FBXL7	protein_coding
ENSG00000227258.6	0.982005	2.17893	0.707625	3.07921	0.00207548	0.0415942	SMIM2-AS1	lncRNA
ENSG00000079263.19	65.3336	-0.485297	0.15762	-3.0789	0.00207769	0.0415964	SP140	protein_coding
ENSG00000085719.13	45.2283	0.541262	0.175812	3.07863	0.00207953	0.0415964	CPNE3	protein_coding
ENSG00000214293.9	3.11781	0.995192	0.323776	3.07371	0.00211416	0.0422198	APTR	lncRNA
ENSG00000272150.5	2.2954	-1.23852	0.402949	-3.07363	0.00211468	0.0422198	NBPF25P	transcribed_unprocessed_pseudogene
ENSG00000071564.17	73.692	-0.382621	0.124534	-3.07241	0.00212336	0.0423418	TCF3	protein_coding
ENSG00000249948.6	0.552957	3.26892	1.06403	3.07221	0.00212479	0.0423418	GBA3	polymorphic_pseudogene
ENSG00000229132.2	2.74658	-1.21709	0.396271	-3.07135	0.00213094	0.0424244	EIF4A1P10	processed_pseudogene
ENSG00000169429.11	8.01724	-1.6016	0.521541	-3.0709	0.00213418	0.0424489	CXCL8	protein_coding
ENSG00000197565.16	0.888467	2.99338	0.975311	3.06916	0.00214665	0.0426568	COL4A6	protein_coding
ENSG00000247809.9	1.17144	2.05644	0.670449	3.06725	0.00216038	0.0428894	NR2F2-AS1	lncRNA
ENSG00000178401.16	0.720073	3.35174	1.09329	3.06572	0.00217143	0.0429477	DNAJC22	protein_coding
ENSG00000187498.16	5.30257	1.14246	0.372629	3.06596	0.00216976	0.0429477	COL4A1	protein_coding
ENSG00000240771.8	1.42473	1.90212	0.620428	3.06582	0.00217074	0.0429477	ARHGEF25	protein_coding
ENSG00000287222.1	0.69404	2.23667	0.729463	3.06619	0.00216807	0.0429477	ABC12-46663800M24.2	lncRNA
ENSG00000135899.19	176.937	-0.418691	0.1366	-3.06508	0.00217613	0.0429602	SP110	protein_coding
ENSG00000237125.11	0.847117	2.51249	0.81968	3.06521	0.00217519	0.0429602	HAND2-AS1	lncRNA
ENSG00000165868.16	2.32287	2.02418	0.660471	3.06475	0.00217855	0.042968	HSPA12A	protein_coding
ENSG00000078399.19	0.737164	2.10741	0.687945	3.06334	0.0021888	0.04313	HOXA9	protein_coding
ENSG00000104313.20	1.44656	1.81669	0.593329	3.06187	0.00219962	0.0432914	EYA1	protein_coding
ENSG00000143278.5	0.834327	2.84859	0.930709	3.06066	0.00220847	0.0432914	F13B	protein_coding
ENSG00000154309.9	5.64844	0.802477	0.262178	3.06081	0.00220741	0.0432914	DISP1	protein_coding
ENSG00000176927.15	1.38014	1.56848	0.512474	3.0606	0.00220893	0.0432914	EFCAB5	protein_coding
ENSG00000213985.4	1.88101	-1.21571	0.397123	-3.06129	0.00220387	0.0432914	AC078899.1	processed_pseudogene
ENSG00000242593.7	1.07233	2.84627	0.929984	3.06056	0.00220927	0.0432914	RP5-921G16.1	lncRNA
ENSG00000232176.1	1.28921	-1.3455	0.439755	-3.05966	0.00221592	0.0433414	RP11-146N23.1	processed_pseudogene
ENSG00000279483.2	61.2334	0.406273	0.132777	3.05982	0.00221471	0.0433414	RP11-84E17.1	processed_pseudogene
ENSG00000143494.16	1.25835	1.91425	0.626001	3.0579	0.00222895	0.043516	VASH2	protein_coding
ENSG00000205726.15	39.5549	0.445914	0.145811	3.05816	0.00222702	0.043516	ITSN1	protein_coding
ENSG00000163071.11	0.53751	2.82242	0.923298	3.05689	0.00223644	0.043622	SPATA18	protein_coding
ENSG00000129219.14	6.72237	0.816747	0.267387	3.05455	0.002254	0.0438835	PLD2	protein_coding
ENSG00000184100.6	1.09859	-1.60016	0.523859	-3.05456	0.00225392	0.0438835	BRD7P2	processed_pseudogene
ENSG00000107957.16	87.9598	0.512834	0.167917	3.05408	0.0022575	0.0439113	SH3PXD2A	protein_coding
ENSG00000122641.11	2.47268	1.38082	0.452275	3.05304	0.00226533	0.0439424	INHBA	protein_coding
ENSG00000231503.4	5.14794	-0.763567	0.250075	-3.05335	0.002263	0.0439424	PTMAP4	processed_pseudogene
ENSG00000281404.2	1.17471	1.78799	0.585631	3.0531	0.00226488	0.0439424	LINC01176	lncRNA
ENSG00000207181.1	3.48036	1.81621	0.595176	3.05156	0.00227656	0.043999	SNORA14B	snoRNA
ENSG00000213740.2	1.38887	-1.3978	0.458032	-3.05176	0.00227505	0.043999	SERBP1P1	processed_pseudogene
ENSG00000230659.3	0.523983	-1.87645	0.614795	-3.05216	0.00227204	0.043999	RP11-466F5.9	processed_pseudogene
ENSG00000249738.10	1.54085	2.75285	0.901958	3.05209	0.00227255	0.043999	AC008697.1	lncRNA
ENSG00000164985.15	100.785	-0.303938	0.0996231	-3.05088	0.00228172	0.0440183	PSIP1	protein_coding
ENSG00000233098.9	1.28217	2.02215	0.662805	3.05089	0.00228161	0.0440183	CCDC144NL-AS1	lncRNA
ENSG00000137563.13	2.40199	1.11686	0.36614	3.05037	0.00228558	0.0440273	GGH	protein_coding
ENSG00000178803.12	0.61572	2.39406	0.784867	3.05027	0.00228635	0.0440273	ADORA2A-AS1	lncRNA
ENSG00000230731.3	0.393317	2.9209	0.958136	3.04852	0.0022997	0.0442441	RP11-478K15.6	lncRNA
ENSG00000179314.15	2.64347	1.53897	0.505015	3.04737	0.00230852	0.0443734	WSCD1	protein_coding
ENSG00000275090.1	1.41441	-1.30367	0.427843	-3.04707	0.00231086	0.0443781	RN7SL296P	misc_RNA
ENSG00000174672.16	0.62385	2.59931	0.853167	3.04666	0.00231396	0.0443974	BRSK2	protein_coding
ENSG00000067113.17	3.2234	1.08406	0.355908	3.0459	0.00231985	0.0444083	PLPP1	protein_coding
ENSG00000155511.18	0.83201	3.25356	1.06819	3.04587	0.00232009	0.0444083	GRIA1	protein_coding
ENSG00000267809.1	1.20572	-1.57472	0.517019	-3.04577	0.00232082	0.0444083	NDUFV2P1	processed_pseudogene
ENSG00000124140.14	1.13538	1.91401	0.628643	3.04467	0.00232933	0.0445309	SLC12A5	protein_coding
ENSG00000243701.7	2.62392	1.56338	0.513552	3.04425	0.00233261	0.0445533	DUBR	lncRNA
ENSG00000114115.10	4.27048	1.20296	0.395237	3.04364	0.00233733	0.0446032	RBP1	protein_coding
ENSG00000159208.16	0.871186	1.8933	0.622407	3.0419	0.00235087	0.0448211	CIART	protein_coding
ENSG00000146006.8	0.612157	2.88217	0.947748	3.04107	0.00235736	0.0448875	LRRTM2	protein_coding
ENSG00000226284.1	0.90422	-1.55481	0.511321	-3.04078	0.00235966	0.0448875	ARPC3P1	processed_pseudogene
ENSG00000256162.2	0.532791	3.39697	1.11719	3.04065	0.00236071	0.0448875	SMLR1	protein_coding
ENSG00000145864.14	0.783618	2.87346	0.945322	3.03966	0.00236843	0.0449938	GABRB2	protein_coding
ENSG00000119402.18	62.6964	0.271524	0.0893507	3.03886	0.00237479	0.0450337	FBXW2	protein_coding
ENSG00000224597.10	10.9117	0.594738	0.195704	3.03896	0.00237397	0.0450337	SVIL-AS1	transcribed_unprocessed_pseudogene
ENSG00000182871.16	13.9365	0.740582	0.243749	3.0383	0.0023792	0.045077	COL18A1	protein_coding
ENSG00000039139.11	2.39239	2.18025	0.717858	3.03716	0.0023882	0.045207	DNAH5	protein_coding
ENSG00000112337.11	0.661506	3.4675	1.14215	3.03594	0.00239789	0.0453498	SLC17A2	protein_coding
ENSG00000151790.9	1.92007	1.92509	0.634257	3.03518	0.00240391	0.0454166	TDO2	protein_coding
ENSG00000157890.18	0.681469	3.03245	0.999251	3.03472	0.00240759	0.0454166	MEGF11	protein_coding
ENSG00000166582.10	2.29874	1.2319	0.405941	3.03469	0.00240786	0.0454166	CENPV	protein_coding
ENSG00000092010.15	234.953	-0.309197	0.101976	-3.03207	0.00242881	0.0457711	PSME1	protein_coding
ENSG00000239607.3	8.32851	-0.864587	0.285242	-3.03106	0.00243693	0.0458832	RN7SL573P	misc_RNA
ENSG00000101638.14	1.15059	2.68529	0.886492	3.02912	0.00245269	0.0461389	ST8SIA5	protein_coding
ENSG00000204128.6	0.664675	3.12533	1.03203	3.02835	0.00245896	0.0462158	C2orf72	protein_coding
ENSG00000204929.13	1.06541	2.70197	0.892652	3.0269	0.00247073	0.0463136	AC074391.1	lncRNA
ENSG00000214929.4	0.485007	2.26849	0.749341	3.02732	0.00246734	0.0463136	SPATA31D1	protein_coding
ENSG00000235750.10	53.0023	-0.374714	0.123794	-3.02692	0.00247061	0.0463136	KIAA0040	protein_coding
ENSG00000175820.4	1.6238	2.16816	0.716627	3.02552	0.0024821	0.0464855	CCDC168	protein_coding
ENSG00000283445.1	0.51628	2.94221	0.972738	3.02467	0.00248908	0.0465751	RP11-63G10.4	lncRNA
ENSG00000143502.16	1.19674	2.25913	0.746984	3.02433	0.00249183	0.0465854	SUSD4	protein_coding
ENSG00000075303.13	9.57553	0.5105	0.168916	3.0222	0.00250941	0.0468726	SLC25A40	protein_coding
ENSG00000117523.17	412.431	-0.236047	0.0781278	-3.02129	0.002517	0.0468848	PRRC2C	protein_coding
ENSG00000123009.4	0.581694	-2.13666	0.707255	-3.02106	0.00251893	0.0468848	NME2P1	processed_pseudogene
ENSG00000136689.19	16.6365	-0.98182	0.324916	-3.02177	0.00251303	0.0468848	IL1RN	protein_coding
ENSG00000178146.9	1.34592	-1.2474	0.41285	-3.02142	0.00251589	0.0468848	GK4P	processed_pseudogene
ENSG00000204020.6	2.31413	1.56449	0.518007	3.02021	0.00252597	0.0469746	LIPN	protein_coding
ENSG00000148734.8	0.831821	2.59638	0.859759	3.01989	0.00252863	0.0469828	NPFFR1	protein_coding
ENSG00000251364.7	2.85283	1.53641	0.508945	3.01882	0.00253763	0.0471087	CTD-2516F10.2	lncRNA
ENSG00000164403.15	2.04638	1.6	0.530255	3.01742	0.00254936	0.047285	SHROOM1	protein_coding
ENSG00000135929.9	3.08219	1.53435	0.508667	3.01641	0.00255788	0.0473768	CYP27A1	protein_coding
ENSG00000180347.14	0.89892	3.22393	1.06883	3.0163	0.00255879	0.0473768	ITPRID1	protein_coding
ENSG00000260404.3	2.05356	1.25618	0.416668	3.01483	0.00257123	0.0475655	RP11-384K6.6	transcribed_unprocessed_pseudogene
ENSG00000146477.6	1.19412	2.16722	0.719141	3.01363	0.00258146	0.0477131	SLC22A3	protein_coding
ENSG00000142065.14	8.21679	0.638088	0.211823	3.01237	0.00259219	0.0478395	ZFP14	protein_coding
ENSG00000232760.1	0.997482	3.35314	1.11315	3.01229	0.00259283	0.0478395	AC103564.6	unprocessed_pseudogene
ENSG00000151365.2	1.30336	2.61495	0.868306	3.01156	0.00259909	0.0479134	THRSP	protein_coding
ENSG00000237356.7	2.03626	1.62881	0.541518	3.00785	0.00263102	0.0484599	AL163953.3	lncRNA
ENSG00000231028.9	0.948191	2.29708	0.763902	3.00703	0.00263813	0.0485485	LINC00271	lncRNA
ENSG00000077522.15	1.32945	2.58589	0.860108	3.00647	0.00264297	0.0485953	ACTN2	protein_coding
ENSG00000115594.12	26.8148	0.733815	0.244145	3.00566	0.00265009	0.0486417	IL1R1	protein_coding
ENSG00000233891.8	0.538526	2.83635	0.943602	3.00588	0.00264816	0.0486417	AC007131.2	lncRNA
ENSG00000207475.1	4.12658	2.27759	0.757978	3.00483	0.0026573	0.0487317	SNORA80E	snoRNA
ENSG00000163743.14	21.4288	0.555882	0.1851	3.00314	0.00267208	0.0489604	RCHY1	protein_coding
ENSG00000162654.9	77.843	-0.661382	0.2203	-3.00218	0.00268052	0.0490726	GBP4	protein_coding
ENSG00000213315.5	0.822182	-1.66378	0.554343	-3.00135	0.00268789	0.0491649	CTD-3035D6.1	processed_pseudogene
ENSG00000196218.13	4.30881	1.2869	0.428837	3.00091	0.00269176	0.0491931	RYR1	protein_coding
ENSG00000163395.17	1.08224	2.80436	0.934691	3.00031	0.00269704	0.0492472	IGFN1	protein_coding
ENSG00000155657.28	44.3851	0.906074	0.302041	2.99984	0.00270124	0.0492813	TTN	protein_coding
ENSG00000065000.19	161.289	-0.232181	0.0774182	-2.99905	0.00270827	0.0493245	AP3D1	protein_coding
ENSG00000171723.16	6.45928	0.81551	0.271902	2.99928	0.0027062	0.0493245	GPHN	protein_coding
ENSG00000116771.6	5.53993	0.895344	0.298813	2.99634	0.00273244	0.0495091	AGMAT	protein_coding
ENSG00000148655.15	6.31029	0.875405	0.292115	2.99679	0.00272841	0.0495091	LRMDA	protein_coding
ENSG00000230626.4	0.806877	-1.70873	0.570099	-2.99725	0.00272429	0.0495091	RP11-286H14.4	protein_coding
ENSG00000234106.3	0.531499	-1.75453	0.585552	-2.99637	0.00273212	0.0495091	SRP14P2	processed_pseudogene
ENSG00000234899.11	0.847571	2.67931	0.894023	2.99692	0.00272724	0.0495091	SOX9-AS1	lncRNA
ENSG00000244005.13	4.94471	0.859315	0.286813	2.99608	0.00273478	0.0495091	NFS1	protein_coding
ENSG00000258427.3	1.29631	-1.43005	0.477216	-2.99664	0.00272971	0.0495091	RBM8B	processed_pseudogene
ENSG00000158195.11	180.183	0.205851	0.0687227	2.99539	0.00274094	0.0495782	WASF2	protein_coding
ENSG00000147573.17	0.713506	2.31778	0.774097	2.99417	0.00275191	0.0497341	TRIM55	protein_coding
ENSG00000174130.12	7.8819	-0.797415	0.266369	-2.99364	0.00275669	0.0497356	TLR6	protein_coding
ENSG00000235449.2	3.48864	-0.919828	0.307252	-2.99372	0.00275597	0.0497356	RP11-480I12.2	processed_pseudogene
ENSG00000160097.20	1.12506	2.88545	0.96433	2.99218	0.00276991	0.0498466	FNDC5	protein_coding
ENSG00000186854.11	4.3726	1.1254	0.376107	2.99224	0.0027694	0.0498466	TRABD2A	protein_coding
ENSG00000286156.1	0.822502	2.02927	0.678094	2.99261	0.00276607	0.0498466	BMS1P23	transcribed_unprocessed_pseudogene

## Sheet: subgroup 1<>subgroup 3
Row.names	baseMean	log2FoldChange	lfcSE	stat	pvalue	padj	gene_name	gene_type
ENSG00000163631.17	104.156	5.13293	0.504631	10.1717	2.6536e-24	5.61582e-20	ALB	protein_coding
ENSG00000241162.3	22.6143	-2.42948	0.24552	-9.89524	4.3655e-23	4.61935e-19	RN7SL617P	misc_RNA
ENSG00000117707.16	14.1133	3.00403	0.318069	9.44456	3.56909e-21	2.51775e-17	PROX1	protein_coding
ENSG00000239437.3	102.131	-1.96695	0.219768	-8.95012	3.55082e-19	1.87865e-15	RN7SL752P	misc_RNA
ENSG00000073734.10	4.49925	5.86939	0.666803	8.80228	1.34067e-18	5.67451e-15	ABCB11	protein_coding
ENSG00000021852.13	2.23626	6.16621	0.714191	8.63384	5.9324e-18	1.79353e-14	C8B	protein_coding
ENSG00000240490.3	12.9645	-2.46699	0.28522	-8.64943	5.17578e-18	1.79353e-14	RN7SL277P	misc_RNA
ENSG00000151224.13	5.93741	5.35821	0.631332	8.48716	2.11754e-17	5.60169e-14	MAT1A	protein_coding
ENSG00000257017.9	18.618	3.68354	0.439852	8.3745	5.5459e-17	1.30409e-13	HP	protein_coding
ENSG00000132703.4	1.67467	6.19119	0.743173	8.33075	8.03333e-17	1.70009e-13	APCS	protein_coding
ENSG00000167798.17	12.4171	5.42984	0.65346	8.30937	9.62099e-17	1.85099e-13	C3P1	transcribed_unprocessed_pseudogene
ENSG00000285219.2	9.66503	4.21194	0.509846	8.2612	1.4421e-16	2.54326e-13	HULC	lncRNA
ENSG00000101076.18	2.3502	5.21515	0.633795	8.22845	1.89648e-16	3.08732e-13	HNF4A	protein_coding
ENSG00000134532.19	12.5119	2.57102	0.313708	8.19556	2.49428e-16	3.77046e-13	SOX5	protein_coding
ENSG00000171560.16	32.7427	4.9196	0.601589	8.17768	2.8937e-16	4.08262e-13	FGA	protein_coding
ENSG00000171557.17	19.8013	5.23801	0.641582	8.16421	3.23533e-16	4.27933e-13	FGG	protein_coding
ENSG00000047457.14	7.26429	4.47282	0.548533	8.15414	3.51676e-16	4.37795e-13	CP	protein_coding
ENSG00000171564.12	41.8749	4.95146	0.60858	8.13609	4.08245e-16	4.79983e-13	FGB	protein_coding
ENSG00000125798.15	2.13788	5.54022	0.682233	8.12071	4.63453e-16	5.16213e-13	FOXA2	protein_coding
ENSG00000125730.17	36.0434	3.73521	0.462292	8.07977	6.48904e-16	6.86637e-13	C3	protein_coding
ENSG00000080618.17	5.25999	5.64575	0.706327	7.99311	1.31575e-15	1.32597e-12	CPB2	protein_coding
ENSG00000070018.9	13.9451	2.26009	0.285761	7.90901	2.5945e-15	2.49579e-12	LRP6	protein_coding
ENSG00000229314.6	32.7581	4.53399	0.577392	7.85253	4.07713e-15	3.75149e-12	ORM1	protein_coding
ENSG00000116285.13	4.74326	3.09568	0.395018	7.8368	4.62161e-15	4.07529e-12	ERRFI1	protein_coding
ENSG00000130649.10	9.60141	4.14806	0.531619	7.8027	6.05948e-15	5.12947e-12	CYP2E1	protein_coding
ENSG00000084674.15	30.6021	4.78394	0.614416	7.78616	6.90781e-15	5.41444e-12	APOB	protein_coding
ENSG00000265078.2	8.33537	-2.41595	0.310264	-7.78676	6.8748e-15	5.41444e-12	RN7SL664P	misc_RNA
ENSG00000005471.19	8.59035	2.95678	0.380409	7.77264	7.68649e-15	5.60928e-12	ABCB4	protein_coding
ENSG00000163586.10	17.2077	4.7545	0.611515	7.77495	7.54782e-15	5.60928e-12	FABP1	protein_coding
ENSG00000091583.11	16.7434	4.88831	0.632916	7.72347	1.13201e-14	7.9856e-12	APOH	protein_coding
ENSG00000055957.11	3.82664	4.83233	0.627291	7.70348	1.32407e-14	8.75668e-12	ITIH1	protein_coding
ENSG00000091513.16	5.50661	4.4645	0.579312	7.70656	1.29253e-14	8.75668e-12	TF	protein_coding
ENSG00000136872.20	6.25191	4.8449	0.637545	7.59931	2.97707e-14	1.9092e-11	ALDOB	protein_coding
ENSG00000266875.2	3.82047	-3.00168	0.397748	-7.54669	4.4645e-14	2.77889e-11	RN7SL408P	misc_RNA
ENSG00000101981.12	1.83373	5.69032	0.757647	7.51052	5.88925e-14	3.56098e-11	F9	protein_coding
ENSG00000130208.10	7.71539	3.49684	0.466412	7.49731	6.5141e-14	3.75083e-11	APOC1	protein_coding
ENSG00000148584.15	5.45161	5.3445	0.712939	7.49643	6.55771e-14	3.75083e-11	A1CF	protein_coding
ENSG00000138207.14	8.12978	4.994	0.666924	7.48811	6.98706e-14	3.89124e-11	RBP4	protein_coding
ENSG00000113889.14	10.6207	5.70488	0.768809	7.42041	1.16755e-13	6.3356e-11	KNG1	protein_coding
ENSG00000021826.17	4.83278	4.72387	0.63859	7.39734	1.38938e-13	6.83803e-11	CPS1	protein_coding
ENSG00000135447.17	3.79576	5.05785	0.683011	7.40522	1.30937e-13	6.83803e-11	PPP1R1A	protein_coding
ENSG00000197594.14	1.82024	5.15336	0.696372	7.4003	1.35881e-13	6.83803e-11	ENPP1	protein_coding
ENSG00000259974.3	3.68856	5.18389	0.70055	7.39975	1.3644e-13	6.83803e-11	LINC00261	lncRNA
ENSG00000264916.2	7.90928	-2.15593	0.292337	-7.37481	1.6458e-13	7.91595e-11	RN7SL230P	misc_RNA
ENSG00000283907.1	32.5287	2.57792	0.350077	7.36387	1.78657e-13	8.40203e-11	LLNLF-96A1.1	lncRNA
ENSG00000151655.19	3.21761	5.4052	0.737462	7.32946	2.31087e-13	1.06315e-10	ITIH2	protein_coding
ENSG00000104635.15	4.02597	3.24675	0.443605	7.31902	2.49787e-13	1.1013e-10	SLC39A14	protein_coding
ENSG00000113905.5	36.0979	5.06866	0.692431	7.3201	2.47793e-13	1.1013e-10	HRG	protein_coding
ENSG00000070159.14	2.92735	3.94162	0.543884	7.24717	4.25578e-13	1.83806e-10	PTPN3	protein_coding
ENSG00000158104.11	11.5318	4.50124	0.62344	7.22	5.19873e-13	2.20041e-10	HPD	protein_coding
ENSG00000119125.17	1.35172	5.45465	0.755879	7.21631	5.34184e-13	2.21665e-10	GDA	protein_coding
ENSG00000104760.17	5.93675	4.76843	0.663203	7.19	6.4792e-13	2.63472e-10	FGL1	protein_coding
ENSG00000226564.1	18.3094	-2.04058	0.283907	-7.18751	6.59832e-13	2.63472e-10	FTH1P20	processed_pseudogene
ENSG00000198650.11	3.57942	5.90313	0.828717	7.12321	1.05441e-12	4.1323e-10	TAT	protein_coding
ENSG00000158874.11	9.4062	4.89544	0.690664	7.08802	1.36043e-12	5.23469e-10	APOA2	protein_coding
ENSG00000184232.9	7.00956	2.14769	0.304358	7.05645	1.70808e-12	6.45501e-10	OAF	protein_coding
ENSG00000025423.11	2.93062	3.74837	0.531731	7.04938	1.79719e-12	6.55759e-10	HSD17B6	protein_coding
ENSG00000276532.1	3.02334	-2.9564	0.419371	-7.04961	1.79426e-12	6.55759e-10	Metazoa_SRP	misc_RNA
ENSG00000023839.12	2.47108	3.62213	0.516157	7.0175	2.2587e-12	8.10185e-10	ABCC2	protein_coding
ENSG00000106927.12	4.50655	4.51458	0.644014	7.01006	2.38222e-12	8.40247e-10	AMBP	protein_coding
ENSG00000123843.13	1.46847	5.36741	0.766206	7.00518	2.46675e-12	8.55802e-10	C4BPB	protein_coding
ENSG00000136052.10	4.02117	2.86789	0.410017	6.99456	2.66102e-12	9.0831e-10	SLC41A2	protein_coding
ENSG00000139209.16	2.65498	5.2884	0.759265	6.96515	3.28049e-12	1.10198e-09	SLC38A4	protein_coding
ENSG00000134240.12	1.28387	4.5344	0.655322	6.91934	4.53752e-12	1.50043e-09	HMGCS2	protein_coding
ENSG00000000971.16	9.71674	2.59283	0.377933	6.86056	6.85917e-12	2.1994e-09	CFH	protein_coding
ENSG00000132855.5	6.13944	5.08305	0.740718	6.86233	6.7748e-12	2.1994e-09	ANGPTL3	protein_coding
ENSG00000140093.10	2.03408	4.841	0.706597	6.85115	7.32597e-12	2.31402e-09	SERPINA10	protein_coding
ENSG00000134339.9	11.0035	4.70265	0.689986	6.81557	9.38883e-12	2.922e-09	SAA2	protein_coding
ENSG00000060566.14	7.62045	4.5292	0.665622	6.80447	1.01423e-11	2.99243e-09	CREB3L3	protein_coding
ENSG00000101323.5	1.55478	5.56958	0.81852	6.80445	1.01438e-11	2.99243e-09	HAO1	protein_coding
ENSG00000122194.19	3.6127	5.06278	0.743702	6.80753	9.92875e-12	2.99243e-09	PLG	protein_coding
ENSG00000183747.12	2.91351	3.71419	0.545889	6.80392	1.01807e-11	2.99243e-09	ACSM2A	protein_coding
ENSG00000039537.14	2.48591	4.62211	0.680199	6.79522	1.08146e-11	3.13519e-09	C6	protein_coding
ENSG00000145321.13	2.87876	4.62138	0.683159	6.76471	1.33573e-11	3.82001e-09	GC	protein_coding
ENSG00000259020.3	6.53912	-2.2858	0.339416	-6.73451	1.64487e-11	4.64139e-09	RP11-529H20.3	processed_pseudogene
ENSG00000105398.4	5.2458	4.9236	0.735489	6.69431	2.16687e-11	6.03388e-09	SULT2A1	protein_coding
ENSG00000160862.13	5.55065	4.35937	0.651973	6.68643	2.2868e-11	6.28513e-09	AZGP1	protein_coding
ENSG00000172482.5	1.69045	5.02078	0.752875	6.66881	2.57889e-11	6.99706e-09	AGXT	protein_coding
ENSG00000129988.6	1.71834	4.74071	0.711817	6.66001	2.73812e-11	7.33504e-09	LBP	protein_coding
ENSG00000173432.12	23.0886	4.25197	0.639958	6.64414	3.05e-11	8.06839e-09	SAA1	protein_coding
ENSG00000196616.14	12.5132	3.75928	0.566027	6.64153	3.1044e-11	8.11091e-09	ADH1B	protein_coding
ENSG00000228278.5	4.98519	4.67054	0.70372	6.63693	3.20288e-11	8.26616e-09	ORM2	protein_coding
ENSG00000003989.18	3.23993	4.13984	0.624899	6.62482	3.47667e-11	8.86468e-09	SLC7A2	protein_coding
ENSG00000106853.20	11.0609	2.30329	0.347771	6.623	3.51978e-11	8.86776e-09	PTGR1	protein_coding
ENSG00000012504.15	2.45211	4.77423	0.724474	6.58993	4.40032e-11	1.09558e-08	NR1H4	protein_coding
ENSG00000106261.17	76.4211	0.753634	0.114556	6.57874	4.74451e-11	1.16754e-08	ZKSCAN1	protein_coding
ENSG00000118271.12	3.40303	5.16699	0.786279	6.57145	4.98285e-11	1.21209e-08	TTR	protein_coding
ENSG00000111639.8	48.3489	0.984588	0.150591	6.53815	6.2285e-11	1.49788e-08	MRPL51	protein_coding
ENSG00000152990.14	2.89236	2.52464	0.387549	6.51438	7.29929e-11	1.73567e-08	ADGRA3	protein_coding
ENSG00000138109.11	2.42576	5.04231	0.774274	6.51231	7.40018e-11	1.74011e-08	CYP2C9	protein_coding
ENSG00000106538.10	1.67206	4.70957	0.725509	6.4914	8.50429e-11	1.97776e-08	RARRES2	protein_coding
ENSG00000198099.9	2.33382	4.34878	0.673329	6.45862	1.05663e-10	2.4306e-08	ADH4	protein_coding
ENSG00000128641.19	10.1788	2.07979	0.32283	6.44238	1.17614e-10	2.67642e-08	MYO1B	protein_coding
ENSG00000162267.12	4.05839	4.31419	0.676244	6.37964	1.7751e-10	3.99642e-08	ITIH3	protein_coding
ENSG00000278701.1	3.36273	-2.55974	0.40184	-6.37005	1.88969e-10	4.20963e-08	Metazoa_SRP	misc_RNA
ENSG00000146477.6	1.19412	4.94899	0.779423	6.34956	2.15937e-10	4.76028e-08	SLC22A3	protein_coding
ENSG00000136881.12	2.09232	4.79684	0.755727	6.34731	2.19106e-10	4.78035e-08	BAAT	protein_coding
ENSG00000115109.14	8.17344	1.62626	0.256894	6.33048	2.44404e-10	5.27788e-08	EPB41L5	protein_coding
ENSG00000110169.11	2.3895	4.09762	0.648136	6.32216	2.57937e-10	5.45873e-08	HPX	protein_coding
ENSG00000227038.3	1.14401	4.45721	0.704856	6.32358	2.55578e-10	5.45873e-08	GTF2IP7	transcribed_unprocessed_pseudogene
ENSG00000110245.12	3.96628	4.43942	0.703709	6.3086	2.81571e-10	5.89989e-08	APOC3	protein_coding
ENSG00000132837.15	1.30231	4.441	0.70523	6.29723	3.03002e-10	6.25276e-08	DMGDH	protein_coding
ENSG00000169894.18	2.56267	4.82155	0.765743	6.29656	3.04321e-10	6.25276e-08	MUC3A	protein_coding
ENSG00000113600.11	3.26646	4.65176	0.740531	6.28166	3.34983e-10	6.81658e-08	C9	protein_coding
ENSG00000124253.11	2.27681	4.50361	0.719428	6.25999	3.85011e-10	7.76e-08	PCK1	protein_coding
ENSG00000112293.15	2.12454	3.33864	0.536626	6.22154	4.92284e-10	9.8285e-08	GPLD1	protein_coding
ENSG00000278705.2	67.282	1.32675	0.213534	6.21329	5.18853e-10	1.02621e-07	H4C2	protein_coding
ENSG00000138356.14	6.54862	2.96723	0.479593	6.18696	6.13338e-10	1.20186e-07	AOX1	protein_coding
ENSG00000008394.13	7.59657	1.92637	0.311559	6.18301	6.28914e-10	1.22107e-07	MGST1	protein_coding
ENSG00000139547.8	1.21001	3.70279	0.601172	6.15928	7.30748e-10	1.40589e-07	RDH16	protein_coding
ENSG00000198848.13	2.41499	3.51843	0.572069	6.15035	7.73118e-10	1.47401e-07	CES1	protein_coding
ENSG00000106258.15	1.85226	4.04748	0.66081	6.12503	9.06682e-10	1.70207e-07	CYP3A5	protein_coding
ENSG00000275110.1	101.37	-1.24535	0.203334	-6.12465	9.08824e-10	1.70207e-07	ENSG00000275110	miRNA
ENSG00000131482.10	1.68745	5.24771	0.858725	6.11105	9.89781e-10	1.82146e-07	G6PC1	protein_coding
ENSG00000164406.8	1.49078	4.99727	0.817623	6.11196	9.84175e-10	1.82146e-07	LEAP2	protein_coding
ENSG00000241743.4	12.9061	2.90914	0.476879	6.10037	1.05825e-09	1.93066e-07	XACT	lncRNA
ENSG00000103449.12	1.7233	4.6511	0.763892	6.08868	1.13844e-09	2.05921e-07	SALL1	protein_coding
ENSG00000231609.7	15.9841	2.89224	0.475278	6.08537	1.16223e-09	2.08443e-07	AC009501.4	lncRNA
ENSG00000182326.15	5.70863	3.09352	0.510599	6.05862	1.37293e-09	2.44163e-07	C1S	protein_coding
ENSG00000281344.1	10.9648	2.69791	0.446269	6.04547	1.48973e-09	2.62726e-07	HELLPAR	lncRNA
ENSG00000151892.16	1.28311	4.27206	0.707377	6.03929	1.5479e-09	2.70729e-07	GFRA1	protein_coding
ENSG00000205592.15	3.97169	4.53989	0.752982	6.02922	1.64757e-09	2.85799e-07	MUC19	protein_coding
ENSG00000171421.13	11.7511	1.26425	0.209811	6.02563	1.68448e-09	2.89155e-07	MRPL36	protein_coding
ENSG00000183077.15	5.87923	1.8096	0.300363	6.0247	1.69424e-09	2.89155e-07	AFMID	protein_coding
ENSG00000235142.10	2.27268	4.35765	0.72558	6.00575	1.90451e-09	3.22441e-07	LINC02532	lncRNA
ENSG00000132693.12	11.5819	3.95752	0.661035	5.98685	2.13942e-09	3.59337e-07	CRP	protein_coding
ENSG00000151790.9	1.92007	4.15454	0.69528	5.97535	2.29591e-09	3.79597e-07	TDO2	protein_coding
ENSG00000251593.1	5.90093	-1.74694	0.29235	-5.97552	2.29362e-09	3.79597e-07	MSNP1	processed_pseudogene
ENSG00000141505.12	6.24378	1.88548	0.315846	5.96961	2.37822e-09	3.90157e-07	ASGR1	protein_coding
ENSG00000110921.14	11.3033	2.32395	0.389737	5.96288	2.47826e-09	4.02948e-07	MVK	protein_coding
ENSG00000188001.10	2.69496	2.8644	0.480456	5.96183	2.49427e-09	4.02948e-07	TPRG1	protein_coding
ENSG00000257511.1	25.4423	-1.54281	0.259424	-5.94705	2.73023e-09	4.37726e-07	RP11-278C7.1	processed_pseudogene
ENSG00000172456.18	10.9981	1.31223	0.221864	5.91457	3.32752e-09	5.29476e-07	FGGY	protein_coding
ENSG00000106804.8	7.97119	1.49231	0.252669	5.90621	3.50065e-09	5.52868e-07	C5	protein_coding
ENSG00000122550.18	28.1591	1.90594	0.322962	5.90145	3.60329e-09	5.62483e-07	KLHL7	protein_coding
ENSG00000213857.3	3.51978	-2.03501	0.344862	-5.90093	3.61469e-09	5.62483e-07	ACTBP15	processed_pseudogene
ENSG00000169856.9	1.50279	4.66123	0.792021	5.88523	3.97492e-09	6.14023e-07	ONECUT1	protein_coding
ENSG00000156096.14	1.38205	5.44031	0.927384	5.8663	4.45622e-09	6.83384e-07	UGT2B4	protein_coding
ENSG00000275152.5	1.66309	4.78213	0.8156	5.86333	4.5368e-09	6.90736e-07	CCL16	protein_coding
ENSG00000111058.8	1.58123	3.55225	0.608252	5.8401	5.21703e-09	7.88629e-07	ACSS3	protein_coding
ENSG00000138115.15	1.12406	4.525	0.775313	5.83635	5.33554e-09	8.00823e-07	CYP2C8	protein_coding
ENSG00000112964.14	2.62634	2.80789	0.48238	5.8209	5.85306e-09	8.72312e-07	GHR	protein_coding
ENSG00000118137.10	3.5309	4.06423	0.698746	5.81646	6.01061e-09	8.89528e-07	APOA1	protein_coding
ENSG00000109819.9	1.68318	4.39506	0.756801	5.80742	6.34422e-09	9.3238e-07	PPARGC1A	protein_coding
ENSG00000271943.2	5.86291	-1.79541	0.30939	-5.80307	6.51114e-09	9.50313e-07	AC098614.2	transcribed_processed_pseudogene
ENSG00000088926.14	1.47245	4.62099	0.798984	5.78359	7.3123e-09	1.05993e-06	F11	protein_coding
ENSG00000140284.11	1.2512	3.1148	0.539935	5.76884	7.98188e-09	1.14912e-06	SLC27A2	protein_coding
ENSG00000236564.1	2.56859	3.40704	0.594154	5.73427	9.79341e-09	1.39099e-06	YWHAQP5	processed_pseudogene
ENSG00000243562.3	4.3798	-2.08472	0.363548	-5.73438	9.78722e-09	1.39099e-06	RN7SL838P	misc_RNA
ENSG00000117601.15	2.71548	4.55531	0.795708	5.72486	1.0352e-08	1.46053e-06	SERPINC1	protein_coding
ENSG00000158125.10	1.10823	4.57374	0.799707	5.71927	1.06982e-08	1.49938e-06	XDH	protein_coding
ENSG00000236876.3	31.7975	-1.75909	0.308291	-5.70593	1.15708e-08	1.61101e-06	TMSB4XP1	processed_pseudogene
ENSG00000159423.17	3.81655	1.62424	0.285106	5.69696	1.21963e-08	1.687e-06	ALDH4A1	protein_coding
ENSG00000188765.7	4.15407	-2.04744	0.360153	-5.68491	1.30879e-08	1.79856e-06	TMSB4XP2	unprocessed_pseudogene
ENSG00000111816.8	1.09723	3.82947	0.674307	5.67912	1.35392e-08	1.83674e-06	FRK	protein_coding
ENSG00000121904.18	1.99937	4.3336	0.763073	5.67914	1.35371e-08	1.83674e-06	CSMD2	protein_coding
ENSG00000119547.6	1.63219	4.43038	0.781008	5.67264	1.40615e-08	1.89543e-06	ONECUT2	protein_coding
ENSG00000119927.14	3.61614	1.92463	0.34058	5.65105	1.59473e-08	2.10933e-06	GPAM	protein_coding
ENSG00000145692.15	1.92835	4.18992	0.74129	5.65221	1.58402e-08	2.10933e-06	BHMT	protein_coding
ENSG00000241175.3	5.43381	-1.82799	0.323464	-5.6513	1.59238e-08	2.10933e-06	RN7SL494P	misc_RNA
ENSG00000229140.11	10.152	2.07765	0.368529	5.63769	1.7235e-08	2.26549e-06	CCDC26	lncRNA
ENSG00000130294.18	1.50225	4.58794	0.816418	5.6196	1.91396e-08	2.48498e-06	KIF1A	protein_coding
ENSG00000244414.7	1.692	4.94748	0.880395	5.61962	1.91382e-08	2.48498e-06	CFHR1	protein_coding
ENSG00000186951.16	19.6832	0.8802	0.156887	5.61039	2.01873e-08	2.60502e-06	PPARA	protein_coding
ENSG00000100345.22	3403.61	-1.08864	0.194527	-5.59636	2.18898e-08	2.79068e-06	MYH9	protein_coding
ENSG00000108924.14	2.85063	2.50724	0.448009	5.5964	2.18853e-08	2.79068e-06	HLF	protein_coding
ENSG00000166840.13	2.95948	4.48292	0.803044	5.58241	2.3721e-08	3.00603e-06	GLYATL1	protein_coding
ENSG00000116133.13	4.66198	1.9638	0.352539	5.57045	2.54087e-08	3.20074e-06	DHCR24	protein_coding
ENSG00000102572.15	160.501	-0.786154	0.141395	-5.55997	2.69817e-08	3.36732e-06	STK24	protein_coding
ENSG00000240233.3	3.04459	-2.18454	0.392936	-5.55954	2.70493e-08	3.36732e-06	RN7SL587P	misc_RNA
ENSG00000095203.15	2.49987	3.17688	0.572229	5.55177	2.82792e-08	3.45938e-06	EPB41L4B	protein_coding
ENSG00000205277.10	1.49288	4.4985	0.810144	5.55272	2.81263e-08	3.45938e-06	MUC12	protein_coding
ENSG00000224271.7	2.6722	3.70272	0.666756	5.55334	2.80257e-08	3.45938e-06	RP11-191L9.4	lncRNA
ENSG00000101049.17	0.973675	4.32565	0.779397	5.54999	2.85683e-08	3.47466e-06	SGK2	protein_coding
ENSG00000213553.4	18.857	-1.39783	0.251944	-5.54818	2.88656e-08	3.49076e-06	RPLP0P6	processed_pseudogene
ENSG00000180210.15	1.24269	4.35716	0.785561	5.54656	2.91353e-08	3.50335e-06	F2	protein_coding
ENSG00000151914.21	47.0533	0.95903	0.173247	5.53562	3.10129e-08	3.70805e-06	DST	protein_coding
ENSG00000232044.7	20.9078	3.82539	0.6924	5.52482	3.29817e-08	3.9213e-06	SILC1	lncRNA
ENSG00000265753.2	1.55517	-2.73476	0.495103	-5.52361	3.32109e-08	3.9265e-06	RN7SL444P	misc_RNA
ENSG00000199415.1	17.4828	1.30123	0.236028	5.51304	3.5268e-08	4.14654e-06	RNA5SP370	rRNA_pseudogene
ENSG00000188385.12	1.26669	4.03652	0.73295	5.50723	3.64533e-08	4.26222e-06	JAKMIP3	protein_coding
ENSG00000197756.10	447.758	0.63717	0.115741	5.50514	3.68878e-08	4.28932e-06	RPL37A	protein_coding
ENSG00000217624.2	2.77225	-2.06646	0.375907	-5.49726	3.85735e-08	4.46082e-06	YWHAZP10	processed_pseudogene
ENSG00000118514.14	1.80394	3.49768	0.636809	5.49252	3.96236e-08	4.53272e-06	ALDH8A1	protein_coding
ENSG00000140538.16	1.99125	4.2704	0.777419	5.49305	3.95047e-08	4.53272e-06	NTRK3	protein_coding
ENSG00000066813.14	2.30086	3.29221	0.599818	5.48868	4.04958e-08	4.60759e-06	ACSM2B	protein_coding
ENSG00000122787.15	0.711698	4.48616	0.817871	5.48517	4.1308e-08	4.6254e-06	AKR1D1	protein_coding
ENSG00000196924.19	2223.92	-1.52548	0.278068	-5.48601	4.11122e-08	4.6254e-06	FLNA	protein_coding
ENSG00000214530.10	7.8165	1.36962	0.249626	5.48668	4.09552e-08	4.6254e-06	STARD10	protein_coding
ENSG00000141338.14	35.9884	2.26521	0.413201	5.4821	4.20318e-08	4.68167e-06	ABCA8	protein_coding
ENSG00000006071.16	2.26313	4.08661	0.745831	5.47927	4.27088e-08	4.73218e-06	ABCC8	protein_coding
ENSG00000106526.11	1.79747	2.4079	0.440482	5.46652	4.58952e-08	5.05875e-06	ACTR3C	protein_coding
ENSG00000157131.11	1.91784	4.43914	0.812472	5.46374	4.66195e-08	5.11196e-06	C8A	protein_coding
ENSG00000171759.10	1.77111	4.29377	0.786758	5.45755	4.82758e-08	5.26629e-06	PAH	protein_coding
ENSG00000198715.13	7.31823	1.69606	0.311039	5.45289	4.95567e-08	5.3783e-06	GLMP	protein_coding
ENSG00000115425.14	6.10413	1.38396	0.254183	5.44476	5.18748e-08	5.60116e-06	PECR	protein_coding
ENSG00000135744.9	1.62158	3.69585	0.680108	5.4342	5.50417e-08	5.88491e-06	AGT	protein_coding
ENSG00000253676.1	6.95573	-1.71828	0.3162	-5.43415	5.5059e-08	5.88491e-06	TAGLN2P1	processed_pseudogene
ENSG00000110436.13	1.76629	4.11417	0.757748	5.42947	5.65223e-08	6.01096e-06	SLC1A2	protein_coding
ENSG00000156510.13	1.82057	3.30015	0.607993	5.42793	5.70105e-08	6.03257e-06	HKDC1	protein_coding
ENSG00000147647.13	1.74373	3.00914	0.555382	5.41815	6.02183e-08	6.3403e-06	DPYS	protein_coding
ENSG00000210127.1	84.7709	-2.13007	0.393392	-5.41461	6.14214e-08	6.43495e-06	MT-TA	Mt_tRNA
ENSG00000138823.14	0.818599	4.44237	0.820912	5.4115	6.24995e-08	6.51565e-06	MTTP	protein_coding
ENSG00000210135.1	53.4096	-2.22633	0.411555	-5.40955	6.31816e-08	6.55447e-06	MT-TN	Mt_tRNA
ENSG00000255248.9	2.51537	3.2903	0.608636	5.40603	6.44387e-08	6.65227e-06	MIR100HG	lncRNA
ENSG00000066468.24	1.37313	3.94806	0.731103	5.40014	6.6588e-08	6.84078e-06	FGFR2	protein_coding
ENSG00000021645.20	1.49076	3.95811	0.733427	5.39674	6.78633e-08	6.93812e-06	NRXN3	protein_coding
ENSG00000188868.14	3.46121	1.83284	0.339694	5.39557	6.83049e-08	6.9497e-06	ZNF563	protein_coding
ENSG00000109181.12	1.90566	4.70404	0.873343	5.38624	7.19462e-08	7.28516e-06	UGT2B10	protein_coding
ENSG00000123200.17	270.847	0.56224	0.104549	5.37776	7.54175e-08	7.60028e-06	ZC3H13	protein_coding
ENSG00000263905.2	7.3121	2.4879	0.462764	5.37618	7.60844e-08	7.63116e-06	RN7SL555P	misc_RNA
ENSG00000132840.10	2.21725	3.12386	0.582025	5.36722	7.99584e-08	7.96152e-06	BHMT2	protein_coding
ENSG00000263988.2	2.70609	-2.12278	0.395536	-5.36683	8.01306e-08	7.96152e-06	RN7SL147P	misc_RNA
ENSG00000180875.5	1.56674	4.36094	0.813177	5.36284	8.19229e-08	8.10156e-06	GREM2	protein_coding
ENSG00000073803.14	10.7995	1.05725	0.197525	5.35247	8.67635e-08	8.54035e-06	MAP3K13	protein_coding
ENSG00000239702.3	2.76269	-2.25062	0.421552	-5.33889	9.35154e-08	9.16234e-06	RN7SL507P	misc_RNA
ENSG00000135090.14	168.053	-0.543159	0.101818	-5.33461	9.57477e-08	9.33782e-06	TAOK3	protein_coding
ENSG00000105697.9	1.6527	3.96372	0.743211	5.33325	9.64724e-08	9.36534e-06	HAMP	protein_coding
ENSG00000109072.14	3.02169	4.05573	0.761126	5.32859	9.89763e-08	9.56455e-06	VTN	protein_coding
ENSG00000178385.15	14.7877	0.868327	0.163001	5.32712	9.97839e-08	9.59876e-06	PLEKHM3	protein_coding
ENSG00000197249.14	213.817	1.0649	0.200204	5.31904	1.04315e-07	9.94425e-06	SERPINA1	protein_coding
ENSG00000233593.10	1.18086	4.5383	0.853143	5.31951	1.04049e-07	9.94425e-06	LINC02609	lncRNA
ENSG00000244384.3	2.3783	-2.38835	0.449903	-5.30859	1.10479e-07	1.04846e-05	RN7SL359P	misc_RNA
ENSG00000116882.15	0.828876	4.41266	0.833977	5.2911	1.21581e-07	1.14867e-05	HAO2	protein_coding
ENSG00000166347.19	14.8816	1.15861	0.219388	5.2811	1.28411e-07	1.20781e-05	CYB5A	protein_coding
ENSG00000007174.18	2.33111	4.07981	0.775441	5.26127	1.43062e-07	1.33966e-05	DNAH9	protein_coding
ENSG00000075420.13	135.797	0.628922	0.11987	5.24669	1.54858e-07	1.44372e-05	FNDC3B	protein_coding
ENSG00000011347.10	1.52191	3.05135	0.583608	5.22843	1.70958e-07	1.58684e-05	SYT7	protein_coding
ENSG00000131620.17	1.86237	3.39216	0.649484	5.22285	1.76192e-07	1.62828e-05	ANO1	protein_coding
ENSG00000129596.5	1.82991	3.27245	0.627237	5.21725	1.81598e-07	1.67094e-05	CDO1	protein_coding
ENSG00000123838.11	1.89133	3.43415	0.6584	5.21589	1.82934e-07	1.67594e-05	C4BPA	protein_coding
ENSG00000120907.18	1.22907	3.71567	0.71382	5.20534	1.93642e-07	1.7664e-05	ADRA1A	protein_coding
ENSG00000122545.20	271.391	-0.777682	0.149497	-5.20199	1.97169e-07	1.79085e-05	SEPTIN7	protein_coding
ENSG00000145192.13	1.43356	4.66459	0.897417	5.19779	2.0167e-07	1.8239e-05	AHSG	protein_coding
ENSG00000117523.17	412.431	-0.40376	0.0777023	-5.19624	2.03355e-07	1.83132e-05	PRRC2C	protein_coding
ENSG00000137076.21	2111.1	-1.35463	0.261708	-5.1761	2.26573e-07	2.03177e-05	TLN1	protein_coding
ENSG00000276966.2	97.5168	0.905605	0.175059	5.17315	2.30178e-07	2.05538e-05	H4C5	protein_coding
ENSG00000141503.17	181.218	-1.08063	0.209108	-5.16779	2.36873e-07	2.10628e-05	MINK1	protein_coding
ENSG00000201822.1	426.953	1.55766	0.301526	5.16591	2.3927e-07	2.11869e-05	RNA5SP149	rRNA_pseudogene
ENSG00000150712.11	50.7292	-0.913096	0.177003	-5.15864	2.48744e-07	2.1843e-05	MTMR12	protein_coding
ENSG00000162909.18	207.204	-0.900071	0.174462	-5.15911	2.48126e-07	2.1843e-05	CAPN2	protein_coding
ENSG00000106692.15	4.3956	1.56927	0.304371	5.15579	2.52566e-07	2.2087e-05	FKTN	protein_coding
ENSG00000127990.19	7.44511	2.80334	0.543962	5.15356	2.55585e-07	2.22591e-05	SGCE	protein_coding
ENSG00000196620.10	0.942777	5.49879	1.06848	5.14635	2.65609e-07	2.30372e-05	UGT2B15	protein_coding
ENSG00000184007.22	332.258	-0.545727	0.10612	-5.14254	2.71049e-07	2.34131e-05	PTP4A2	protein_coding
ENSG00000177707.11	3.47067	2.91878	0.567952	5.13913	2.76018e-07	2.37454e-05	NECTIN3	protein_coding
ENSG00000254759.1	4.863	-1.80569	0.351885	-5.13148	2.8747e-07	2.46305e-05	NAP1L1P1	processed_pseudogene
ENSG00000070729.14	1.09311	3.99748	0.779289	5.12965	2.90276e-07	2.47706e-05	CNGB1	protein_coding
ENSG00000241570.8	0.736807	4.11848	0.803196	5.12762	2.93435e-07	2.49396e-05	PAQR9-AS1	lncRNA
ENSG00000109794.13	2.48645	3.35745	0.655439	5.12245	3.01588e-07	2.553e-05	FAM149A	protein_coding
ENSG00000125354.24	200.75	-0.738984	0.144319	-5.12049	3.04743e-07	2.56014e-05	SEPTIN6	protein_coding
ENSG00000240652.1	3.19865	-2.14287	0.418494	-5.12042	3.0485e-07	2.56014e-05	RP11-832N8.1	processed_pseudogene
ENSG00000165119.21	587.912	-0.365045	0.0713134	-5.11889	3.0734e-07	2.57084e-05	HNRNPK	protein_coding
ENSG00000159208.16	0.871186	3.30182	0.645657	5.1139	3.1558e-07	2.61906e-05	CIART	protein_coding
ENSG00000167460.17	1015.44	-1.05985	0.207219	-5.11462	3.14371e-07	2.61906e-05	TPM4	protein_coding
ENSG00000145703.16	226.333	-0.932766	0.182524	-5.11036	3.21544e-07	2.63753e-05	IQGAP2	protein_coding
ENSG00000167468.18	311.912	-0.999262	0.195523	-5.11072	3.20932e-07	2.63753e-05	GPX4	protein_coding
ENSG00000284196.3	0.852359	4.56023	0.892325	5.1105	3.213e-07	2.63753e-05	RP11-470M1.2	lncRNA
ENSG00000115963.14	5.12446	1.96854	0.385624	5.10481	3.31127e-07	2.70565e-05	RND3	protein_coding
ENSG00000144908.14	1.56461	3.68497	0.722118	5.10301	3.343e-07	2.72107e-05	ALDH1L1	protein_coding
ENSG00000242960.1	11.2852	-1.43199	0.280675	-5.10195	3.36167e-07	2.72578e-05	FTH1P23	processed_pseudogene
ENSG00000001626.16	0.99549	4.36587	0.856009	5.10026	3.39185e-07	2.73976e-05	CFTR	protein_coding
ENSG00000141504.12	22.0493	0.87937	0.172574	5.09562	3.47611e-07	2.79714e-05	SAT2	protein_coding
ENSG00000171234.14	0.844911	4.76761	0.937059	5.08784	3.62163e-07	2.9032e-05	UGT2B7	protein_coding
ENSG00000086696.11	1.25797	4.53391	0.89192	5.08331	3.70906e-07	2.96207e-05	HSD17B2	protein_coding
ENSG00000005421.9	0.602441	4.267	0.839895	5.0804	3.76642e-07	2.99657e-05	PON1	protein_coding
ENSG00000124151.19	155.52	-0.559933	0.110269	-5.07789	3.81656e-07	3.02509e-05	NCOA3	protein_coding
ENSG00000115363.14	1.1351	3.57181	0.703553	5.07681	3.83825e-07	3.03093e-05	EVA1A	protein_coding
ENSG00000187758.8	1.51601	4.62963	0.913769	5.06652	4.0515e-07	3.18743e-05	ADH1A	protein_coding
ENSG00000137561.5	1.89164	4.98439	0.984359	5.06359	4.11432e-07	3.22487e-05	TTPA	protein_coding
ENSG00000214182.5	22.7103	-1.07876	0.213144	-5.06118	4.16671e-07	3.25388e-05	PTMAP5	transcribed_processed_pseudogene
ENSG00000104237.11	1.49144	3.79907	0.754596	5.03457	4.78911e-07	3.72617e-05	RP1	protein_coding
ENSG00000246350.1	3.3003	2.98535	0.593446	5.03053	4.89129e-07	3.79174e-05	RP5-1186N24.3	lncRNA
ENSG00000130226.17	1.35609	3.81864	0.75926	5.02943	4.91948e-07	3.79967e-05	DPP6	protein_coding
ENSG00000009724.17	1.1164	4.13548	0.824021	5.01865	5.20353e-07	4.00444e-05	MASP2	protein_coding
ENSG00000095539.15	0.881942	4.1981	0.836866	5.01645	5.26339e-07	4.03584e-05	SEMA4G	protein_coding
ENSG00000154529.15	0.919609	3.70734	0.740603	5.00584	5.56203e-07	4.24943e-05	CNTNAP3B	protein_coding
ENSG00000175198.17	13.6168	1.10936	0.221754	5.00267	5.65411e-07	4.30424e-05	PCCA	protein_coding
ENSG00000102452.18	1.38686	4.28606	0.857124	5.00052	5.71772e-07	4.33707e-05	NALCN	protein_coding
ENSG00000119487.17	79.5523	0.410011	0.0820871	4.99484	5.88854e-07	4.45068e-05	MAPKAP1	protein_coding
ENSG00000206384.10	1.20922	3.85955	0.773723	4.98828	6.09187e-07	4.58798e-05	COL6A6	protein_coding
ENSG00000205622.11	1.00979	3.75496	0.753041	4.98639	6.15177e-07	4.61666e-05	AF064858.6	lncRNA
ENSG00000141485.17	0.969484	3.80939	0.764224	4.98465	6.20745e-07	4.62564e-05	SLC13A5	protein_coding
ENSG00000231767.4	6.4176	-1.60679	0.322344	-4.9847	6.20594e-07	4.62564e-05	RPS27AP5	protein_coding
ENSG00000131126.19	1.1243	4.18246	0.839687	4.98097	6.32648e-07	4.6978e-05	TEX101	protein_coding
ENSG00000249669.10	1.07086	3.6761	0.738165	4.98004	6.35698e-07	4.70394e-05	CARMN	lncRNA
ENSG00000172497.9	1.03916	4.84727	0.973786	4.97776	6.43255e-07	4.72681e-05	ACOT12	protein_coding
ENSG00000199480.1	6.48598	1.80558	0.362691	4.97828	6.41502e-07	4.72681e-05	RNA5SP389	rRNA_pseudogene
ENSG00000215883.11	5.41543	1.64433	0.33049	4.97544	6.5101e-07	4.76724e-05	CYB5RL	protein_coding
ENSG00000213398.8	13.4518	3.30848	0.665339	4.97263	6.60521e-07	4.82021e-05	LCAT	protein_coding
ENSG00000117791.16	1.88253	2.34983	0.472932	4.96865	6.74199e-07	4.90312e-05	MTARC2	protein_coding
ENSG00000104805.16	121.467	-1.00968	0.203287	-4.96676	6.80792e-07	4.91844e-05	NUCB1	protein_coding
ENSG00000115884.11	3.09396	2.48232	0.499793	4.96671	6.80997e-07	4.91844e-05	SDC1	protein_coding
ENSG00000157103.12	1.36374	3.77214	0.759684	4.9654	6.85602e-07	4.91844e-05	SLC6A1	protein_coding
ENSG00000201321.1	48.9706	1.97353	0.397457	4.9654	6.85603e-07	4.91844e-05	RNA5S9	rRNA
ENSG00000186487.20	2.34005	3.32349	0.670154	4.95929	7.07524e-07	5.05856e-05	MYT1L	protein_coding
ENSG00000074211.14	1.13885	3.68088	0.742529	4.95723	7.15065e-07	5.09526e-05	PPP2R2C	protein_coding
ENSG00000232187.1	9.07627	-1.39715	0.282159	-4.95164	7.3592e-07	5.22626e-05	FTH1P7	processed_pseudogene
ENSG00000226674.11	1.36777	4.14425	0.838739	4.94105	7.77045e-07	5.49987e-05	TEX41	lncRNA
ENSG00000278917.1	1.13262	3.52296	0.713717	4.93608	7.97083e-07	5.62289e-05	RP11-15A1.4	TEC
ENSG00000236107.10	1.06955	4.74261	0.961384	4.9331	8.09333e-07	5.69034e-05	SCN1A-AS1	lncRNA
ENSG00000234745.13	976.18	-1.20977	0.245432	-4.92917	8.25806e-07	5.78693e-05	HLA-B	protein_coding
ENSG00000181215.15	1.78115	3.97175	0.806918	4.92213	8.56075e-07	5.97925e-05	C4orf50	protein_coding
ENSG00000148702.15	1.02038	3.27849	0.667154	4.91415	8.91698e-07	6.20757e-05	HABP2	protein_coding
ENSG00000168385.18	165.262	-0.790251	0.160864	-4.91252	8.99113e-07	6.23867e-05	SEPTIN2	protein_coding
ENSG00000139865.16	0.812764	4.29435	0.874302	4.91175	9.02693e-07	6.24304e-05	TTC6	protein_coding
ENSG00000187109.15	1725.01	-1.11797	0.227737	-4.90906	9.1514e-07	6.30851e-05	NAP1L1	protein_coding
ENSG00000112038.18	1.3504	4.08788	0.83349	4.90453	9.36493e-07	6.43474e-05	OPRM1	protein_coding
ENSG00000099937.11	0.737222	4.15438	0.847299	4.90308	9.43441e-07	6.4615e-05	SERPIND1	protein_coding
ENSG00000161082.13	3.4243	2.3217	0.474031	4.89779	9.69187e-07	6.61642e-05	CELF5	protein_coding
ENSG00000166974.13	180.368	-0.999838	0.204453	-4.8903	1.00681e-06	6.85119e-05	MAPRE2	protein_coding
ENSG00000134538.3	0.584996	3.91522	0.800861	4.88877	1.01469e-06	6.88267e-05	SLCO1B1	protein_coding
ENSG00000230461.9	1.98444	2.91221	0.596541	4.88183	1.05107e-06	7.10666e-05	PROX1-AS1	lncRNA
ENSG00000265894.2	0.714753	-2.51267	0.514837	-4.88052	1.05807e-06	7.1312e-05	RN7SL357P	misc_RNA
ENSG00000219507.4	34.8557	-1.15689	0.237109	-4.87913	1.06553e-06	7.15868e-05	FTH1P8	processed_pseudogene
ENSG00000276980.1	3.61922	3.55241	0.728539	4.87607	1.08223e-06	7.24783e-05	CTD-3128G10.7	lncRNA
ENSG00000198691.13	1.17665	4.62	0.947908	4.87389	1.09422e-06	7.30503e-05	ABCA4	protein_coding
ENSG00000264618.2	3.03116	-1.75579	0.360479	-4.87072	1.11192e-06	7.39987e-05	RN7SL732P	misc_RNA
ENSG00000164924.18	1104.18	-0.894478	0.184315	-4.85298	1.21619e-06	8.06842e-05	YWHAZ	protein_coding
ENSG00000023902.14	204.167	-0.818014	0.168721	-4.84831	1.24519e-06	8.235e-05	PLEKHO1	protein_coding
ENSG00000101109.12	304.517	-0.358669	0.0739892	-4.84759	1.24972e-06	8.23922e-05	STK4	protein_coding
ENSG00000171804.11	1.92966	4.37394	0.90244	4.8468	1.2547e-06	8.24636e-05	WDR87	protein_coding
ENSG00000109061.10	1.16128	4.11508	0.849724	4.84285	1.27991e-06	8.38597e-05	MYH1	protein_coding
ENSG00000079557.5	0.915938	4.35592	0.899934	4.84026	1.29667e-06	8.46958e-05	AFM	protein_coding
ENSG00000080910.13	0.75156	4.37526	0.904346	4.83804	1.31127e-06	8.53856e-05	CFHR2	protein_coding
ENSG00000243738.3	1.69509	-2.19125	0.453044	-4.83674	1.31988e-06	8.5683e-05	RN7SL181P	misc_RNA
ENSG00000087460.29	1232.99	-1.03401	0.213957	-4.83281	1.3462e-06	8.71241e-05	GNAS	protein_coding
ENSG00000086232.13	378.321	-1.24772	0.258459	-4.82755	1.38221e-06	8.84167e-05	EIF2AK1	protein_coding
ENSG00000091656.19	1.89384	2.95311	0.611645	4.82815	1.37807e-06	8.84167e-05	ZFHX4	protein_coding
ENSG00000152767.17	8.30012	1.53156	0.317189	4.82853	1.37544e-06	8.84167e-05	FARP1	protein_coding
ENSG00000258405.11	2.21848	2.14337	0.443997	4.82746	1.38288e-06	8.84167e-05	ZNF578	protein_coding
ENSG00000072135.13	474.718	-0.905884	0.187906	-4.82095	1.42873e-06	9.09873e-05	PTPN18	protein_coding
ENSG00000167461.12	240.294	-0.647407	0.134302	-4.82054	1.43169e-06	9.09873e-05	RAB8A	protein_coding
ENSG00000114771.14	0.928138	4.24623	0.881353	4.81786	1.45106e-06	9.19426e-05	AADAC	protein_coding
ENSG00000260032.2	451.111	-1.07275	0.222716	-4.81668	1.45966e-06	9.22114e-05	NORAD	lncRNA
ENSG00000078369.18	407.959	-0.37854	0.0786449	-4.81328	1.48472e-06	9.35153e-05	GNB1	protein_coding
ENSG00000163347.6	0.825804	3.57122	0.743398	4.80391	1.55594e-06	9.77102e-05	CLDN1	protein_coding
ENSG00000083857.14	2.4595	2.46873	0.514071	4.80231	1.56843e-06	9.82033e-05	FAT1	protein_coding
ENSG00000180432.6	1.01496	4.34964	0.906413	4.79874	1.59669e-06	9.9678e-05	CYP8B1	protein_coding
ENSG00000105063.19	230.815	-0.587909	0.122571	-4.79648	1.61476e-06	0.000100509	PPP6R1	protein_coding
ENSG00000253438.4	2.95799	1.99982	0.417073	4.79488	1.62771e-06	0.000101018	PCAT1	lncRNA
ENSG00000163581.14	0.85818	4.66895	0.973947	4.79384	1.63616e-06	0.000101246	SLC2A2	protein_coding
ENSG00000107863.19	125.763	-1.23422	0.257677	-4.7898	1.66944e-06	0.000103004	ARHGAP21	protein_coding
ENSG00000167323.12	37.7649	-1.19438	0.249483	-4.78743	1.68934e-06	0.000103929	STIM1	protein_coding
ENSG00000229240.9	2.11579	3.21209	0.671054	4.78663	1.69602e-06	0.000104038	LINC00710	lncRNA
ENSG00000159403.18	5.08338	1.8975	0.396821	4.78175	1.73776e-06	0.000106289	C1R	protein_coding
ENSG00000141027.21	298.575	-0.480068	0.100433	-4.78	1.75297e-06	0.000106911	NCOR1	protein_coding
ENSG00000160868.15	0.868805	4.38657	0.920182	4.76707	1.86928e-06	0.000113502	CYP3A4	protein_coding
ENSG00000181378.14	1.1043	4.18436	0.877814	4.7668	1.87177e-06	0.000113502	CFAP65	protein_coding
ENSG00000124486.14	137.637	-0.39749	0.0834195	-4.76495	1.889e-06	0.00011422	USP9X	protein_coding
ENSG00000144481.17	0.915695	4.25686	0.893996	4.7616	1.9206e-06	0.0001158	TRPM8	protein_coding
ENSG00000167711.14	1.6696	2.3407	0.492888	4.74894	2.04482e-06	0.000122939	SERPINF2	protein_coding
ENSG00000154310.17	113.518	-0.930169	0.195999	-4.74579	2.07689e-06	0.000124513	TNIK	protein_coding
ENSG00000185989.11	199.295	-0.985179	0.207793	-4.74116	2.12495e-06	0.000127035	RASA3	protein_coding
ENSG00000090975.14	61.6759	-1.50244	0.317247	-4.73588	2.1811e-06	0.000130025	PITPNM2	protein_coding
ENSG00000212802.4	6.73423	-1.51558	0.320114	-4.7345	2.19593e-06	0.00013054	RPL15P3	processed_pseudogene
ENSG00000110321.19	644.955	-0.524628	0.110926	-4.72954	2.25026e-06	0.000133071	EIF4G2	protein_coding
ENSG00000197496.6	0.841983	3.20014	0.676639	4.72947	2.25108e-06	0.000133071	SLC2A10	protein_coding
ENSG00000229932.3	4.88423	-1.34889	0.285371	-4.72681	2.28079e-06	0.000134452	YWHAZP3	processed_pseudogene
ENSG00000110514.19	87.6322	-0.835595	0.177111	-4.7179	2.38286e-06	0.000140079	MADD	protein_coding
ENSG00000163531.17	1.87545	3.58619	0.761115	4.71176	2.45584e-06	0.000143969	NFASC	protein_coding
ENSG00000056586.16	113.516	-0.697361	0.148171	-4.70646	2.52059e-06	0.000146951	RC3H2	protein_coding
ENSG00000149177.13	243.112	-1.44847	0.307753	-4.70658	2.51903e-06	0.000146951	PTPRJ	protein_coding
ENSG00000179761.12	2.6878	1.90106	0.404415	4.70078	2.59167e-06	0.00015068	PIPOX	protein_coding
ENSG00000248144.6	0.928008	4.39162	0.93456	4.69914	2.61264e-06	0.000151483	ADH1C	protein_coding
ENSG00000168172.9	158.878	-0.810791	0.172659	-4.69591	2.65418e-06	0.000153053	HOOK3	protein_coding
ENSG00000250056.8	0.928263	3.33255	0.709629	4.69618	2.65067e-06	0.000153053	LINC01018	lncRNA
ENSG00000175820.4	1.6238	3.48182	0.7421	4.69184	2.70754e-06	0.000155705	CCDC168	protein_coding
ENSG00000165929.13	73.8049	-1.10865	0.236539	-4.68698	2.77271e-06	0.000159021	TC2N	protein_coding
ENSG00000279602.1	7.1441	1.97521	0.421476	4.68641	2.78043e-06	0.000159033	CTD-3014M21.1	TEC
ENSG00000138792.10	1.6326	3.34354	0.713713	4.68471	2.80356e-06	0.000159924	ENPEP	protein_coding
ENSG00000165474.8	0.543191	4.1852	0.894798	4.67725	2.90742e-06	0.000165403	GJB2	protein_coding
ENSG00000075336.12	8.62184	1.23998	0.265175	4.6761	2.92384e-06	0.00016589	TIMM21	protein_coding
ENSG00000002746.15	1.41715	3.6911	0.789735	4.67385	2.95605e-06	0.000166136	HECW1	protein_coding
ENSG00000143921.9	0.970675	4.06197	0.869128	4.67361	2.95948e-06	0.000166136	ABCG8	protein_coding
ENSG00000149218.5	61.785	-1.7123	0.366377	-4.67361	2.95956e-06	0.000166136	ENDOD1	protein_coding
ENSG00000151846.9	5.21466	-1.29204	0.276409	-4.67437	2.94853e-06	0.000166136	PABPC3	protein_coding
ENSG00000160097.20	1.12506	4.61984	0.989779	4.66754	3.04822e-06	0.000169316	FNDC5	protein_coding
ENSG00000175662.18	18.743	-1.05812	0.226683	-4.66785	3.04371e-06	0.000169316	TOM1L2	protein_coding
ENSG00000215386.13	3.99292	2.13189	0.456602	4.66904	3.02609e-06	0.000169316	MIR99AHG	lncRNA
ENSG00000248473.2	2.94131	1.96692	0.421344	4.6682	3.03846e-06	0.000169316	LINC01962	lncRNA
ENSG00000197977.4	0.671102	4.09722	0.878318	4.66485	3.08837e-06	0.000171097	ELOVL2	protein_coding
ENSG00000131504.17	512.193	-0.641541	0.137662	-4.66025	3.15823e-06	0.000174511	DIAPH1	protein_coding
ENSG00000241158.7	1.03859	3.52722	0.759278	4.64549	3.39269e-06	0.000186978	ADAMTS9-AS1	lncRNA
ENSG00000145592.14	668.394	0.560949	0.120896	4.63993	3.48535e-06	0.000191586	RPL37	protein_coding
ENSG00000130054.5	0.990559	3.18078	0.685932	4.63717	3.53205e-06	0.000193595	FAM155B	protein_coding
ENSG00000163959.10	1.24687	2.86141	0.617155	4.63645	3.54439e-06	0.000193595	SLC51A	protein_coding
ENSG00000165443.12	0.727649	3.46661	0.747733	4.63616	3.54935e-06	0.000193595	PHYHIPL	protein_coding
ENSG00000160014.17	746.446	-0.943057	0.203705	-4.62953	3.66493e-06	0.000199385	CALM3	protein_coding
ENSG00000164199.18	2.65708	3.04406	0.658125	4.62535	3.7397e-06	0.000202931	ADGRV1	protein_coding
ENSG00000198589.14	175.231	-1.13896	0.246301	-4.62428	3.75905e-06	0.00020346	LRBA	protein_coding
ENSG00000006576.16	24.0971	-1.11581	0.241386	-4.6225	3.79137e-06	0.000204685	PHTF2	protein_coding
ENSG00000088538.13	1.53256	3.08827	0.66819	4.62184	3.80346e-06	0.000204816	DOCK3	protein_coding
ENSG00000273079.7	2.87912	3.34071	0.722984	4.62073	3.82387e-06	0.000205392	GRIN2B	protein_coding
ENSG00000095587.9	0.762571	4.3311	0.937444	4.62012	3.83525e-06	0.000205482	TLL2	protein_coding
ENSG00000213866.3	16.054	-0.854781	0.185157	-4.61653	3.90208e-06	0.000208535	YBX1P10	processed_pseudogene
ENSG00000213371.4	4.45349	-1.49406	0.323687	-4.61575	3.91677e-06	0.000208793	NAP1L1P3	processed_pseudogene
ENSG00000164985.15	100.785	-0.453831	0.0983723	-4.61341	3.96123e-06	0.000210632	PSIP1	protein_coding
ENSG00000247809.9	1.17144	3.17423	0.689182	4.60579	4.10895e-06	0.000217939	NR2F2-AS1	lncRNA
ENSG00000276588.1	2.00999	-2.18149	0.474072	-4.6016	4.19267e-06	0.000221824	RN7SL322P	misc_RNA
ENSG00000166741.8	6.82236	1.52265	0.33098	4.60041	4.21659e-06	0.000222533	NNMT	protein_coding
ENSG00000243547.1	2.83173	-1.6254	0.353529	-4.59765	4.27283e-06	0.00022494	HNRNPKP4	processed_pseudogene
ENSG00000134716.11	0.658494	3.88163	0.844516	4.59628	4.3011e-06	0.000225866	CYP2J2	protein_coding
ENSG00000198586.14	356.444	-1.10712	0.241069	-4.59253	4.37895e-06	0.000229386	TLK1	protein_coding
ENSG00000162430.18	29.1486	-1.27944	0.279	-4.5858	4.5226e-06	0.000236325	SELENON	protein_coding
ENSG00000101079.21	41.4638	-0.722534	0.157659	-4.58288	4.58619e-06	0.000239058	NDRG3	protein_coding
ENSG00000218283.2	13.1084	-0.748691	0.163435	-4.58098	4.62807e-06	0.000240648	MORF4L1P1	processed_pseudogene
ENSG00000101670.12	1.70582	2.80297	0.612051	4.57964	4.65775e-06	0.000241598	LIPG	protein_coding
ENSG00000105329.11	552.39	-1.21707	0.265977	-4.57586	4.74259e-06	0.000245397	TGFB1	protein_coding
ENSG00000196132.14	1.38923	3.25371	0.713067	4.56298	5.04321e-06	0.000260316	MYT1	protein_coding
ENSG00000256612.7	1.27881	3.39991	0.745463	4.5608	5.09589e-06	0.000262395	CYP2B7P	transcribed_unprocessed_pseudogene
ENSG00000122786.20	202.934	-1.02761	0.225391	-4.55922	5.1345e-06	0.000263741	CALD1	protein_coding
ENSG00000264169.2	25.9969	-1.25438	0.275296	-4.55647	5.2021e-06	0.000266567	RN7SL665P	misc_RNA
ENSG00000224880.1	5.32789	3.99498	0.877575	4.5523	5.30632e-06	0.000270597	MTCYBP29	unprocessed_pseudogene
ENSG00000280011.1	1.67694	3.59675	0.790068	4.55246	5.30231e-06	0.000270597	RP4-671O14.7	lncRNA
ENSG00000136295.15	46.2565	-1.34525	0.295591	-4.55106	5.33767e-06	0.000271541	TTYH3	protein_coding
ENSG00000129474.16	1.2368	2.9057	0.639004	4.54724	5.43543e-06	0.000275851	AJUBA	protein_coding
ENSG00000071859.15	59.4071	-0.547037	0.120336	-4.54591	5.46991e-06	0.000276866	FAM50A	protein_coding
ENSG00000184261.5	1.39591	3.25591	0.716299	4.54546	5.48158e-06	0.000276866	KCNK12	protein_coding
ENSG00000116183.11	1.33275	3.27479	0.721088	4.54146	5.58657e-06	0.000281496	PAPPA2	protein_coding
ENSG00000106823.12	0.664048	3.393	0.747716	4.53782	5.68399e-06	0.000285725	ECM2	protein_coding
ENSG00000200197.1	2.83011	3.25463	0.717523	4.53592	5.73524e-06	0.000287618	RNU1-21P	snRNA
ENSG00000176783.15	409.906	-1.3732	0.302882	-4.53377	5.79394e-06	0.000289875	RUFY1	protein_coding
ENSG00000078328.23	1.47594	3.54451	0.782566	4.52934	5.91674e-06	0.000295321	RBFOX1	protein_coding
ENSG00000017427.17	2.71459	2.20845	0.487744	4.52789	5.95762e-06	0.000295965	IGF1	protein_coding
ENSG00000284931.1	23.8961	-3.47988	0.768482	-4.52825	5.94741e-06	0.000295965	CTD-2643I7.4	protein_coding
ENSG00000258867.6	2.94571	1.96136	0.433401	4.52551	6.02496e-06	0.000298609	LINC01146	lncRNA
ENSG00000240474.3	2.44184	-1.66908	0.368877	-4.52475	6.04661e-06	0.000298982	RN7SL116P	misc_RNA
ENSG00000090372.15	83.4516	-0.738466	0.163476	-4.51727	6.26421e-06	0.00030902	STRN4	protein_coding
ENSG00000065361.17	1.88478	2.72644	0.604167	4.51273	6.39986e-06	0.000313939	ERBB3	protein_coding
ENSG00000213236.3	5.82573	-1.31504	0.291426	-4.51245	6.40842e-06	0.000313939	YWHAZP2	processed_pseudogene
ENSG00000285230.2	3.33828	1.74098	0.385772	4.51298	6.39238e-06	0.000313939	RALY-AS1	lncRNA
ENSG00000277893.2	0.649975	4.20773	0.933754	4.50625	6.59843e-06	0.0003225	SRD5A2	protein_coding
ENSG00000171587.15	0.962944	3.84109	0.852492	4.50572	6.61493e-06	0.000322562	DSCAM	protein_coding
ENSG00000151779.13	55.7043	-0.794658	0.176482	-4.50278	6.70707e-06	0.000325033	NBAS	protein_coding
ENSG00000174990.8	0.978087	3.30775	0.734706	4.50215	6.72704e-06	0.000325033	CA5A	protein_coding
ENSG00000223551.1	18.9362	-1.38487	0.307601	-4.50218	6.72601e-06	0.000325033	TMSB4XP4	processed_pseudogene
ENSG00000279483.2	61.2334	0.592714	0.131617	4.50334	6.6895e-06	0.000325033	RP11-84E17.1	processed_pseudogene
ENSG00000242808.10	1.9958	2.91067	0.646899	4.49941	6.81415e-06	0.000328492	SOX2-OT	lncRNA
ENSG00000234840.2	0.810095	4.41753	0.982224	4.49748	6.87636e-06	0.000330737	LINC01239	lncRNA
ENSG00000078618.22	162.716	-0.622271	0.138474	-4.49376	6.99753e-06	0.000335387	NRDC	protein_coding
ENSG00000163319.11	19.3783	0.803123	0.178728	4.49354	7.00474e-06	0.000335387	MRPS18C	protein_coding
ENSG00000116747.13	82.0214	-0.461627	0.102763	-4.49214	7.051e-06	0.00033684	RO60	protein_coding
ENSG00000196660.11	0.952028	4.33246	0.965139	4.48895	7.15753e-06	0.00034116	SLC30A10	protein_coding
ENSG00000170927.15	1.85623	3.49566	0.779354	4.48532	7.28034e-06	0.000346233	PKHD1	protein_coding
ENSG00000244389.3	4.11933	2.1952	0.489696	4.48277	7.36788e-06	0.000349611	RN7SL242P	misc_RNA
ENSG00000012822.16	55.7187	-0.774738	0.173017	-4.47781	7.54134e-06	0.000356244	CALCOCO1	protein_coding
ENSG00000175003.15	0.736912	3.43722	0.767612	4.47781	7.54123e-06	0.000356244	SLC22A1	protein_coding
ENSG00000129636.13	25.5637	-1.36013	0.303881	-4.47585	7.61062e-06	0.000358716	ITFG1	protein_coding
ENSG00000102893.16	130.657	-0.894203	0.200006	-4.47088	7.79002e-06	0.000366356	PHKB	protein_coding
ENSG00000281591.1	0.976435	4.76502	1.06603	4.46987	7.82667e-06	0.000367264	DBET	lncRNA
ENSG00000155115.7	53.7646	-0.615475	0.137775	-4.46724	7.92348e-06	0.000370983	GTF3C6	protein_coding
ENSG00000150275.20	1.12538	3.4992	0.78353	4.46595	7.9716e-06	0.000372413	PCDH15	protein_coding
ENSG00000164418.22	1.36031	3.74533	0.840207	4.45762	8.2873e-06	0.00038559	GRIK2	protein_coding
ENSG00000188257.12	3.69753	3.07384	0.68958	4.45755	8.2901e-06	0.00038559	PLA2G2A	protein_coding
ENSG00000135931.19	2.92399	2.48928	0.558581	4.45643	8.33357e-06	0.000385714	ARMC9	protein_coding
ENSG00000166391.15	0.584025	3.73095	0.837381	4.4555	8.36989e-06	0.000385714	MOGAT2	protein_coding
ENSG00000173064.14	85.433	-0.762029	0.170988	-4.45661	8.32644e-06	0.000385714	HECTD4	protein_coding
ENSG00000174450.12	2.0027	4.34846	0.976055	4.45514	8.3839e-06	0.000385714	GOLGA6L2	protein_coding
ENSG00000201861.1	21.4752	1.62718	0.365204	4.45555	8.3678e-06	0.000385714	RNA5SP298	rRNA_pseudogene
ENSG00000100557.10	0.755354	4.02099	0.903393	4.45099	8.54757e-06	0.000392391	CCDC198	protein_coding
ENSG00000142192.21	286.784	-1.30486	0.293294	-4.44897	8.62835e-06	0.000395242	APP	protein_coding
ENSG00000149742.10	0.895974	3.16087	0.710776	4.44707	8.70487e-06	0.000397886	SLC22A9	protein_coding
ENSG00000134900.12	72.2366	-0.559074	0.125768	-4.44527	8.77825e-06	0.000400375	TPP2	protein_coding
ENSG00000071127.17	511.585	-0.781864	0.175919	-4.44445	8.81167e-06	0.000401035	WDR1	protein_coding
ENSG00000250344.1	1.08163	4.18228	0.941767	4.44088	8.95901e-06	0.000406866	RP11-647P12.1	lncRNA
ENSG00000185942.13	1.36714	3.49767	0.788064	4.4383	9.06721e-06	0.000410898	NKAIN3	protein_coding
ENSG00000162368.14	186.853	-0.879303	0.198178	-4.43694	9.12454e-06	0.000412613	CMPK1	protein_coding
ENSG00000050393.11	144.32	-1.239	0.279311	-4.4359	9.16887e-06	0.000412853	MCUR1	protein_coding
ENSG00000286757.2	1.05077	2.85166	0.642798	4.43632	9.15085e-06	0.000412853	RP11-134O15.3	lncRNA
ENSG00000227036.8	2.84335	2.95545	0.666831	4.43208	9.33295e-06	0.000419349	LINC00511	lncRNA
ENSG00000166473.17	1.3843	3.40612	0.768687	4.43108	9.37604e-06	0.000420392	PKD1L2	polymorphic_pseudogene
ENSG00000280274.1	0.912275	3.33298	0.752869	4.42704	9.55337e-06	0.000427438	RP11-556H2.1	TEC
ENSG00000156639.12	94.4269	-0.912316	0.206106	-4.42644	9.57992e-06	0.000427721	ZFAND3	protein_coding
ENSG00000081479.15	1.69119	3.57694	0.80939	4.4193	9.90219e-06	0.000441179	LRP2	protein_coding
ENSG00000112078.14	144.766	-0.867646	0.196359	-4.41867	9.93098e-06	0.000441532	KCTD20	protein_coding
ENSG00000173542.9	118.737	-1.18381	0.267975	-4.41762	9.97958e-06	0.000441836	MOB1B	protein_coding
ENSG00000187583.11	2.77066	2.13239	0.482656	4.41804	9.9601e-06	0.000441836	PLEKHN1	protein_coding
ENSG00000129152.4	1.41554	4.08377	0.925261	4.41364	1.01648e-05	0.000449095	MYOD1	protein_coding
ENSG00000068308.14	62.2658	-0.54123	0.1227	-4.41101	1.02888e-05	0.000453631	OTUD5	protein_coding
ENSG00000171492.14	40.4761	-1.23364	0.279877	-4.40777	1.0444e-05	0.000459514	LRRC8D	protein_coding
ENSG00000255045.1	10.3774	-1.86865	0.423995	-4.40723	1.04699e-05	0.000459697	RP11-677M14.2	lncRNA
ENSG00000114098.18	67.902	-0.713991	0.162023	-4.40673	1.04942e-05	0.000459809	ARMC8	protein_coding
ENSG00000124772.12	29.1376	-1.01973	0.23153	-4.40432	1.06117e-05	0.000463998	CPNE5	protein_coding
ENSG00000222806.1	3.74838	1.8635	0.423161	4.40375	1.06396e-05	0.000464259	RNA5SP225	rRNA_pseudogene
ENSG00000008988.11	835.826	0.520184	0.118197	4.401	1.07751e-05	0.000469204	RPS20	protein_coding
ENSG00000149781.13	267.213	-0.995075	0.22615	-4.40006	1.08222e-05	0.000470288	FERMT3	protein_coding
ENSG00000066697.15	36.8722	-1.25262	0.284839	-4.39764	1.09434e-05	0.000474582	MSANTD3	protein_coding
ENSG00000243678.12	21.6842	0.713437	0.162267	4.39668	1.09922e-05	0.00047572	NME2	protein_coding
ENSG00000009765.15	0.889297	4.05709	0.922996	4.39557	1.10484e-05	0.000477176	IYD	protein_coding
ENSG00000174485.16	124.441	-0.697324	0.15868	-4.39452	1.11018e-05	0.000478506	DENND4A	protein_coding
ENSG00000196090.12	1.32135	3.118	0.709795	4.39282	1.11891e-05	0.000481289	PTPRT	protein_coding
ENSG00000049323.16	147.485	-1.50639	0.342967	-4.39223	1.12195e-05	0.000481353	LTBP1	protein_coding
ENSG00000146648.20	2.50341	2.44827	0.55745	4.39191	1.1236e-05	0.000481353	EGFR	protein_coding
ENSG00000106392.11	23.833	-0.886241	0.202063	-4.38597	1.15472e-05	0.000493684	C1GALT1	protein_coding
ENSG00000068796.19	660.057	-1.28538	0.293324	-4.38211	1.17534e-05	0.000501487	KIF2A	protein_coding
ENSG00000156515.24	245.832	-0.782702	0.178833	-4.37671	1.20484e-05	0.000513038	HK1	protein_coding
ENSG00000078114.19	7.60408	1.28592	0.293843	4.3762	1.20766e-05	0.000513207	NEBL	protein_coding
ENSG00000183549.10	0.844784	3.33471	0.762344	4.37429	1.21831e-05	0.00051451	ACSM5	protein_coding
ENSG00000237264.4	11.9505	-1.2079	0.276093	-4.37498	1.21444e-05	0.00051451	FTH1P11	processed_pseudogene
ENSG00000243147.8	14.116	0.709037	0.162106	4.3739	1.22045e-05	0.00051451	MRPL33	protein_coding
ENSG00000254377.6	3.29967	3.95217	0.903454	4.37451	1.21704e-05	0.00051451	MIR124-2HG	lncRNA
ENSG00000199523.1	8.55568	1.6051	0.367271	4.37034	1.24056e-05	0.000521946	RNA5SP226	rRNA_pseudogene
ENSG00000264275.1	4.62639	-1.4565	0.333348	-4.36932	1.24636e-05	0.000523347	RN7SL753P	misc_RNA
ENSG00000275305.1	2.61744	2.67295	0.612205	4.3661	1.26487e-05	0.000530066	RNA5SP528	rRNA
ENSG00000148935.11	1.36708	2.30846	0.528848	4.36507	1.27082e-05	0.000531507	GAS2	protein_coding
ENSG00000172794.20	116.613	-1.18541	0.271733	-4.36241	1.2864e-05	0.000536965	RAB37	protein_coding
ENSG00000157600.12	45.9378	-1.0677	0.244865	-4.36037	1.29843e-05	0.000540917	TMEM164	protein_coding
ENSG00000199994.1	62.3524	1.46068	0.335074	4.35926	1.30504e-05	0.000542605	RNA5SP145	rRNA_pseudogene
ENSG00000053747.17	2.42657	2.30509	0.529064	4.35692	1.31905e-05	0.000545788	LAMA3	protein_coding
ENSG00000071051.14	143.322	-1.16042	0.266304	-4.3575	1.31559e-05	0.000545788	NCK2	protein_coding
ENSG00000074803.20	0.744639	3.55421	0.815896	4.3562	1.3234e-05	0.000545788	SLC12A1	protein_coding
ENSG00000096968.14	109.815	-0.616528	0.141541	-4.35584	1.32559e-05	0.000545788	JAK2	protein_coding
ENSG00000168509.20	0.97783	3.97661	0.912844	4.35629	1.32286e-05	0.000545788	HJV	protein_coding
ENSG00000154229.12	45.3056	-1.05921	0.24323	-4.35478	1.33201e-05	0.000547365	PRKCA	protein_coding
ENSG00000197467.17	1.36995	3.16832	0.727671	4.35405	1.33643e-05	0.000548118	COL13A1	protein_coding
ENSG00000119938.9	2.08036	2.13203	0.489748	4.35333	1.34085e-05	0.000548868	PPP1R3C	protein_coding
ENSG00000099194.6	10.7758	1.21298	0.278831	4.35022	1.35999e-05	0.000555625	SCD	protein_coding
ENSG00000227376.1	23.4422	-1.10052	0.253091	-4.3483	1.37194e-05	0.00055943	FTH1P16	processed_pseudogene
ENSG00000156928.5	11.6562	1.01753	0.234045	4.34758	1.37649e-05	0.000560205	MALSU1	protein_coding
ENSG00000080503.24	236.62	-0.370235	0.0851849	-4.34625	1.38486e-05	0.000562528	SMARCA2	protein_coding
ENSG00000011638.11	5.5818	-1.35672	0.312659	-4.33929	1.42946e-05	0.000578602	TMEM159	protein_coding
ENSG00000176678.6	1.41361	3.79496	0.874571	4.33922	1.4299e-05	0.000578602	FOXL1	protein_coding
ENSG00000069966.19	41.3379	-1.29855	0.299393	-4.33727	1.4426e-05	0.000580854	GNB5	protein_coding
ENSG00000112186.12	0.935296	3.95546	0.912085	4.33672	1.44625e-05	0.000580854	CAP2	protein_coding
ENSG00000188338.15	0.591346	4.02261	0.927352	4.33774	1.43953e-05	0.000580854	SLC38A3	protein_coding
ENSG00000279476.1	2.92767	2.3264	0.536446	4.33669	1.44644e-05	0.000580854	RP11-391L3.3	TEC
ENSG00000196876.18	1.99209	2.56482	0.592364	4.3298	1.49248e-05	0.000598206	SCN8A	protein_coding
ENSG00000138757.15	144.114	-0.608367	0.140533	-4.329	1.49787e-05	0.000599235	G3BP2	protein_coding
ENSG00000085832.17	153.106	-0.39536	0.0914195	-4.32468	1.52753e-05	0.000602004	EPS15	protein_coding
ENSG00000104763.20	126.069	-1.21625	0.281232	-4.32474	1.52715e-05	0.000602004	ASAH1	protein_coding
ENSG00000120727.13	266.53	-0.760625	0.175871	-4.32491	1.52593e-05	0.000602004	PAIP2	protein_coding
ENSG00000125148.7	92.9215	1.05175	0.243165	4.32523	1.52374e-05	0.000602004	MT2A	protein_coding
ENSG00000137941.17	7.67524	-1.76868	0.408975	-4.32468	1.52755e-05	0.000602004	TTLL7	protein_coding
ENSG00000161267.12	6.02258	1.21996	0.28201	4.32595	1.51878e-05	0.000602004	BDH1	protein_coding
ENSG00000186111.11	48.2448	-0.658618	0.152245	-4.32605	1.51804e-05	0.000602004	PIP5K1C	protein_coding
ENSG00000266720.2	3.36871	-1.51247	0.349505	-4.32748	1.50827e-05	0.000602004	RN7SL14P	misc_RNA
ENSG00000204929.13	1.06541	3.88411	0.898385	4.32344	1.53618e-05	0.00060428	AC074391.1	lncRNA
ENSG00000125676.20	78.7515	-0.515515	0.119599	-4.31037	1.62981e-05	0.000637554	THOC2	protein_coding
ENSG00000137145.21	68.4523	-0.87896	0.203914	-4.31044	1.62928e-05	0.000637554	DENND4C	protein_coding
ENSG00000228918.4	0.766597	3.84443	0.891844	4.31065	1.62772e-05	0.000637554	LINC01344	lncRNA
ENSG00000128245.15	319.853	-0.990746	0.230009	-4.30743	1.65162e-05	0.000644895	YWHAH	protein_coding
ENSG00000166317.12	0.872284	3.90859	0.908053	4.30436	1.67465e-05	0.000652684	SYNPO2L	protein_coding
ENSG00000148357.17	1.74898	2.93824	0.682897	4.30262	1.6879e-05	0.000656636	HMCN2	protein_coding
ENSG00000124762.14	49.5432	-1.1358	0.264051	-4.30142	1.69706e-05	0.00065778	CDKN1A	protein_coding
ENSG00000189403.15	226.133	-0.679812	0.158036	-4.30164	1.69539e-05	0.00065778	HMGB1	protein_coding
ENSG00000127947.16	514.853	-1.04044	0.241946	-4.30031	1.7056e-05	0.000659491	PTPN12	protein_coding
ENSG00000132824.14	70.3804	-0.92238	0.214511	-4.29992	1.70856e-05	0.000659491	SERINC3	protein_coding
ENSG00000164116.17	84.4245	-1.44027	0.334975	-4.29963	1.71082e-05	0.000659491	GUCY1A1	protein_coding
ENSG00000103067.14	0.808075	3.36152	0.782239	4.29731	1.72881e-05	0.000665215	ESRP2	protein_coding
ENSG00000224699.9	2.087	1.97141	0.458833	4.29659	1.73447e-05	0.000666182	LAMTOR5-AS1	lncRNA
ENSG00000144406.19	1.8906	3.00629	0.700477	4.29177	1.77252e-05	0.00067956	UNC80	protein_coding
ENSG00000127241.18	2.26659	2.41667	0.563556	4.28825	1.80088e-05	0.000689187	MASP1	protein_coding
ENSG00000117155.17	74.3746	-1.19529	0.278839	-4.28667	1.81375e-05	0.000689332	SSX2IP	protein_coding
ENSG00000127838.14	47.2849	-1.16871	0.272667	-4.2862	1.81755e-05	0.000689332	PNKD	protein_coding
ENSG00000160460.16	0.964815	3.56922	0.832653	4.28656	1.81461e-05	0.000689332	SPTBN4	protein_coding
ENSG00000198618.5	14.1678	-0.771593	0.180009	-4.28642	1.81577e-05	0.000689332	PPIAP22	processed_pseudogene
ENSG00000286215.1	2.03856	3.23123	0.753744	4.28691	1.81178e-05	0.000689332	VIM2P	transcribed_processed_pseudogene
ENSG00000150093.20	453.573	-1.54561	0.361067	-4.28068	1.86323e-05	0.000705394	ITGB1	protein_coding
ENSG00000198838.14	3.19997	2.13264	0.498284	4.27996	1.86925e-05	0.000706411	RYR3	protein_coding
ENSG00000127533.4	7.93899	-1.75794	0.410803	-4.27927	1.87509e-05	0.000707352	F2RL3	protein_coding
ENSG00000187867.10	0.809879	3.63162	0.848928	4.27789	1.88674e-05	0.000710482	PALM3	protein_coding
ENSG00000138326.21	538.449	0.470752	0.110085	4.27627	1.90047e-05	0.000714382	RPS24	protein_coding
ENSG00000240405.7	1.07031	4.02152	0.940693	4.27506	1.91083e-05	0.000717001	SAMMSON	lncRNA
ENSG00000182405.6	1.32262	2.32757	0.544761	4.27264	1.93172e-05	0.000723558	PGBD4	protein_coding
ENSG00000169756.16	421.58	-1.27375	0.298273	-4.2704	1.95127e-05	0.000729588	LIMS1	protein_coding
ENSG00000166086.13	132.456	-1.79256	0.420021	-4.26778	1.97427e-05	0.000736888	JAM3	protein_coding
ENSG00000110934.13	567.822	-0.644465	0.151045	-4.26671	1.98377e-05	0.00073913	BIN2	protein_coding
ENSG00000014216.16	137	-0.841521	0.197285	-4.26551	1.99446e-05	0.000741807	CAPN1	protein_coding
ENSG00000166963.13	132.868	-1.68256	0.394603	-4.26392	2.00867e-05	0.00074578	MAP1A	protein_coding
ENSG00000132471.12	198.278	-0.858661	0.201511	-4.26111	2.03411e-05	0.000752586	WBP2	protein_coding
ENSG00000286138.1	2.82401	2.57683	0.60472	4.26119	2.03344e-05	0.000752586	CTD-3193O13.16	lncRNA
ENSG00000182329.14	0.880461	3.73907	0.8777	4.26008	2.04356e-05	0.000754763	KIAA2012	protein_coding
ENSG00000108231.14	1.37258	4.20493	0.987415	4.25852	2.05785e-05	0.000758717	LGI1	protein_coding
ENSG00000129514.8	0.614248	3.85178	0.905045	4.2559	2.08213e-05	0.00076104	FOXA1	protein_coding
ENSG00000134389.10	0.842945	3.84806	0.90403	4.25657	2.07588e-05	0.00076104	CFHR5	protein_coding
ENSG00000143632.15	1.2666	3.07818	0.723216	4.25624	2.0789e-05	0.00076104	ACTA1	protein_coding
ENSG00000164749.13	0.538837	4.21601	0.990342	4.25712	2.07074e-05	0.00076104	HNF4G	protein_coding
ENSG00000167491.18	153.519	-0.434596	0.102094	-4.25681	2.0736e-05	0.00076104	GATAD2A	protein_coding
ENSG00000254101.7	1.56572	3.42776	0.805521	4.25534	2.08733e-05	0.000761623	LINC02055	lncRNA
ENSG00000149256.16	1.24965	3.53172	0.830193	4.25409	2.09898e-05	0.000761932	TENM4	protein_coding
ENSG00000152601.18	728.535	-0.948359	0.222917	-4.25431	2.09697e-05	0.000761932	MBNL1	protein_coding
ENSG00000166340.18	65.7723	-1.3629	0.320334	-4.25461	2.09417e-05	0.000761932	TPP1	protein_coding
ENSG00000233008.6	0.977502	3.25216	0.764756	4.25255	2.11347e-05	0.000765881	LINC01725	lncRNA
ENSG00000205476.9	5.09734	1.10853	0.260826	4.25005	2.13724e-05	0.000773171	CCDC85C	protein_coding
ENSG00000035403.18	898.76	-1.58348	0.372932	-4.24602	2.17598e-05	0.000784503	VCL	protein_coding
ENSG00000182256.13	0.912861	3.75739	0.884875	4.24625	2.17382e-05	0.000784503	GABRG3	protein_coding
ENSG00000048740.18	159.387	-0.465723	0.109701	-4.24538	2.18222e-05	0.000785414	CELF2	protein_coding
ENSG00000185963.14	101.278	-0.948162	0.223467	-4.24296	2.20594e-05	0.000792605	BICD2	protein_coding
ENSG00000155368.17	88.9333	0.551503	0.130019	4.24173	2.21806e-05	0.000794261	DBI	protein_coding
ENSG00000254893.6	19.9092	-1.05444	0.248569	-4.24204	2.21501e-05	0.000794261	RAP1BL	translated_processed_pseudogene
ENSG00000236552.2	51.5315	-0.892235	0.210417	-4.24032	2.23198e-05	0.000797896	RPL13AP5	processed_pseudogene
ENSG00000184602.6	136.778	-1.19747	0.282432	-4.23985	2.23672e-05	0.000798243	SNN	protein_coding
ENSG00000157851.17	1.16122	3.39291	0.80032	4.23944	2.24075e-05	0.000798334	DPYSL5	protein_coding
ENSG00000253301.6	1.15152	4.27216	1.008	4.23823	2.25285e-05	0.000801296	LINC01606	lncRNA
ENSG00000254607.2	0.898064	4.86735	1.14862	4.23755	2.25976e-05	0.000802405	RP11-115C10.1	lncRNA
ENSG00000077549.19	288.312	-0.45905	0.108363	-4.23623	2.27305e-05	0.00080577	CAPZB	protein_coding
ENSG00000102908.22	98.3973	-0.744532	0.17582	-4.23463	2.28933e-05	0.000807484	NFAT5	protein_coding
ENSG00000113790.11	4.33752	1.23716	0.29214	4.23484	2.28716e-05	0.000807484	EHHADH	protein_coding
ENSG00000204592.9	1078.23	-1.12115	0.264724	-4.23516	2.28393e-05	0.000807484	HLA-E	protein_coding
ENSG00000083067.24	2.08096	3.14182	0.742282	4.23265	2.3095e-05	0.000813245	TRPM3	protein_coding
ENSG00000164061.5	1.65498	2.3333	0.551577	4.23023	2.33449e-05	0.000820678	BSN	protein_coding
ENSG00000210151.2	25.5356	-1.67834	0.39717	-4.22574	2.38154e-05	0.000835829	MT-TS1	Mt_tRNA
ENSG00000081154.12	131.037	-0.666303	0.157722	-4.22454	2.39429e-05	0.000838912	PCNP	protein_coding
ENSG00000154518.10	26.4156	0.612759	0.145065	4.22404	2.39961e-05	0.000839388	ATP5MC3	protein_coding
ENSG00000008083.14	109.897	-0.692531	0.164002	-4.2227	2.41395e-05	0.000843012	JARID2	protein_coding
ENSG00000232973.13	2.30337	2.0067	0.475494	4.22025	2.44029e-05	0.000849714	CYP1B1-AS1	lncRNA
ENSG00000269378.1	1.39806	-2.58901	0.613486	-4.22017	2.44118e-05	0.000849714	ITGB1P1	processed_pseudogene
ENSG00000152578.13	0.680385	4.21171	0.998098	4.21974	2.44588e-05	0.000849953	GRIA4	protein_coding
ENSG00000163320.12	88.3335	-0.576897	0.136735	-4.21909	2.45289e-05	0.000850992	CGGBP1	protein_coding
ENSG00000201818.1	2.59038	2.89208	0.686571	4.21235	2.52724e-05	0.000875352	RNY4P17	misc_RNA
ENSG00000148908.15	353.718	-1.13078	0.26855	-4.21068	2.54606e-05	0.000880428	RGS10	protein_coding
ENSG00000183230.18	1.76267	2.96823	0.705048	4.20996	2.55414e-05	0.000881784	CTNNA3	protein_coding
ENSG00000179915.24	1.8624	3.2058	0.761955	4.20734	2.58394e-05	0.000890616	NRXN1	protein_coding
ENSG00000146039.11	1.39565	3.39148	0.806733	4.20397	2.62279e-05	0.000901757	SLC17A4	protein_coding
ENSG00000178722.13	2.56032	3.20942	0.763457	4.20379	2.62478e-05	0.000901757	C5orf64	lncRNA
ENSG00000107249.24	2.33679	1.81211	0.431205	4.20243	2.6406e-05	0.000905722	GLIS3	protein_coding
ENSG00000005249.13	582.427	-1.60899	0.382904	-4.20206	2.64495e-05	0.000905746	PRKAR2B	protein_coding
ENSG00000106336.13	1.11199	2.76991	0.659494	4.20006	2.66848e-05	0.000912329	FBXO24	protein_coding
ENSG00000106868.17	103.248	-1.16614	0.278208	-4.19163	2.7696e-05	0.000945373	SUSD1	protein_coding
ENSG00000178429.9	5.76236	-1.39131	0.332027	-4.19036	2.78517e-05	0.000949156	RPS3AP5	processed_pseudogene
ENSG00000006788.14	1.08953	3.70109	0.883387	4.18966	2.79371e-05	0.000950402	MYH13	protein_coding
ENSG00000100243.21	156.42	-1.16341	0.277708	-4.18933	2.79781e-05	0.000950402	CYB5R3	protein_coding
ENSG00000116785.14	0.855247	4.7292	1.12906	4.18861	2.80667e-05	0.000951884	CFHR3	protein_coding
ENSG00000166206.15	0.840067	3.45977	0.826118	4.18799	2.81438e-05	0.000952973	GABRB3	protein_coding
ENSG00000112337.11	0.661506	4.80324	1.14858	4.18191	2.89074e-05	0.000977265	SLC17A2	protein_coding
ENSG00000075151.23	217.562	-0.878317	0.210049	-4.18149	2.89601e-05	0.000977486	EIF4G3	protein_coding
ENSG00000011454.18	62.1814	-0.676243	0.161801	-4.17947	2.92186e-05	0.00098464	RABGAP1	protein_coding
ENSG00000055609.21	353.481	-0.591047	0.14153	-4.17613	2.96511e-05	0.000992889	KMT2C	protein_coding
ENSG00000112787.14	50.6866	-0.638643	0.152899	-4.17688	2.95537e-05	0.000992889	FBRSL1	protein_coding
ENSG00000178401.16	0.720073	4.58208	1.09709	4.17656	2.9595e-05	0.000992889	DNAJC22	protein_coding
ENSG00000242593.7	1.07233	3.89716	0.933146	4.17636	2.96207e-05	0.000992889	RP5-921G16.1	lncRNA
ENSG00000187048.13	0.757654	4.19639	1.00502	4.17543	2.97427e-05	0.000994384	CYP4A11	protein_coding
ENSG00000162434.13	262.803	-0.322905	0.0773485	-4.17467	2.98417e-05	0.000996118	JAK1	protein_coding
ENSG00000210107.1	31.4407	-1.68977	0.404937	-4.17293	3.00703e-05	0.00100217	MT-TQ	Mt_tRNA
ENSG00000125691.14	763.12	0.502071	0.120333	4.17235	3.01469e-05	0.00100282	RPL23	protein_coding
ENSG00000287263.1	24.0229	-1.13725	0.272588	-4.17207	3.01845e-05	0.00100282	CTD-2201E18.8	lncRNA
ENSG00000229781.1	0.615419	3.67717	0.881684	4.17062	3.03769e-05	0.00100763	RRN3P4	processed_pseudogene
ENSG00000204525.17	577.178	-0.963785	0.231113	-4.1702	3.04338e-05	0.00100793	HLA-C	protein_coding
ENSG00000185236.12	93.1275	-0.662548	0.158898	-4.16966	3.05057e-05	0.00100874	RAB11B	protein_coding
ENSG00000223361.5	4.59146	-1.39835	0.335403	-4.16916	3.05728e-05	0.00100938	FTH1P10	transcribed_processed_pseudogene
ENSG00000074370.18	161.784	-1.37057	0.328905	-4.16706	3.08553e-05	0.00101396	ATP2A3	protein_coding
ENSG00000112977.16	169.739	-1.03989	0.24953	-4.16741	3.08076e-05	0.00101396	DAP	protein_coding
ENSG00000150867.14	504.505	-0.739236	0.177399	-4.16708	3.08525e-05	0.00101396	PIP4K2A	protein_coding
ENSG00000197893.14	0.859437	4.44819	1.06804	4.16483	3.11589e-05	0.00102235	NRAP	protein_coding
ENSG00000210140.1	19.724	-1.55881	0.374398	-4.1635	3.13405e-05	0.00102672	MT-TC	Mt_tRNA
ENSG00000173530.6	3.07887	1.66901	0.401062	4.16148	3.16191e-05	0.00103265	TNFRSF10D	protein_coding
ENSG00000265313.7	1.04308	3.15361	0.757789	4.16159	3.16036e-05	0.00103265	LINC01476	lncRNA
ENSG00000165572.8	18.8022	1.37232	0.329863	4.16027	3.17872e-05	0.00103654	KBTBD6	protein_coding
ENSG00000248527.1	527.637	-1.37918	0.331864	-4.15587	3.24054e-05	0.00105507	MTATP6P1	unprocessed_pseudogene
ENSG00000135334.9	119.206	-0.842314	0.202703	-4.15541	3.24703e-05	0.00105556	AKIRIN2	protein_coding
ENSG00000153086.14	0.639526	4.14488	0.997919	4.15352	3.27396e-05	0.00106245	ACMSD	protein_coding
ENSG00000185896.11	44.5834	-1.01004	0.243212	-4.15293	3.28241e-05	0.00106245	LAMP1	protein_coding
ENSG00000208009.1	0.730579	3.62425	0.872709	4.15287	3.28329e-05	0.00106245	MIR130A	miRNA
ENSG00000148700.15	215.628	-0.619514	0.149233	-4.15133	3.30552e-05	0.00106801	ADD3	protein_coding
ENSG00000064961.19	49.3699	-0.720471	0.173592	-4.15038	3.31926e-05	0.00107082	HMG20B	protein_coding
ENSG00000243365.3	2.15279	-1.58052	0.380873	-4.14973	3.32871e-05	0.00107223	RN7SL278P	misc_RNA
ENSG00000258102.5	10.9743	-1.10109	0.265405	-4.14871	3.3435e-05	0.00107536	MAP1LC3B2	protein_coding
ENSG00000222489.1	4.248	2.1705	0.523377	4.14711	3.36692e-05	0.00108125	SNORA79B	snoRNA
ENSG00000206820.1	0.889325	3.45166	0.832435	4.14646	3.37648e-05	0.00108267	RNU1-138P	snRNA
ENSG00000090266.13	37.5072	0.58145	0.140286	4.14474	3.40194e-05	0.0010859	NDUFB2	protein_coding
ENSG00000114978.18	292.423	-0.479745	0.115734	-4.14522	3.39487e-05	0.0010859	MOB1A	protein_coding
ENSG00000287222.1	0.69404	3.08358	0.743967	4.14478	3.40134e-05	0.0010859	ABC12-46663800M24.2	lncRNA
ENSG00000157423.18	1.61199	3.47407	0.838326	4.14406	3.41214e-05	0.00108752	HYDIN	protein_coding
ENSG00000056998.20	0.689385	4.19579	1.01328	4.1408	3.46091e-05	0.00110132	GYG2	protein_coding
ENSG00000106537.8	7.63063	-1.35908	0.32827	-4.14013	3.47107e-05	0.00110132	TSPAN13	protein_coding
ENSG00000180628.15	180.415	-1.02048	0.246469	-4.14042	3.46668e-05	0.00110132	PCGF5	protein_coding
ENSG00000142046.15	13.4127	-1.09116	0.263676	-4.13824	3.49982e-05	0.00110878	TMEM91	protein_coding
ENSG00000163251.4	2.59355	1.79386	0.433586	4.13726	3.51485e-05	0.00111188	FZD5	protein_coding
ENSG00000107438.9	265.534	-1.18361	0.286199	-4.13561	3.54017e-05	0.00111822	PDLIM1	protein_coding
ENSG00000100994.12	53.9844	-0.988216	0.239028	-4.13431	3.56019e-05	0.00112287	PYGB	protein_coding
ENSG00000260916.8	23.4725	-1.23074	0.297825	-4.13243	3.58949e-05	0.00113042	CCPG1	protein_coding
ENSG00000229117.9	153.888	0.437037	0.10583	4.12961	3.63377e-05	0.00114267	RPL41	protein_coding
ENSG00000154556.18	9.98728	1.15425	0.279749	4.12602	3.69094e-05	0.00115892	SORBS2	protein_coding
ENSG00000127184.13	451.517	0.48709	0.118067	4.12553	3.69882e-05	0.00115968	COX7C	protein_coding
ENSG00000148175.13	217.691	-1.2417	0.301056	-4.12449	3.71565e-05	0.00116323	STOM	protein_coding
ENSG00000233183.3	1.27244	3.84469	0.932327	4.12376	3.72737e-05	0.00116517	RP3-468B3.2	lncRNA
ENSG00000158985.14	167.681	-0.588088	0.142664	-4.12219	3.75295e-05	0.00117144	CDC42SE2	protein_coding
ENSG00000182985.18	2.25577	2.18199	0.529568	4.12032	3.78348e-05	0.00117923	CADM1	protein_coding
ENSG00000075643.6	0.772388	2.98307	0.724988	4.11464	3.87781e-05	0.00120366	MOCOS	protein_coding
ENSG00000078295.17	1.25006	3.34264	0.812457	4.11424	3.88462e-05	0.00120366	ADCY2	protein_coding
ENSG00000187653.11	49.1787	-1.04266	0.25338	-4.115	3.87178e-05	0.00120366	TMSB4XP8	processed_pseudogene
ENSG00000198736.12	61.5825	0.843236	0.204954	4.11426	3.88416e-05	0.00120366	MSRB1	protein_coding
ENSG00000200558.1	43.7988	1.58412	0.385128	4.11323	3.90153e-05	0.00120537	RNA5SP429	rRNA_pseudogene
ENSG00000256162.2	0.532791	4.60965	1.12064	4.11341	3.89859e-05	0.00120537	SMLR1	protein_coding
ENSG00000130988.13	0.464841	3.05175	0.742056	4.11256	3.91299e-05	0.0012054	RGN	protein_coding
ENSG00000256745.1	5.537	-1.20777	0.293674	-4.11261	3.91216e-05	0.0012054	ARPC3P3	processed_pseudogene
ENSG00000187134.14	5.32009	1.75816	0.427551	4.11216	3.91979e-05	0.00120574	AKR1C1	protein_coding
ENSG00000105401.9	160.444	-0.401098	0.0975975	-4.10972	3.9614e-05	0.00121676	CDC37	protein_coding
ENSG00000253683.1	1.99855	-1.76291	0.429349	-4.10601	4.02552e-05	0.00123467	CTB-79E8.3	processed_pseudogene
ENSG00000130227.17	100.715	-0.703651	0.17145	-4.10411	4.05867e-05	0.00124188	XPO7	protein_coding
ENSG00000130755.13	122.743	0.388054	0.0945552	4.10399	4.06077e-05	0.00124188	GMFG	protein_coding
ENSG00000116688.18	117.226	-0.858116	0.209162	-4.10264	4.08454e-05	0.00124627	MFN2	protein_coding
ENSG00000160213.9	58.1487	0.477653	0.116429	4.10251	4.08689e-05	0.00124627	CSTB	protein_coding
ENSG00000164405.11	70.8391	0.517711	0.126205	4.10214	4.0935e-05	0.00124649	UQCRQ	protein_coding
ENSG00000106688.12	0.686661	2.95342	0.720099	4.10141	4.10634e-05	0.0012486	SLC1A1	protein_coding
ENSG00000131100.13	88.8178	-0.592438	0.144499	-4.09995	4.13239e-05	0.00125472	ATP6V1E1	protein_coding
ENSG00000252211.1	2.47048	2.50665	0.611573	4.09869	4.15503e-05	0.00125978	RNA5SP473	rRNA_pseudogene
ENSG00000260239.2	1.70558	2.9066	0.70992	4.09427	4.23507e-05	0.00128222	LINC02533	lncRNA
ENSG00000165495.16	1.3305	3.11811	0.761817	4.09298	4.25855e-05	0.00128748	PKNOX2	protein_coding
ENSG00000162949.16	1.97544	2.71438	0.663478	4.09113	4.29274e-05	0.00129597	CAPN13	protein_coding
ENSG00000142449.13	1.21202	3.61195	0.883078	4.09018	4.31041e-05	0.00129782	FBN3	protein_coding
ENSG00000151715.8	0.677817	3.25214	0.795117	4.09014	4.31115e-05	0.00129782	TMEM45B	protein_coding
ENSG00000149084.13	7.75989	-1.14304	0.279761	-4.08578	4.39294e-05	0.00132056	HSD17B12	protein_coding
ENSG00000254092.2	1.32416	3.06513	0.750457	4.08435	4.42013e-05	0.00132685	RP11-369E15.3	lncRNA
ENSG00000163825.5	0.827509	3.96136	0.970947	4.07989	4.50572e-05	0.00135063	RTP3	protein_coding
ENSG00000118804.9	0.56439	2.74971	0.674139	4.07884	4.52603e-05	0.00135211	STBD1	protein_coding
ENSG00000135094.11	0.914627	2.9696	0.728085	4.07865	4.52982e-05	0.00135211	SDS	protein_coding
ENSG00000230043.1	8.98659	-1.30714	0.320437	-4.07923	4.51846e-05	0.00135211	TMSB4XP6	processed_pseudogene
ENSG00000152291.14	115.985	-0.81685	0.200291	-4.07832	4.53626e-05	0.00135213	TGOLN2	protein_coding
ENSG00000202056.1	1.32386	2.99255	0.734159	4.07616	4.57846e-05	0.00136278	RNA5SP19	rRNA_pseudogene
ENSG00000006125.18	127.287	-0.482922	0.118505	-4.07513	4.5988e-05	0.00136691	AP2B1	protein_coding
ENSG00000119280.17	72.8332	-1.31846	0.323727	-4.07275	4.64621e-05	0.00137907	C1orf198	protein_coding
ENSG00000187079.20	3.64874	1.43454	0.352379	4.07101	4.68099e-05	0.00138745	TEAD1	protein_coding
ENSG00000122483.17	38.1942	-0.699158	0.171858	-4.06822	4.73732e-05	0.00140218	CCDC18	protein_coding
ENSG00000049449.10	2.92656	1.50606	0.370408	4.06595	4.78369e-05	0.00141393	RCN1	protein_coding
ENSG00000022267.19	44.9218	-1.40136	0.344896	-4.06314	4.84174e-05	0.00142511	FHL1	protein_coding
ENSG00000140416.23	185.207	-1.2903	0.317528	-4.06357	4.83281e-05	0.00142511	TPM1	protein_coding
ENSG00000176046.9	6.16956	1.4523	0.357426	4.06324	4.83968e-05	0.00142511	NUPR1	protein_coding
ENSG00000107282.8	2.90223	1.86155	0.458243	4.06237	4.85776e-05	0.00142586	APBA1	protein_coding
ENSG00000167315.18	16.8619	0.689251	0.169662	4.06249	4.85512e-05	0.00142586	ACAA2	protein_coding
ENSG00000173406.16	1.06883	3.47524	0.85563	4.06162	4.87339e-05	0.00142847	DAB1	protein_coding
ENSG00000127527.14	42.2414	-0.634174	0.156232	-4.05917	4.9247e-05	0.00143056	EPS15L1	protein_coding
ENSG00000134297.6	15.6877	-1.22235	0.301085	-4.05983	4.91087e-05	0.00143056	PLEKHA8P1	transcribed_processed_pseudogene
ENSG00000137801.11	253.857	-1.55511	0.38304	-4.05991	4.90923e-05	0.00143056	THBS1	protein_coding
ENSG00000146386.8	55.947	0.481082	0.118502	4.05971	4.91336e-05	0.00143056	ABRACL	protein_coding
ENSG00000171792.11	13.1383	0.773148	0.190476	4.05902	4.92784e-05	0.00143056	RHNO1	protein_coding
ENSG00000198216.12	2.91743	2.02296	0.498244	4.06018	4.90348e-05	0.00143056	CACNA1E	protein_coding
ENSG00000198900.7	277.244	-0.327873	0.0807683	-4.05943	4.91936e-05	0.00143056	TOP1	protein_coding
ENSG00000101680.15	1.17794	3.5041	0.86351	4.05798	4.94999e-05	0.00143485	LAMA1	protein_coding
ENSG00000205038.12	82.7847	-1.40197	0.345509	-4.05768	4.95618e-05	0.00143485	PKHD1L1	protein_coding
ENSG00000105258.9	23.5189	0.58593	0.144548	4.05353	5.04503e-05	0.00145846	POLR2I	protein_coding
ENSG00000145604.17	10.8859	0.794294	0.195966	4.05323	5.05151e-05	0.00145846	SKP2	protein_coding
ENSG00000222426.1	3.76266	2.80356	0.691778	4.05268	5.06332e-05	0.00145988	RNU2-50P	snRNA
ENSG00000137198.10	52.0842	-1.26651	0.312631	-4.05112	5.09726e-05	0.00146766	GMPR	protein_coding
ENSG00000234948.2	0.958018	3.672	0.906735	4.0497	5.12842e-05	0.00147463	LINC01524	lncRNA
ENSG00000101972.19	206.023	-0.28824	0.0712155	-4.04744	5.17806e-05	0.00148286	STAG2	protein_coding
ENSG00000198804.2	4253.37	-1.25606	0.31031	-4.04774	5.17148e-05	0.00148286	MT-CO1	protein_coding
ENSG00000231028.9	0.948191	3.11771	0.770259	4.04762	5.17419e-05	0.00148286	LINC00271	lncRNA
ENSG00000103460.17	0.503775	3.82324	0.945276	4.04457	5.24182e-05	0.00149909	TOX3	protein_coding
ENSG00000259834.1	14.1879	-1.05948	0.26208	-4.0426	5.28623e-05	0.00150975	RP11-284N8.3	lncRNA
ENSG00000015532.10	7.72245	-1.47388	0.364894	-4.0392	5.36337e-05	0.0015258	XYLT2	protein_coding
ENSG00000206503.13	416.16	-1.0008	0.247755	-4.03948	5.35704e-05	0.0015258	HLA-A	protein_coding
ENSG00000254211.6	0.794333	3.67742	0.910511	4.03886	5.37127e-05	0.0015258	LINC01485	lncRNA
ENSG00000271860.7	1.09625	3.3114	0.819886	4.03886	5.37115e-05	0.0015258	RP11-436D23.1	lncRNA
ENSG00000147724.12	1.10605	3.73784	0.925552	4.03849	5.37953e-05	0.0015261	FAM135B	protein_coding
ENSG00000172159.16	88.4623	-1.00493	0.248949	-4.03669	5.42103e-05	0.00153581	FRMD3	protein_coding
ENSG00000117114.20	4.78083	1.42316	0.352765	4.03429	5.47676e-05	0.00154953	ADGRL2	protein_coding
ENSG00000215156.5	0.932149	3.37241	0.836247	4.0328	5.5117e-05	0.00155733	RP11-1023L17.2	processed_pseudogene
ENSG00000182732.18	30.8061	-1.57749	0.391313	-4.03128	5.54733e-05	0.00156414	RGS6	protein_coding
ENSG00000227115.8	1.41618	3.7019	0.918324	4.03115	5.55057e-05	0.00156414	LINC01630	lncRNA
ENSG00000158486.13	1.52516	3.23886	0.803615	4.03036	5.56922e-05	0.00156523	DNAH3	protein_coding
ENSG00000163191.6	376.21	0.664828	0.16495	4.03048	5.56629e-05	0.00156523	S100A11	protein_coding
ENSG00000179855.9	24.3334	-1.22965	0.305165	-4.02946	5.59049e-05	0.00156912	GIPC3	protein_coding
ENSG00000198899.2	2429.43	-1.30994	0.325215	-4.02793	5.62703e-05	0.00157728	MT-ATP6	protein_coding
ENSG00000184260.6	127.115	0.549381	0.136417	4.02723	5.64376e-05	0.00157988	H2AC20	protein_coding
ENSG00000163395.17	1.08224	3.78337	0.939569	4.02671	5.6563e-05	0.0015813	IGFN1	protein_coding
ENSG00000175311.7	0.790409	3.2478	0.806814	4.02547	5.68615e-05	0.00158755	ANKS4B	protein_coding
ENSG00000115414.21	10.3317	1.3705	0.340495	4.02503	5.69672e-05	0.0015884	FN1	protein_coding
ENSG00000103657.14	203.22	-0.403719	0.100334	-4.02374	5.72816e-05	0.00159088	HERC1	protein_coding
ENSG00000126522.17	7.15758	0.98006	0.243561	4.02388	5.7246e-05	0.00159088	ASL	protein_coding
ENSG00000173852.15	20.2852	-1.30051	0.323182	-4.0241	5.71939e-05	0.00159088	DPY19L1	protein_coding
ENSG00000150893.11	1.00762	3.52556	0.876858	4.02067	5.80333e-05	0.00160334	FREM2	protein_coding
ENSG00000175216.15	84.9834	-0.491885	0.122319	-4.02132	5.7873e-05	0.00160334	CKAP5	protein_coding
ENSG00000234899.11	0.847571	3.59973	0.895258	4.02089	5.79782e-05	0.00160334	SOX9-AS1	lncRNA
ENSG00000286071.1	1.30782	3.43636	0.85461	4.02097	5.79587e-05	0.00160334	DISC2	lncRNA
ENSG00000177119.17	352.502	-1.40953	0.350651	-4.01977	5.82552e-05	0.00160737	ANO6	protein_coding
ENSG00000121766.16	75.5915	-0.691894	0.172151	-4.01911	5.84183e-05	0.00160977	ZCCHC17	protein_coding
ENSG00000108846.16	61.0614	-1.65438	0.411685	-4.01856	5.8554e-05	0.00161141	ABCC3	protein_coding
ENSG00000107745.19	40.4851	-0.796095	0.198188	-4.01687	5.89752e-05	0.0016209	MICU1	protein_coding
ENSG00000145826.9	0.712675	4.09998	1.02105	4.01547	5.93265e-05	0.00162844	LECT2	protein_coding
ENSG00000228929.1	4.33973	-1.48954	0.371037	-4.01454	5.95615e-05	0.00163277	RPS13P2	processed_pseudogene
ENSG00000188186.10	39.3969	0.456443	0.113713	4.01399	5.97017e-05	0.0016345	LAMTOR4	protein_coding
ENSG00000105852.11	0.572366	3.92574	0.978835	4.01062	6.05584e-05	0.00165581	PON3	protein_coding
ENSG00000170500.13	1.03681	3.06087	0.763501	4.009	6.0977e-05	0.00166296	LONRF2	protein_coding
ENSG00000234337.4	3.56288	-1.34205	0.334746	-4.00915	6.09383e-05	0.00166296	RP11-297L17.6	processed_pseudogene
ENSG00000128655.18	0.838525	3.98633	0.994444	4.0086	6.10801e-05	0.00166363	PDE11A	protein_coding
ENSG00000082781.12	66.0152	-1.56571	0.390795	-4.00648	6.1631e-05	0.00167647	ITGB5	protein_coding
ENSG00000163435.16	1.01404	2.62259	0.654799	4.00518	6.19695e-05	0.00168136	ELF3	protein_coding
ENSG00000174611.12	1.26239	2.80453	0.700224	4.00519	6.19671e-05	0.00168136	KY	protein_coding
ENSG00000160789.24	73.2826	-0.99759	0.24913	-4.0043	6.22006e-05	0.00168547	LMNA	protein_coding
ENSG00000145362.21	3.85843	2.2649	0.565681	4.00385	6.23189e-05	0.00168652	ANK2	protein_coding
ENSG00000241983.3	2.65778	-1.62024	0.404812	-4.00244	6.26929e-05	0.00169447	RN7SL566P	misc_RNA
ENSG00000180573.10	703.336	-1.08493	0.271109	-4.00184	6.2852e-05	0.0016966	H2AC6	protein_coding
ENSG00000286214.1	1.3467	2.74418	0.686069	3.99986	6.33796e-05	0.00170867	COPG2IT1	lncRNA
ENSG00000172992.12	16.8555	-1.07042	0.267637	-3.99954	6.34645e-05	0.00170878	DCAKD	protein_coding
ENSG00000070190.13	188.297	-0.968292	0.242379	-3.99495	6.47077e-05	0.00174004	DAPP1	protein_coding
ENSG00000105887.11	464.207	-0.882371	0.220929	-3.99392	6.49899e-05	0.00174541	MTPN	protein_coding
ENSG00000139970.17	10.7501	-1.54101	0.386038	-3.99185	6.55601e-05	0.00175366	RTN1	protein_coding
ENSG00000151572.18	0.662743	3.52795	0.883818	3.99171	6.55973e-05	0.00175366	ANO4	protein_coding
ENSG00000162433.15	2.79706	1.42189	0.356214	3.99167	6.5609e-05	0.00175366	AK4	protein_coding
ENSG00000240849.11	20.3356	-0.995542	0.249409	-3.9916	6.56285e-05	0.00175366	PEDS1	protein_coding
ENSG00000163479.14	26.8935	0.59374	0.148795	3.99033	6.59804e-05	0.00175862	SSR2	protein_coding
ENSG00000197580.13	1.27295	2.70675	0.678277	3.99063	6.58994e-05	0.00175862	BCO2	protein_coding
ENSG00000136243.17	13.3583	0.692394	0.173555	3.98947	6.62201e-05	0.00176279	NUP42	protein_coding
ENSG00000110880.11	358.606	-0.821184	0.205869	-3.98887	6.63878e-05	0.00176503	CORO1C	protein_coding
ENSG00000130305.17	15.9545	0.85252	0.2138	3.98746	6.67846e-05	0.00177335	NSUN5	protein_coding
ENSG00000164934.14	20.7212	0.534626	0.13411	3.98647	6.70639e-05	0.00177854	DCAF13	protein_coding
ENSG00000107798.18	28.7639	-1.23193	0.309062	-3.98605	6.71833e-05	0.00177947	LIPA	protein_coding
ENSG00000261441.1	3.71376	2.14651	0.538632	3.98512	6.74466e-05	0.00178422	POLG-DT	lncRNA
ENSG00000106714.17	1.10043	2.55249	0.641133	3.98122	6.85637e-05	0.0018115	CNTNAP3	protein_coding
ENSG00000132541.11	7.78636	1.05998	0.266283	3.98065	6.87261e-05	0.00181353	RIDA	protein_coding
ENSG00000205639.12	9.44686	-1.50126	0.377236	-3.97963	6.90233e-05	0.0018191	MFSD2B	protein_coding
ENSG00000090612.22	14.0561	0.60909	0.15332	3.97268	7.10699e-05	0.00187071	ZNF268	protein_coding
ENSG00000112031.16	35.5956	-0.929761	0.234104	-3.97158	7.13981e-05	0.00187496	MTRF1L	protein_coding
ENSG00000153815.17	212.862	-0.976273	0.245817	-3.97154	7.14086e-05	0.00187496	CMIP	protein_coding
ENSG00000134882.16	40.3189	-0.754566	0.19004	-3.97056	7.17041e-05	0.00188039	UBAC2	protein_coding
ENSG00000168067.12	61.0854	-0.895275	0.225776	-3.96533	7.32944e-05	0.00191972	MAP4K2	protein_coding
ENSG00000164796.18	1.40942	3.07721	0.776184	3.96454	7.35387e-05	0.00192328	CSMD3	protein_coding
ENSG00000198911.12	40.3346	-0.846746	0.213593	-3.9643	7.36123e-05	0.00192328	SREBF2	protein_coding
ENSG00000204310.13	121.809	-1.18113	0.298062	-3.96269	7.4111e-05	0.00193159	AGPAT1	protein_coding
ENSG00000228941.1	0.832228	3.53357	0.891777	3.96239	7.42041e-05	0.00193159	UBE3AP2	processed_pseudogene
ENSG00000259370.2	1.00409	3.97415	1.00293	3.96254	7.41553e-05	0.00193159	RP11-1069G10.1	lncRNA
ENSG00000139239.7	28.6718	-0.786374	0.198568	-3.96023	7.48768e-05	0.00194432	RPL14P1	processed_pseudogene
ENSG00000170113.16	12.13	-1.25159	0.316035	-3.9603	7.48547e-05	0.00194432	NIPA1	protein_coding
ENSG00000237350.1	5.90262	-1.05597	0.266675	-3.95976	7.50264e-05	0.00194581	CDC42P6	processed_pseudogene
ENSG00000101162.4	1288.75	-1.49401	0.377558	-3.95702	7.58901e-05	0.0019634	TUBB1	protein_coding
ENSG00000125257.16	112.072	-1.29021	0.326049	-3.95711	7.58618e-05	0.0019634	ABCC4	protein_coding
ENSG00000140479.18	69.645	-1.46825	0.37111	-3.95637	7.60961e-05	0.00196393	PCSK6	protein_coding
ENSG00000180211.5	2.68956	-1.58393	0.400324	-3.95662	7.6018e-05	0.00196393	RP1-278E11.3	processed_pseudogene
ENSG00000210196.2	154.657	-1.50538	0.380529	-3.95602	7.62076e-05	0.00196441	MT-TP	Mt_tRNA
ENSG00000135423.13	1.05341	2.54066	0.642282	3.95567	7.63199e-05	0.00196491	GLS2	protein_coding
ENSG00000100503.26	202.291	-0.418255	0.105784	-3.95385	7.69044e-05	0.00197516	NIN	protein_coding
ENSG00000169504.15	136.404	-0.85742	0.216854	-3.95391	7.68843e-05	0.00197516	CLIC4	protein_coding
ENSG00000135926.15	53.1941	-1.03533	0.26192	-3.95286	7.72213e-05	0.00198089	TMBIM1	protein_coding
ENSG00000120594.17	69.8747	-1.16194	0.294021	-3.95189	7.75361e-05	0.00198426	PLXDC2	protein_coding
ENSG00000146678.10	0.47193	4.336	1.09728	3.95159	7.76339e-05	0.00198426	IGFBP1	protein_coding
ENSG00000229492.1	0.836201	3.4769	0.879846	3.95172	7.75924e-05	0.00198426	AC004019.10	processed_pseudogene
ENSG00000033170.17	54.8071	-1.0087	0.255368	-3.94999	7.81543e-05	0.00199494	FUT8	protein_coding
ENSG00000213131.3	2.36287	-1.62181	0.410613	-3.94973	7.82403e-05	0.00199494	YWHAZP4	processed_pseudogene
ENSG00000105877.18	2.17912	2.37403	0.601172	3.94901	7.84766e-05	0.0019958	DNAH11	protein_coding
ENSG00000146376.11	120.136	-1.12772	0.285587	-3.94876	7.8557e-05	0.0019958	ARHGAP18	protein_coding
ENSG00000198888.2	5697.51	-1.37657	0.34856	-3.94929	7.8382e-05	0.0019958	MT-ND1	protein_coding
ENSG00000244952.2	0.80361	2.81981	0.714665	3.94564	7.95872e-05	0.00201955	RP11-1000B6.5	lncRNA
ENSG00000206579.9	1.04579	3.40441	0.863024	3.94475	7.98826e-05	0.00202462	XKR4	protein_coding
ENSG00000158571.11	0.715562	3.16206	0.801761	3.94389	8.01703e-05	0.00202948	PFKFB1	protein_coding
ENSG00000118520.15	23.5937	1.39226	0.353087	3.94312	8.04288e-05	0.00203133	ARG1	protein_coding
ENSG00000256995.8	0.683593	3.78682	0.960365	3.9431	8.04353e-05	0.00203133	RP11-114G22.1	lncRNA
ENSG00000127603.31	297.882	-0.51045	0.129551	-3.94015	8.14298e-05	0.00205155	MACF1	protein_coding
ENSG00000151148.14	40.6428	-0.724885	0.183966	-3.94032	8.13713e-05	0.00205155	UBE3B	protein_coding
ENSG00000254612.2	33.7375	-0.961249	0.243988	-3.93974	8.15715e-05	0.00205267	DNAJB6P1	processed_pseudogene
ENSG00000164344.16	0.569505	3.24423	0.823606	3.93905	8.18037e-05	0.00205607	KLKB1	protein_coding
ENSG00000007933.13	1.41188	3.17931	0.807197	3.9387	8.19228e-05	0.00205662	FMO3	protein_coding
ENSG00000234975.6	6.3023	-1.22869	0.312067	-3.93725	8.24192e-05	0.00206663	FTH1P2	processed_pseudogene
ENSG00000140632.17	82.2677	-0.347888	0.0883857	-3.93603	8.28416e-05	0.00207065	GLYR1	protein_coding
ENSG00000196776.17	34.8711	-0.867232	0.220353	-3.93565	8.29707e-05	0.00207065	CD47	protein_coding
ENSG00000198763.3	4464.07	-1.37919	0.350377	-3.93631	8.27457e-05	0.00207065	MT-ND2	protein_coding
ENSG00000218426.5	15.9123	-0.974019	0.247469	-3.93593	8.28757e-05	0.00207065	RP11-475C16.1	processed_pseudogene
ENSG00000069431.13	1.61735	2.49506	0.63415	3.93449	8.33737e-05	0.00207825	ABCC9	protein_coding
ENSG00000202324.1	8.77418	1.67443	0.425653	3.93379	8.36183e-05	0.0020819	RNA5SP366	rRNA_pseudogene
ENSG00000118156.12	0.837373	2.80977	0.71439	3.93311	8.38548e-05	0.00208533	ZNF541	protein_coding
ENSG00000002079.14	1.23479	3.49719	0.889386	3.93214	8.41946e-05	0.00209133	MYH16	transcribed_unitary_pseudogene
ENSG00000227694.1	8.23602	-1.15896	0.294959	-3.92922	8.52222e-05	0.00211437	RPL23AP74	processed_pseudogene
ENSG00000254332.1	5.91946	-1.21195	0.308675	-3.92628	8.62705e-05	0.00213787	GS1-44D20.1	processed_pseudogene
ENSG00000165702.15	108.346	-1.26811	0.323046	-3.92549	8.65543e-05	0.0021424	GFI1B	protein_coding
ENSG00000197410.14	1.05322	3.74585	0.955046	3.92217	8.77567e-05	0.00216962	DCHS2	protein_coding
ENSG00000259207.9	546.627	-1.76447	0.450106	-3.92013	8.85025e-05	0.00218551	ITGB3	protein_coding
ENSG00000085733.16	295.384	-1.33232	0.339934	-3.91936	8.87836e-05	0.00218989	CTTN	protein_coding
ENSG00000179603.18	0.957638	3.73439	0.953154	3.91793	8.93127e-05	0.00220038	GRM8	protein_coding
ENSG00000112851.15	331.774	-0.399562	0.102003	-3.91717	8.95935e-05	0.00220473	ERBIN	protein_coding
ENSG00000183022.5	1.43261	-1.87094	0.47786	-3.91524	9.03153e-05	0.00221991	TPM3P8	processed_pseudogene
ENSG00000102178.13	35.1527	-0.98919	0.252722	-3.91414	9.07274e-05	0.00222745	UBL4A	protein_coding
ENSG00000170959.15	0.826978	3.35004	0.856215	3.91262	9.13016e-05	0.00223895	DCDC1	protein_coding
ENSG00000122257.20	52.8477	-0.509524	0.130245	-3.91205	9.15156e-05	0.0022416	RBBP6	protein_coding
ENSG00000286171.1	16.1226	1.94403	0.497623	3.90664	9.35871e-05	0.00228969	RNY5	lncRNA
ENSG00000108039.18	33.1328	-0.833589	0.213463	-3.90508	9.41957e-05	0.00230192	XPNPEP1	protein_coding
ENSG00000262420.3	0.782192	3.03431	0.777146	3.90443	9.44481e-05	0.00230543	RP11-490O6.2	lncRNA
ENSG00000231940.1	2.87679	-1.5251	0.39083	-3.90221	9.53179e-05	0.00232398	RPS7P3	processed_pseudogene
ENSG00000042781.14	1.237	3.74551	0.960038	3.90142	9.56292e-05	0.00232621	USH2A	protein_coding
ENSG00000201413.1	12.5925	1.21798	0.312168	3.90168	9.55285e-05	0.00232621	RNA5SP141	rRNA_pseudogene
ENSG00000058404.20	0.801198	3.85944	0.989458	3.90056	9.59686e-05	0.00233178	CAMK2B	protein_coding
ENSG00000143761.16	288.681	-0.58465	0.14992	-3.89976	9.62875e-05	0.00233417	ARF1	protein_coding
ENSG00000202386.1	4.30667	2.13802	0.548237	3.89981	9.62681e-05	0.00233417	RNA5SP211	rRNA_pseudogene
ENSG00000136546.16	0.788774	3.78501	0.971242	3.89708	9.73596e-05	0.00235746	SCN7A	protein_coding
ENSG00000180354.16	406.456	-1.20307	0.308754	-3.89653	9.75815e-05	0.00236013	MTURN	protein_coding
ENSG00000198478.8	329.735	-1.41487	0.363239	-3.89514	9.81404e-05	0.00237094	SH3BGRL2	protein_coding
ENSG00000081189.16	102.737	-0.593928	0.152564	-3.89298	9.90218e-05	0.00238951	MEF2C	protein_coding
ENSG00000198873.12	77.3234	-0.84744	0.217744	-3.89191	9.94601e-05	0.00239543	GRK5	protein_coding
ENSG00000206341.7	37.0367	-1.11409	0.286265	-3.89182	9.94935e-05	0.00239543	HLA-H	unprocessed_pseudogene
ENSG00000261701.8	0.715521	3.02853	0.77826	3.89142	9.96597e-05	0.0023967	HPR	protein_coding
ENSG00000100351.17	544.338	-1.15718	0.29743	-3.89059	0.000100003	0.00240222	GRAP2	protein_coding
ENSG00000228793.2	1.16961	3.03876	0.78131	3.88932	0.000100526	0.00240932	RP1-223B1.1	lncRNA
ENSG00000270641.1	2.52815	3.0257	0.777935	3.8894	0.000100493	0.00240932	TSIX	lncRNA
ENSG00000163681.16	87.1828	-0.608861	0.156581	-3.88847	0.00010088	0.00241234	SLMAP	protein_coding
ENSG00000197061.5	95.2697	0.811855	0.208781	3.88854	0.000100848	0.00241234	H4C3	protein_coding
ENSG00000047648.23	59.8845	-1.41294	0.363601	-3.88597	0.000101921	0.00243448	ARHGAP6	protein_coding
ENSG00000215199.3	1.84013	-1.53838	0.396057	-3.88425	0.000102645	0.00244903	YWHAZP6	processed_pseudogene
ENSG00000161911.11	102.4	-1.59534	0.410775	-3.88373	0.000102868	0.00245158	TREML1	protein_coding
ENSG00000124193.16	88.3038	-0.87311	0.224837	-3.8833	0.000103046	0.00245306	SRSF6	protein_coding
ENSG00000151365.2	1.30336	3.40303	0.876478	3.88262	0.000103338	0.00245724	THRSP	protein_coding
ENSG00000242759.8	1.2377	3.36559	0.866954	3.88208	0.000103566	0.0024599	LINC00882	lncRNA
ENSG00000198721.13	11.1637	0.716276	0.184532	3.88158	0.000103781	0.00246225	ECI2	protein_coding
ENSG00000228543.1	1.0377	3.91329	1.00846	3.88048	0.000104252	0.00247065	GS1-519E5.1	lncRNA
ENSG00000185800.12	14.246	-0.782763	0.201752	-3.87982	0.000104532	0.00247451	DMWD	protein_coding
ENSG00000100632.11	41.0853	0.483668	0.124689	3.87899	0.00010489	0.00248021	ERH	protein_coding
ENSG00000110696.10	149.385	-0.313823	0.0809153	-3.87841	0.00010514	0.00248057	C11orf58	protein_coding
ENSG00000175147.13	1.01571	3.52785	0.909559	3.87863	0.000105045	0.00248057	TMEM51-AS1	lncRNA
ENSG00000146216.13	1.2823	3.36787	0.868432	3.87811	0.000105272	0.00248093	TTBK1	protein_coding
ENSG00000186104.11	2.45965	1.39849	0.361034	3.87356	0.000107258	0.00252491	CYP2R1	protein_coding
ENSG00000134333.14	135.039	0.55874	0.144258	3.87319	0.000107418	0.00252587	LDHA	protein_coding
ENSG00000185305.11	26.5418	-1.09629	0.283116	-3.87224	0.00010784	0.00253298	ARL15	protein_coding
ENSG00000142875.19	113.417	-0.705651	0.182275	-3.87135	0.000108233	0.00253658	PRKACB	protein_coding
ENSG00000173818.17	3.63362	1.63497	0.422323	3.87138	0.000108219	0.00253658	ENDOV	protein_coding
ENSG00000149357.10	131.633	-0.801054	0.206948	-3.87079	0.000108481	0.00253959	LAMTOR1	protein_coding
ENSG00000171435.14	1.46975	3.34137	0.86337	3.87015	0.00010877	0.00254354	KSR2	protein_coding
ENSG00000120690.16	185.876	-0.426724	0.110269	-3.86984	0.000108906	0.0025439	ELF1	protein_coding
ENSG00000075043.20	0.871736	3.80802	0.984117	3.86948	0.000109068	0.00254406	KCNQ2	protein_coding
ENSG00000235026.6	0.684566	3.30022	0.852926	3.86929	0.000109153	0.00254406	DPP10-AS1	lncRNA
ENSG00000233276.8	340.951	-1.06836	0.276181	-3.86831	0.00010959	0.00255144	GPX1	protein_coding
ENSG00000136634.7	0.814416	2.7988	0.723591	3.86793	0.000109764	0.00255268	IL10	protein_coding
ENSG00000150637.9	302.927	-1.28022	0.331123	-3.8663	0.0001105	0.00256489	CD226	protein_coding
ENSG00000200741.1	10.2632	1.34256	0.347253	3.86623	0.000110532	0.00256489	RNA5SP161	rRNA_pseudogene
ENSG00000123561.15	0.499359	3.82441	0.989263	3.86591	0.000110674	0.00256538	SERPINA7	protein_coding
ENSG00000140941.14	136.288	-0.743926	0.192515	-3.86424	0.000111437	0.00258024	MAP1LC3B	protein_coding
ENSG00000147394.18	237.672	-1.38999	0.359787	-3.86337	0.000111833	0.00258658	ZNF185	protein_coding
ENSG00000269335.6	18.0025	-0.95161	0.246436	-3.86148	0.0001127	0.00260379	IKBKG	protein_coding
ENSG00000275803.1	14.9487	-1.09016	0.28235	-3.86103	0.000112909	0.00260578	RN7SL736P	misc_RNA
ENSG00000266256.3	0.793581	3.55535	0.92113	3.85977	0.000113494	0.00261641	LINC00683	lncRNA
ENSG00000105402.8	71.3052	-0.622949	0.161409	-3.85944	0.000113649	0.00261714	NAPA	protein_coding
ENSG00000150995.21	57.7625	-0.781727	0.202624	-3.85802	0.000114308	0.00262946	ITPR1	protein_coding
ENSG00000125952.20	531.529	-0.952337	0.246968	-3.85611	0.000115204	0.00264719	MAX	protein_coding
ENSG00000151690.15	30.7335	-0.893793	0.232013	-3.85234	0.000116995	0.00268252	MFSD6	protein_coding
ENSG00000189238.6	0.677054	3.79463	0.984952	3.8526	0.000116869	0.00268252	LINC00943	lncRNA
ENSG00000106400.12	20.3023	0.622364	0.161574	3.85189	0.00011721	0.00268453	ZNHIT1	protein_coding
ENSG00000230021.10	1.07396	-2.54493	0.660765	-3.85149	0.0001174	0.002686	RP11-206L10.17	transcribed_processed_pseudogene
ENSG00000255974.8	0.796912	3.57105	0.928276	3.84697	0.000119587	0.00273307	CYP2A6	protein_coding
ENSG00000140374.16	98.2867	-0.845098	0.219747	-3.84578	0.000120171	0.00274346	ETFA	protein_coding
ENSG00000204677.13	1.22964	2.63658	0.685709	3.84505	0.00012053	0.00274868	FAM153CP	lncRNA
ENSG00000148734.8	0.831821	3.30936	0.860961	3.8438	0.000121143	0.0027508	NPFFR1	protein_coding
ENSG00000163993.7	15.8221	1.14046	0.29669	3.84394	0.000121077	0.0027508	S100P	protein_coding
ENSG00000188921.14	74.4433	-1.19871	0.311852	-3.84383	0.00012113	0.0027508	HACD4	protein_coding
ENSG00000249264.1	4.52138	-1.22351	0.318296	-3.84396	0.000121066	0.0027508	EEF1A1P9	processed_pseudogene
ENSG00000115159.16	28.5363	-0.855703	0.222688	-3.84261	0.000121735	0.00276129	GPD2	protein_coding
ENSG00000228430.9	0.889512	2.93459	0.763898	3.8416	0.000122237	0.00276971	RP11-15B24.5	transcribed_unprocessed_pseudogene
ENSG00000182551.14	64.642	-0.740388	0.192872	-3.83875	0.000123663	0.00279902	ADI1	protein_coding
ENSG00000163590.14	21.188	-1.32874	0.346266	-3.83735	0.000124369	0.00281199	PPM1L	protein_coding
ENSG00000163618.18	1.28828	2.95829	0.771008	3.83691	0.000124591	0.00281401	CADPS	protein_coding
ENSG00000064601.21	340.326	-1.35766	0.353952	-3.83572	0.000125199	0.00282471	CTSA	protein_coding
ENSG00000238217.6	0.794583	3.21108	0.837257	3.83524	0.000125443	0.00282722	LINC01877	lncRNA
ENSG00000048649.14	137.098	-0.349256	0.0911166	-3.83307	0.000126555	0.00284094	RSF1	protein_coding
ENSG00000087095.13	71.0092	-0.967595	0.252392	-3.83369	0.000126233	0.00284094	NLK	protein_coding
ENSG00000143549.21	1032.33	-0.345154	0.0900479	-3.833	0.000126589	0.00284094	TPM3	protein_coding
ENSG00000188582.10	1.58515	2.40448	0.627239	3.83344	0.000126364	0.00284094	PAQR9	protein_coding
ENSG00000197746.14	304.205	-0.884387	0.230751	-3.83265	0.000126771	0.002842	PSAP	protein_coding
ENSG00000130830.15	250.471	-0.947219	0.247211	-3.83163	0.000127299	0.00284481	MPP1	protein_coding
ENSG00000235609.7	3.57819	-1.67593	0.437378	-3.83177	0.000127226	0.00284481	AF127936.9	lncRNA
ENSG00000265241.7	80.7318	0.388961	0.101506	3.83189	0.000127163	0.00284481	RBM8A	protein_coding
ENSG00000196220.16	2.56488	1.8527	0.48361	3.83098	0.000127634	0.00284928	SRGAP3	protein_coding
ENSG00000169020.10	61.352	0.42244	0.110334	3.82874	0.000128803	0.00287235	ATP5ME	protein_coding
ENSG00000197442.10	90.1552	-0.704265	0.183967	-3.82822	0.000129074	0.00287536	MAP3K5	protein_coding
ENSG00000210144.1	13.4766	-1.51975	0.397112	-3.82701	0.000129709	0.00288647	MT-TY	Mt_tRNA
ENSG00000144451.19	5.36775	0.943557	0.246596	3.82632	0.000130074	0.00288648	SPAG16	protein_coding
ENSG00000144468.17	64.4788	-0.871396	0.227743	-3.82623	0.000130119	0.00288648	RHBDD1	protein_coding
ENSG00000196459.15	21.202	-0.970245	0.253554	-3.82658	0.000129936	0.00288648	TRAPPC2	protein_coding
ENSG00000243014.1	2.00854	-1.60978	0.420781	-3.8257	0.000130402	0.00288974	PTMAP8	processed_pseudogene
ENSG00000061918.14	79.3673	-1.28341	0.335553	-3.82476	0.0001309	0.0028947	GUCY1B1	protein_coding
ENSG00000137486.17	127.206	-0.603347	0.157745	-3.82483	0.000130862	0.0028947	ARRB1	protein_coding
ENSG00000150394.14	0.875914	3.18602	0.833109	3.82425	0.000131168	0.00289761	CDH8	protein_coding
ENSG00000005961.19	463.41	-1.70274	0.445426	-3.82273	0.00013198	0.0029125	ITGA2B	protein_coding
ENSG00000107669.18	35.5816	-0.826907	0.216395	-3.82129	0.000132756	0.00291918	ATE1	protein_coding
ENSG00000111817.19	48.3284	-1.01498	0.265572	-3.82188	0.00013244	0.00291918	DSE	protein_coding
ENSG00000122779.18	44.8859	-0.661162	0.173006	-3.82162	0.000132579	0.00291918	TRIM24	protein_coding
ENSG00000136156.15	600.607	-1.22694	0.321093	-3.82114	0.000132834	0.00291918	ITM2B	protein_coding
ENSG00000187231.14	40.4444	-0.760457	0.199061	-3.82021	0.000133336	0.00292716	SESTD1	protein_coding
ENSG00000158825.6	31.2866	0.904468	0.236965	3.81688	0.00013515	0.00296391	CDA	protein_coding
ENSG00000178567.8	13.5119	0.881889	0.231295	3.81283	0.000137387	0.00300985	EPM2AIP1	protein_coding
ENSG00000245750.10	2.99722	2.56972	0.674089	3.81213	0.000137775	0.00301523	DRAIC	lncRNA
ENSG00000134287.10	82.4183	-0.63787	0.167391	-3.81067	0.000138592	0.00302807	ARF3	protein_coding
ENSG00000226051.8	0.681596	2.72956	0.716313	3.81057	0.000138647	0.00302807	ZNF503-AS1	lncRNA
ENSG00000225067.4	6.03638	-1.1745	0.308254	-3.81016	0.000138877	0.00302995	RPL23AP2	processed_pseudogene
ENSG00000102554.14	6.10905	1.32225	0.347084	3.80959	0.000139196	0.00303378	KLF5	protein_coding
ENSG00000243083.7	0.769196	3.9832	1.04566	3.80925	0.000139389	0.00303486	LINC00870	lncRNA
ENSG00000213453.3	7.58296	-1.16148	0.305058	-3.80741	0.000140432	0.00305443	FTH1P3	processed_pseudogene
ENSG00000224616.3	14.3241	-1.35579	0.356131	-3.80701	0.000140659	0.00305623	RTCA-AS1	lncRNA
ENSG00000251898.1	2.23281	2.28034	0.599278	3.80515	0.000141718	0.00307608	SCARNA11	scaRNA
ENSG00000285609.1	2.68469	2.19782	0.577629	3.8049	0.000141864	0.0030761	5S_rRNA	rRNA_pseudogene
ENSG00000009307.16	582.99	-0.311389	0.0818829	-3.80285	0.00014304	0.00308599	CSDE1	protein_coding
ENSG00000109572.14	97.5079	-1.0989	0.288915	-3.80355	0.000142635	0.00308599	CLCN3	protein_coding
ENSG00000116459.11	61.0618	0.420371	0.11053	3.80322	0.000142825	0.00308599	ATP5PB	protein_coding
ENSG00000157625.15	42.4351	-0.485495	0.127672	-3.80267	0.000143142	0.00308599	TAB3	protein_coding
ENSG00000188191.15	54.5173	-1.08967	0.286529	-3.80298	0.000142965	0.00308599	PRKAR1B	protein_coding
ENSG00000228253.1	864.916	-1.23251	0.324126	-3.80258	0.000143195	0.00308599	MT-ATP8	protein_coding
ENSG00000156467.10	152.4	0.42419	0.111667	3.79872	0.000145447	0.00312497	UQCRB	protein_coding
ENSG00000169918.10	0.909938	2.62176	0.690083	3.79919	0.000145172	0.00312497	OTUD7A	protein_coding
ENSG00000204482.11	107.441	0.545044	0.143478	3.7988	0.000145396	0.00312497	LST1	protein_coding
ENSG00000271581.1	12.8444	-1.22619	0.322864	-3.79784	0.000145962	0.00313285	XXbac-BPG248L24.12	unprocessed_pseudogene
ENSG00000115738.10	38.3601	0.559219	0.147303	3.79638	0.000146826	0.0031482	ID2	protein_coding
ENSG00000110013.13	38.7421	-1.3053	0.343932	-3.79524	0.000147501	0.00315309	SIAE	protein_coding
ENSG00000165959.12	13.5865	0.897638	0.236513	3.7953	0.000147464	0.00315309	CLMN	protein_coding
ENSG00000187098.17	20.6279	-1.24581	0.328231	-3.79552	0.000147335	0.00315309	MITF	protein_coding
ENSG00000163930.10	47.5137	-0.403785	0.106407	-3.79473	0.000147807	0.00315645	BAP1	protein_coding
ENSG00000147383.11	3.95022	1.08789	0.286703	3.79447	0.000147957	0.00315647	NSDHL	protein_coding
ENSG00000126247.11	168.952	-0.470748	0.124097	-3.79339	0.000148604	0.00316708	CAPNS1	protein_coding
ENSG00000253352.10	49.2528	-0.478026	0.126029	-3.79298	0.000148849	0.0031691	TUG1	protein_coding
ENSG00000160282.15	0.592903	3.83463	1.01202	3.78907	0.000151215	0.00321625	FTCD	protein_coding
ENSG00000136238.18	138.143	-0.451903	0.119292	-3.78821	0.000151735	0.00322083	RAC1	protein_coding
ENSG00000160801.14	0.721151	2.97397	0.78505	3.78826	0.000151705	0.00322083	PTH1R	protein_coding
ENSG00000072042.13	45.1836	-1.2912	0.340912	-3.7875	0.000152169	0.0032268	RDH11	protein_coding
ENSG00000184144.12	1.13047	3.48487	0.920349	3.78646	0.000152807	0.00323063	CNTN2	protein_coding
ENSG00000198695.2	1335.47	-1.39777	0.369109	-3.78687	0.000152558	0.00323063	MT-ND6	protein_coding
ENSG00000204632.12	4.20995	-1.5631	0.412808	-3.78649	0.000152789	0.00323063	HLA-G	protein_coding
ENSG00000267712.6	0.608185	4.23481	1.11868	3.78554	0.000153377	0.00323944	LINC01539	lncRNA
ENSG00000105993.15	121.148	-0.803345	0.212375	-3.78267	0.000155155	0.00327373	DNAJB6	protein_coding
ENSG00000104164.12	68.9295	-0.707657	0.187114	-3.78195	0.000155606	0.00327997	BLOC1S6	protein_coding
ENSG00000162545.6	1.39907	2.37018	0.626865	3.78101	0.000156192	0.00328906	CAMK2N1	protein_coding
ENSG00000167522.16	225.955	-0.422604	0.111792	-3.78028	0.000156652	0.00329546	ANKRD11	protein_coding
ENSG00000138722.10	68.592	-1.42259	0.376361	-3.77986	0.000156916	0.00329642	MMRN1	protein_coding
ENSG00000148730.7	167.619	0.288151	0.0762363	3.77971	0.000157009	0.00329642	EIF4EBP2	protein_coding
ENSG00000102362.15	29.5038	-1.32915	0.351879	-3.77727	0.000158554	0.00332333	SYTL4	protein_coding
ENSG00000222427.1	0.761961	2.59939	0.68818	3.77719	0.000158605	0.00332333	RNA5SP338	rRNA_pseudogene
ENSG00000040531.16	7.78058	-1.27769	0.3384	-3.77569	0.000159567	0.00333443	CTNS	protein_coding
ENSG00000092531.10	241.404	-0.856764	0.226899	-3.77598	0.00015938	0.00333443	SNAP23	protein_coding
ENSG00000127948.16	7.37508	1.15521	0.305979	3.77547	0.000159709	0.00333443	POR	protein_coding
ENSG00000154845.16	73.3926	0.455699	0.120726	3.77464	0.000160238	0.00333443	PPP4R1	protein_coding
ENSG00000169398.19	143.02	-0.821089	0.217499	-3.77513	0.000159923	0.00333443	PTK2	protein_coding
ENSG00000178464.6	8.23877	-0.99504	0.263602	-3.77479	0.000160145	0.00333443	RPL10P16	processed_pseudogene
ENSG00000272197.2	1.61451	-1.76038	0.466303	-3.77518	0.00015989	0.00333443	RN7SL803P	misc_RNA
ENSG00000196177.13	10.4835	0.822337	0.218088	3.77067	0.000162809	0.00338461	ACADSB	protein_coding
ENSG00000126838.10	1.03571	3.69541	0.980626	3.76842	0.000164282	0.00341188	PZP	protein_coding
ENSG00000159461.15	55.9432	-1.11089	0.294816	-3.76808	0.000164505	0.00341316	AMFR	protein_coding
ENSG00000129159.9	1.12089	3.38322	0.898068	3.76722	0.000165074	0.00341826	KCNC1	protein_coding
ENSG00000263529.2	0.658948	2.63815	0.700289	3.76723	0.000165071	0.00341826	RN7SL122P	misc_RNA
ENSG00000041515.16	0.770709	3.55065	0.942816	3.76601	0.000165878	0.00343154	MYO16	protein_coding
ENSG00000138758.12	103.643	-0.836434	0.222156	-3.76508	0.000166499	0.00344102	SEPTIN11	protein_coding
ENSG00000176903.5	47.3129	-1.15005	0.305502	-3.76446	0.000166912	0.0034462	PNMA1	protein_coding
ENSG00000169436.17	1.57556	3.79125	1.00769	3.76231	0.00016835	0.0034725	COL22A1	protein_coding
ENSG00000165837.12	0.815801	4.12402	1.0965	3.76109	0.000169173	0.0034827	ERICH6B	protein_coding
ENSG00000225528.3	26.1813	-1.44499	0.384176	-3.76128	0.000169046	0.0034827	RP3-370M22.8	protein_coding
ENSG00000140798.16	0.802198	3.94402	1.04887	3.76026	0.000169736	0.00349089	ABCC12	protein_coding
ENSG00000122026.11	153.844	0.437082	0.116263	3.75941	0.000170311	0.00349714	RPL21	protein_coding
ENSG00000167100.15	43.368	-1.2987	0.345461	-3.75933	0.00017037	0.00349714	SAMD14	protein_coding
ENSG00000091262.17	0.901932	2.84726	0.75755	3.75851	0.000170928	0.00350519	ABCC6	protein_coding
ENSG00000102172.16	56.9372	-0.57221	0.15229	-3.75737	0.000171708	0.00351776	SMS	protein_coding
ENSG00000259953.2	6.79917	-1.2436	0.331013	-3.75695	0.000171995	0.00352023	RP11-4O1.2	lncRNA
ENSG00000079215.15	3.23919	1.93046	0.513872	3.75669	0.000172173	0.00352049	SLC1A3	protein_coding
ENSG00000147573.17	0.713506	2.92286	0.778195	3.75595	0.000172683	0.0035275	TRIM55	protein_coding
ENSG00000285791.1	0.617046	2.70042	0.719179	3.75487	0.000173434	0.00353942	RP11-346I3.5	protein_coding
ENSG00000036473.8	0.990317	2.65738	0.707965	3.75354	0.000174354	0.003545	OTC	protein_coding
ENSG00000127526.15	29.2626	-0.945757	0.251949	-3.75376	0.000174199	0.003545	SLC35E1	protein_coding
ENSG00000138594.14	153.381	-0.435219	0.11595	-3.75351	0.000174377	0.003545	TMOD3	protein_coding
ENSG00000140264.21	655.779	-0.758894	0.202146	-3.75418	0.000173912	0.003545	SERF2	protein_coding
ENSG00000198752.11	83.8045	-0.622085	0.165755	-3.75304	0.000174704	0.00354823	CDC42BPB	protein_coding
ENSG00000280434.1	2.9106	1.66229	0.443076	3.75171	0.000175631	0.00356363	RP4-671O14.6	lncRNA
ENSG00000223482.8	20.3213	-0.90108	0.240215	-3.75114	0.000176032	0.00356835	NUTM2A-AS1	lncRNA
ENSG00000210194.1	24.4095	-1.46044	0.389416	-3.75035	0.000176589	0.00357623	MT-TE	Mt_tRNA
ENSG00000275620.1	0.919814	3.7058	0.988335	3.74954	0.000177159	0.00358435	FLJ16779	lncRNA
ENSG00000153162.9	33.2812	-1.3994	0.373279	-3.74894	0.000177586	0.00358611	BMP6	protein_coding
ENSG00000185340.15	63.9972	-1.29634	0.345774	-3.74909	0.000177475	0.00358611	GAS2L1	protein_coding
ENSG00000104897.10	86.6051	-0.40068	0.106905	-3.74799	0.000178254	0.00359618	SF3A2	protein_coding
ENSG00000124839.13	0.88136	3.28706	0.877349	3.74658	0.00017926	0.00361304	RAB17	protein_coding
ENSG00000167306.20	2.3609	2.17655	0.581089	3.74564	0.000179934	0.00362315	MYO5B	protein_coding
ENSG00000212280.1	1.21312	2.8925	0.772364	3.745	0.000180396	0.00362901	RNA5SP256	rRNA_pseudogene
ENSG00000140022.13	114.62	-1.16823	0.312034	-3.74392	0.00018117	0.00363423	STON2	protein_coding
ENSG00000176641.11	5.16577	1.19793	0.319942	3.74422	0.000180954	0.00363423	RNF152	protein_coding
ENSG00000184012.14	0.742613	3.56802	0.952965	3.74413	0.000181022	0.00363423	TMPRSS2	protein_coding
ENSG00000138075.14	0.601037	4.12057	1.10122	3.74183	0.000182685	0.00365768	ABCG5	protein_coding
ENSG00000187446.12	50.719	0.380786	0.101762	3.74191	0.000182625	0.00365768	CHP1	protein_coding
ENSG00000198168.9	58.793	-0.978196	0.261455	-3.74135	0.000183034	0.0036612	SVIP	protein_coding
ENSG00000183978.8	7.75036	0.800015	0.213922	3.73975	0.0001842	0.00368105	COA3	protein_coding
ENSG00000231881.2	1.29184	2.75299	0.736392	3.73848	0.000185138	0.00369629	RP5-1120P11.3	lncRNA
ENSG00000104313.20	1.44656	2.192	0.586623	3.73664	0.000186495	0.00371988	EYA1	protein_coding
ENSG00000011677.13	0.986181	2.96447	0.793499	3.73594	0.000187014	0.00372138	GABRA3	protein_coding
ENSG00000130203.10	6.11633	1.60709	0.430182	3.73583	0.000187098	0.00372138	APOE	protein_coding
ENSG00000135046.14	234.635	0.625432	0.167407	3.736	0.000186969	0.00372138	ANXA1	protein_coding
ENSG00000097096.9	4.88055	2.25155	0.603117	3.73319	0.000189072	0.00375359	SYDE2	protein_coding
ENSG00000138031.15	9.08848	-1.35998	0.364277	-3.73337	0.000188936	0.00375359	ADCY3	protein_coding
ENSG00000183323.13	13.2054	0.725995	0.194537	3.73192	0.000190027	0.00376901	CCDC125	protein_coding
ENSG00000115464.15	163.83	-0.31565	0.0846369	-3.72946	0.000191888	0.00380236	USP34	protein_coding
ENSG00000184792.16	96.3619	-1.4091	0.377872	-3.72903	0.000192217	0.00380532	OSBP2	protein_coding
ENSG00000075624.17	12490.8	-0.564088	0.151325	-3.72765	0.00019327	0.0038226	ACTB	protein_coding
ENSG00000075945.13	39.31	-0.994656	0.266889	-3.72686	0.000193881	0.00383109	KIFAP3	protein_coding
ENSG00000150540.14	12.638	0.875445	0.23492	3.72656	0.000194111	0.00383206	HNMT	protein_coding
ENSG00000139144.11	0.75529	3.33817	0.895909	3.72602	0.000194528	0.00383672	PIK3C2G	protein_coding
ENSG00000111885.7	50.4735	-0.884941	0.237799	-3.72138	0.000198138	0.00390065	MAN1A1	protein_coding
ENSG00000131725.14	77.266	-0.798244	0.214495	-3.72151	0.000198038	0.00390065	WDR44	protein_coding
ENSG00000108839.12	78.7086	-1.39604	0.375288	-3.71992	0.000199282	0.00391589	ALOX12	protein_coding
ENSG00000168734.14	37.8497	-0.799373	0.214885	-3.72001	0.000199214	0.00391589	PKIG	protein_coding
ENSG00000136754.18	96.4032	-0.505557	0.135971	-3.71812	0.000200709	0.00394026	ABI1	protein_coding
ENSG00000178234.13	8.4663	0.804236	0.216316	3.71788	0.0002009	0.00394035	GALNT11	protein_coding
ENSG00000130590.14	2.33328	1.4908	0.40104	3.71733	0.000201337	0.00394163	SAMD10	protein_coding
ENSG00000147364.17	12.5339	0.664463	0.178739	3.71749	0.000201209	0.00394163	FBXO25	protein_coding
ENSG00000074276.10	0.816693	2.5822	0.694806	3.71644	0.000202053	0.0039447	CDHR2	protein_coding
ENSG00000106327.13	3.71374	1.54149	0.414762	3.71656	0.000201951	0.0039447	TFR2	protein_coding
ENSG00000187699.10	245.647	-1.29412	0.34819	-3.7167	0.000201842	0.0039447	C2orf88	protein_coding
ENSG00000142669.15	674.753	-0.879606	0.236699	-3.71613	0.000202295	0.00394578	SH3BGRL3	protein_coding
ENSG00000233891.8	0.538526	3.50532	0.943391	3.71566	0.000202673	0.00394952	AC007131.2	lncRNA
ENSG00000158710.15	1248.04	-0.984476	0.265025	-3.71466	0.000203479	0.00396156	TAGLN2	protein_coding
ENSG00000033122.21	1.67477	2.98088	0.80265	3.71379	0.000204174	0.00397048	LRRC7	protein_coding
ENSG00000109265.15	17.6544	-1.35742	0.365525	-3.71362	0.000204312	0.00397048	CRACD	protein_coding
ENSG00000077380.16	56.8614	-0.362117	0.097632	-3.709	0.000208083	0.00403874	DYNC1I2	protein_coding
ENSG00000168288.13	23.396	0.599572	0.16166	3.70885	0.000208206	0.00403874	MMADHC	protein_coding
ENSG00000105926.16	33.2654	-0.65149	0.175671	-3.70858	0.000208428	0.00403934	MPP6	protein_coding
ENSG00000198134.3	5.21977	-0.991314	0.26737	-3.70764	0.000209196	0.00405053	PTMAP9	processed_pseudogene
ENSG00000135540.11	9.64822	1.08971	0.294033	3.70608	0.000210493	0.00407191	NHSL1	protein_coding
ENSG00000181143.15	3.21454	2.44693	0.660676	3.70367	0.000212502	0.00410702	MUC16	protein_coding
ENSG00000134717.18	15.3326	0.508684	0.137397	3.7023	0.000213653	0.00412173	BTF3L4	protein_coding
ENSG00000236138.4	1.09363	3.51981	0.950706	3.70232	0.00021364	0.00412173	DUX4L26	processed_pseudogene
ENSG00000214293.9	3.11781	1.16812	0.315576	3.70154	0.000214292	0.00413029	APTR	lncRNA
ENSG00000167216.18	2.73544	1.31534	0.355459	3.70039	0.000215268	0.00414532	KATNAL2	protein_coding
ENSG00000176731.12	11.9389	0.649197	0.175535	3.69838	0.000216978	0.00417446	RBIS	protein_coding
ENSG00000121749.16	56.8369	-0.682515	0.18457	-3.69786	0.000217423	0.00417922	TBC1D15	protein_coding
ENSG00000115956.10	345.139	-0.45241	0.122377	-3.69684	0.0002183	0.00418982	PLEK	protein_coding
ENSG00000156381.9	20.9902	-1.17564	0.31804	-3.69653	0.000218569	0.00418982	ANKRD9	protein_coding
ENSG00000177054.14	3.50689	1.32712	0.359015	3.69655	0.00021855	0.00418982	ZDHHC13	protein_coding
ENSG00000167645.17	11.9532	-1.21892	0.32977	-3.69627	0.000218792	0.00419031	YIF1B	protein_coding
ENSG00000162105.20	3.085	1.57337	0.425705	3.69591	0.000219097	0.00419236	SHANK2	protein_coding
ENSG00000161203.13	255.446	-0.503408	0.13625	-3.69473	0.000220117	0.00420138	AP2M1	protein_coding
ENSG00000189350.13	2.67975	2.26147	0.612058	3.69486	0.00022001	0.00420138	TOGARAM2	protein_coding
ENSG00000262655.4	0.823126	2.92025	0.790394	3.69468	0.000220164	0.00420138	SPON1	protein_coding
ENSG00000131966.14	53.8733	-0.697872	0.188968	-3.69307	0.000221561	0.00422422	ACTR10	protein_coding
ENSG00000108405.4	19.2054	-1.33079	0.360414	-3.69239	0.000222153	0.0042279	P2RX1	protein_coding
ENSG00000189221.10	4.35419	1.19675	0.324099	3.69255	0.000222019	0.0042279	MAOA	protein_coding
ENSG00000164976.9	1.69526	1.74541	0.472735	3.69214	0.000222371	0.00422824	MYORG	protein_coding
ENSG00000198712.1	2090.14	-1.21171	0.328215	-3.69182	0.000222653	0.00422981	MT-CO2	protein_coding
ENSG00000162889.11	141.153	-0.461571	0.125039	-3.69143	0.000222998	0.00423256	MAPKAPK2	protein_coding
ENSG00000203995.10	0.516652	2.78981	0.755989	3.69028	0.000224008	0.00424792	ZYG11A	protein_coding
ENSG00000179869.15	14.77	1.1369	0.308243	3.68832	0.000225742	0.00427314	ABCA13	protein_coding
ENSG00000213071.11	0.898672	2.66977	0.723809	3.6885	0.000225581	0.00427314	LPAL2	transcribed_unprocessed_pseudogene
ENSG00000122566.22	764.92	-0.225506	0.0611495	-3.68779	0.000226214	0.00427552	HNRNPA2B1	protein_coding
ENSG00000218175.2	6.64322	-1.12354	0.30467	-3.68772	0.000226271	0.00427552	AC016739.2	processed_pseudogene
ENSG00000137204.15	0.553134	3.64004	0.987326	3.68676	0.000227125	0.004284	SLC22A7	protein_coding
ENSG00000240606.3	1.76797	-1.4975	0.406175	-3.68683	0.000227061	0.004284	RN7SL564P	misc_RNA
ENSG00000188039.16	0.785084	3.20312	0.869619	3.68336	0.000230179	0.00433773	NWD1	protein_coding
ENSG00000117640.18	24.3049	-0.955319	0.259454	-3.68204	0.000231379	0.00434862	MTFR1L	protein_coding
ENSG00000119801.13	279.909	-0.797132	0.216509	-3.68175	0.00023164	0.00434862	YPEL5	protein_coding
ENSG00000131171.13	444.377	-0.894017	0.242804	-3.68205	0.000231366	0.00434862	SH3BGRL	protein_coding
ENSG00000139116.19	6.93662	1.08727	0.295327	3.68159	0.000231784	0.00434862	KIF21A	protein_coding
ENSG00000170921.15	14.6139	0.709487	0.192665	3.68249	0.000230964	0.00434862	TANC2	protein_coding
ENSG00000077044.11	111.93	-0.599869	0.162987	-3.68047	0.000232803	0.00436301	DGKD	protein_coding
ENSG00000117528.14	12.2476	0.631764	0.171661	3.6803	0.000232963	0.00436301	ABCD3	protein_coding
ENSG00000170043.12	153.727	-0.819655	0.222731	-3.68003	0.000233207	0.00436372	TRAPPC1	protein_coding
ENSG00000149452.16	0.92636	3.74125	1.01674	3.67966	0.000233549	0.00436625	SLC22A8	protein_coding
ENSG00000147471.12	62.2147	0.359899	0.0978333	3.67869	0.000234432	0.00437889	PLPBP	protein_coding
ENSG00000173210.20	240.163	-0.981254	0.266829	-3.67746	0.000235565	0.00439617	ABLIM3	protein_coding
ENSG00000163154.6	24.2525	0.520177	0.141463	3.67713	0.000235877	0.00439813	TNFAIP8L2	protein_coding
ENSG00000103653.17	209.593	-0.268438	0.0730085	-3.67681	0.00023617	0.00439971	CSK	protein_coding
ENSG00000100280.17	104.981	-0.429223	0.116764	-3.67599	0.000236927	0.00440448	AP1B1	protein_coding
ENSG00000197969.14	71.8784	-0.792681	0.215633	-3.67606	0.000236861	0.00440448	VPS13A	protein_coding
ENSG00000253341.1	10.9204	-0.630666	0.17157	-3.67586	0.000237051	0.00440448	PCBP2P2	processed_pseudogene
ENSG00000161270.20	0.824127	3.36091	0.914936	3.67338	0.00023936	0.00444195	NPHS1	protein_coding
ENSG00000170860.4	61.7707	0.525034	0.14294	3.67311	0.000239618	0.00444195	LSM3	protein_coding
ENSG00000181467.5	110.549	-0.511643	0.139297	-3.67302	0.000239697	0.00444195	RAP2B	protein_coding
ENSG00000125675.20	0.824998	3.60923	0.982743	3.67261	0.00024009	0.00444533	GRIA3	protein_coding
ENSG00000169740.14	10.0925	0.850586	0.231649	3.67187	0.00024078	0.00445421	ZNF32	protein_coding
ENSG00000175899.15	60.0718	0.819015	0.223102	3.67104	0.000241569	0.00446491	A2M	protein_coding
ENSG00000143494.16	1.25835	2.27886	0.62088	3.67037	0.000242203	0.00447249	VASH2	protein_coding
ENSG00000151414.15	103.368	-0.473217	0.128946	-3.66989	0.000242654	0.00447249	NEK7	protein_coding
ENSG00000180448.11	270.041	-0.385536	0.105049	-3.67005	0.0002425	0.00447249	ARHGAP45	protein_coding
ENSG00000198727.2	1960.22	-1.16103	0.316382	-3.66971	0.000242824	0.00447249	MT-CYB	protein_coding
ENSG00000023330.15	57.4579	0.660529	0.180009	3.66943	0.000243095	0.00447302	ALAS1	protein_coding
ENSG00000111145.8	71.1941	-0.722529	0.196939	-3.66879	0.000243698	0.00447302	ELK3	protein_coding
ENSG00000117983.17	0.763447	2.93185	0.799123	3.66884	0.000243656	0.00447302	MUC5B	protein_coding
ENSG00000244026.6	2.1578	1.61518	0.440247	3.6688	0.000243692	0.00447302	FAM86DP	transcribed_unprocessed_pseudogene
ENSG00000067225.19	845.405	-0.792964	0.216164	-3.66835	0.000244123	0.00447305	PKM	protein_coding
ENSG00000177200.18	143.653	-0.662534	0.180599	-3.66854	0.00024394	0.00447305	CHD9	protein_coding
ENSG00000154678.18	1.5939	2.42184	0.660244	3.66809	0.000244365	0.0044736	PDE1C	protein_coding
ENSG00000178568.15	0.606893	3.37878	0.92131	3.66736	0.000245068	0.0044826	ERBB4	protein_coding
ENSG00000106686.17	1.04761	2.48319	0.677346	3.66606	0.000246316	0.00449755	SPATA6L	protein_coding
ENSG00000152127.9	55.53	-0.773229	0.210922	-3.66595	0.000246426	0.00449755	MGAT5	protein_coding
ENSG00000169230.10	105.111	0.374968	0.102287	3.66585	0.000246522	0.00449755	PRELID1	protein_coding
ENSG00000144852.20	0.802693	3.0122	0.821832	3.66522	0.000247126	0.00450468	NR1I2	protein_coding
ENSG00000158856.18	253.079	-1.03401	0.282193	-3.66419	0.000248126	0.00451902	DMTN	protein_coding
ENSG00000275126.2	75.9226	0.882943	0.241024	3.66329	0.000248992	0.00453089	H4C13	protein_coding
ENSG00000105971.15	16.9361	-1.04514	0.285334	-3.66288	0.000249394	0.00453429	CAV2	protein_coding
ENSG00000152822.14	0.676157	3.35798	0.91703	3.6618	0.000250453	0.00454574	GRM1	protein_coding
ENSG00000161013.17	73.3524	-1.04117	0.284316	-3.66202	0.000250239	0.00454574	MGAT4B	protein_coding
ENSG00000234722.5	1.14867	3.57934	0.977702	3.66097	0.000251264	0.00455655	LINC01287	lncRNA
ENSG00000101439.9	109.59	-0.956544	0.261323	-3.6604	0.000251826	0.00455975	CST3	protein_coding
ENSG00000204420.10	225.471	-1.50158	0.410228	-3.66035	0.000251871	0.00455975	MPIG6B	protein_coding
ENSG00000092054.13	0.955825	3.03022	0.827939	3.65996	0.000252255	0.00456281	MYH7	protein_coding
ENSG00000243649.9	0.908692	3.01568	0.824212	3.65886	0.000253335	0.00457842	CFB	protein_coding
ENSG00000075142.14	27.3788	0.468449	0.12813	3.65605	0.000256136	0.00462336	SRI	protein_coding
ENSG00000102401.20	50.5918	-0.625396	0.171064	-3.65592	0.000256259	0.00462336	ARMCX3	protein_coding
ENSG00000136449.15	1.30974	2.43035	0.664839	3.65554	0.000256637	0.00462625	MYCBPAP	protein_coding
ENSG00000008226.20	1.42029	2.07996	0.569069	3.65502	0.000257158	0.00463169	DLEC1	protein_coding
ENSG00000136153.20	7.29474	0.986528	0.269988	3.65396	0.000258223	0.00464691	LMO7	protein_coding
ENSG00000158457.6	64.6514	-1.24495	0.340841	-3.65258	0.000259622	0.00466813	TSPAN33	protein_coding
ENSG00000129353.15	104.126	-1.08299	0.296537	-3.65212	0.000260089	0.00467189	SLC44A2	protein_coding
ENSG00000151693.11	81.4774	-1.15789	0.317063	-3.65193	0.000260273	0.00467189	ASAP2	protein_coding
ENSG00000198856.13	13.7383	0.668338	0.183049	3.65115	0.000261067	0.00468217	OSTC	protein_coding
ENSG00000131748.16	29.6028	0.51653	0.14148	3.65092	0.000261307	0.00468251	STARD3	protein_coding
ENSG00000166333.14	119.381	-0.812314	0.222513	-3.65063	0.000261599	0.00468378	ILK	protein_coding
ENSG00000120063.10	174.971	-0.372143	0.101961	-3.64986	0.000262383	0.00469384	GNA13	protein_coding
ENSG00000186470.14	92.7741	-0.504783	0.138372	-3.648	0.000264287	0.00471991	BTN3A2	protein_coding
ENSG00000259905.7	1.34124	2.95454	0.809896	3.64804	0.000264245	0.00471991	PWRN1	lncRNA
ENSG00000197461.13	59.1319	-1.26928	0.348004	-3.64731	0.000264997	0.00472463	PDGFA	protein_coding
ENSG00000228205.1	2.54716	-1.46344	0.401236	-3.64732	0.000264994	0.00472463	RP11-778D9.4	processed_pseudogene
ENSG00000113492.14	0.428975	3.96375	1.08707	3.64628	0.000266067	0.00473971	AGXT2	protein_coding
ENSG00000134769.23	2.1231	1.4603	0.400579	3.64549	0.000266886	0.00474852	DTNA	protein_coding
ENSG00000137845.15	59.1483	-0.724088	0.198632	-3.64537	0.00026701	0.00474852	ADAM10	protein_coding
ENSG00000225630.1	206.202	-1.38514	0.380007	-3.64504	0.000267352	0.00475061	MTND2P28	unprocessed_pseudogene
ENSG00000116690.13	2.21062	2.0853	0.572353	3.64339	0.000269072	0.00476656	PRG4	protein_coding
ENSG00000143546.10	2039.39	0.95295	0.261526	3.64381	0.000268635	0.00476656	S100A8	protein_coding
ENSG00000168658.19	0.999409	3.16596	0.868979	3.64331	0.000269151	0.00476656	VWA3B	protein_coding
ENSG00000179361.18	28.6208	-0.588376	0.161476	-3.64374	0.00026871	0.00476656	ARID3B	protein_coding
ENSG00000182168.15	0.87655	3.22571	0.885788	3.64163	0.000270915	0.00479379	UNC5C	protein_coding
ENSG00000252301.1	1.15621	2.93395	0.806134	3.63953	0.000273132	0.00482898	RNA5SP134	rRNA_pseudogene
ENSG00000101608.13	1128.55	-0.576723	0.158478	-3.63913	0.000273558	0.00483247	MYL12A	protein_coding
ENSG00000090776.6	6.39245	-1.14318	0.314252	-3.63777	0.000275005	0.00485399	EFNB1	protein_coding
ENSG00000163430.12	22.6153	-1.47386	0.405309	-3.63639	0.000276487	0.00487607	FSTL1	protein_coding
ENSG00000051382.9	70.6815	-0.769933	0.211774	-3.63563	0.000277303	0.00488358	PIK3CB	protein_coding
ENSG00000146197.9	0.785933	3.14988	0.866407	3.63556	0.000277374	0.00488358	SCUBE3	protein_coding
ENSG00000009694.13	2.21769	1.73757	0.478169	3.63379	0.000279293	0.00491328	TENM1	protein_coding
ENSG00000168389.18	1.77953	2.05964	0.567026	3.63235	0.00028085	0.00493491	MFSD2A	protein_coding
ENSG00000235162.9	109.871	-1.0194	0.280655	-3.63222	0.000280989	0.00493491	C12orf75	protein_coding
ENSG00000176399.4	0.559507	3.6235	0.997741	3.63171	0.000281551	0.00493834	DMRTA1	protein_coding
ENSG00000183091.20	6.26205	1.58711	0.437025	3.63162	0.000281651	0.00493834	NEB	protein_coding
ENSG00000183666.17	4.67043	0.984652	0.271151	3.63138	0.00028191	0.00493879	GUSBP1	transcribed_unprocessed_pseudogene
ENSG00000006652.15	6.40394	-1.22528	0.33744	-3.63111	0.0002822	0.00493978	IFRD1	protein_coding
ENSG00000082212.13	73.0048	-0.305395	0.0841378	-3.62969	0.000283757	0.0049552	ME2	protein_coding
ENSG00000102230.14	35.2773	-1.35731	0.373925	-3.6299	0.000283532	0.0049552	PCYT1B	protein_coding
ENSG00000267123.7	0.640949	3.48082	0.958991	3.62967	0.000283783	0.0049552	SCAT1	lncRNA
ENSG00000141837.22	7.31721	1.34929	0.371845	3.62864	0.000284921	0.00497097	CACNA1A	protein_coding
ENSG00000109919.10	26.5712	0.44449	0.122507	3.62829	0.000285304	0.00497355	MTCH2	protein_coding
ENSG00000072110.16	503.021	-0.919907	0.253575	-3.62774	0.000285909	0.00497589	ACTN1	protein_coding
ENSG00000139364.11	1.39088	2.7678	0.762939	3.62782	0.000285824	0.00497589	TMEM132B	protein_coding
ENSG00000176108.9	20.3227	-0.677002	0.18663	-3.6275	0.000286177	0.00497647	CHMP6	protein_coding
ENSG00000100300.18	30.1745	0.691834	0.190759	3.62673	0.000287028	0.00498603	TSPO	protein_coding
ENSG00000123179.14	4.28385	0.903759	0.249204	3.62658	0.000287198	0.00498603	EBPL	protein_coding
ENSG00000084733.11	145.252	-0.395508	0.109065	-3.62635	0.000287457	0.00498643	RAB10	protein_coding
ENSG00000101421.4	179.569	-0.286039	0.0788879	-3.62589	0.000287973	0.00498721	CHMP4B	protein_coding
ENSG00000158321.18	26.5449	0.665163	0.183446	3.62593	0.000287928	0.00498721	AUTS2	protein_coding
ENSG00000164266.11	0.554964	4.32373	1.19358	3.62248	0.00029179	0.00504918	SPINK1	protein_coding
ENSG00000196218.13	4.30881	1.52608	0.421352	3.62187	0.000292487	0.0050571	RYR1	protein_coding
ENSG00000196782.12	45.3489	-0.758878	0.209552	-3.62143	0.000292975	0.00506141	MAML3	protein_coding
ENSG00000103942.13	41.3664	-1.35576	0.374451	-3.62066	0.000293855	0.00507248	HOMER2	protein_coding
ENSG00000082515.18	12.1067	0.711529	0.196562	3.61988	0.000294739	0.00508359	MRPL22	protein_coding
ENSG00000175768.13	21.1599	0.569055	0.157284	3.61801	0.000296871	0.0051162	TOMM5	protein_coding
ENSG00000135218.19	81.8068	-0.806274	0.222877	-3.61758	0.000297371	0.00511787	CD36	protein_coding
ENSG00000257923.12	227.287	-0.643504	0.177886	-3.61751	0.000297452	0.00511787	CUX1	protein_coding
ENSG00000153317.15	279.587	-0.617791	0.170925	-3.6144	0.000301047	0.00517552	ASAP1	protein_coding
ENSG00000104904.12	722.818	-0.624954	0.173057	-3.61125	0.000304722	0.00523445	OAZ1	protein_coding
ENSG00000228232.1	3.39718	-1.32652	0.367355	-3.611	0.000305021	0.00523533	GAPDHP1	processed_pseudogene
ENSG00000157542.11	0.973029	2.70211	0.748688	3.60912	0.000307233	0.00526902	KCNJ6	protein_coding
ENSG00000148942.15	0.533291	3.17679	0.88064	3.60736	0.000309328	0.00530066	SLC5A12	protein_coding
ENSG00000188677.15	82.5118	-1.01995	0.282784	-3.60682	0.000309978	0.00530749	PARVB	protein_coding
ENSG00000119242.9	93.3283	-0.983098	0.272686	-3.60523	0.000311872	0.0053356	CCDC92	protein_coding
ENSG00000071205.12	99.6444	-1.03346	0.286712	-3.60451	0.000312739	0.00533986	ARHGAP10	protein_coding
ENSG00000127481.15	129.155	-0.447908	0.124267	-3.60441	0.000312863	0.00533986	UBR4	protein_coding
ENSG00000166402.9	0.91422	2.87539	0.797745	3.6044	0.000312878	0.00533986	TUB	protein_coding
ENSG00000177954.14	703.267	0.444906	0.123481	3.60304	0.000314522	0.00536361	RPS27	protein_coding
ENSG00000197408.10	0.626104	3.44713	0.956876	3.60248	0.000315192	0.0053707	CYP2B6	protein_coding
ENSG00000157388.20	2.77243	1.82564	0.506934	3.60135	0.000316575	0.00538486	CACNA1D	protein_coding
ENSG00000160190.14	26.901	-0.880457	0.244492	-3.60117	0.000316786	0.00538486	SLC37A1	protein_coding
ENSG00000213598.4	4.40163	-1.20812	0.335471	-3.60125	0.000316688	0.00538486	RP11-112J1.1	processed_pseudogene
ENSG00000224843.8	0.731521	2.97559	0.826594	3.59981	0.000318446	0.00540872	LINC00240	lncRNA
ENSG00000201098.1	901.448	0.96866	0.269152	3.59893	0.000319529	0.00542278	RNY1	misc_RNA
ENSG00000184731.6	0.696945	2.59237	0.720409	3.59847	0.000320095	0.00542802	FAM110C	protein_coding
ENSG00000182934.12	40.3338	-0.698541	0.194159	-3.59778	0.000320948	0.00543813	SRPRA	protein_coding
ENSG00000231711.2	0.822558	2.1118	0.587127	3.59683	0.000322121	0.005452	LINC00899	lncRNA
ENSG00000232573.1	12.1071	-1.04343	0.290109	-3.5967	0.000322282	0.005452	RPL3P4	processed_pseudogene
ENSG00000072210.19	15.6135	0.654178	0.182068	3.59304	0.000326845	0.00552478	ALDH3A2	protein_coding
ENSG00000112335.15	398.699	-0.495078	0.137797	-3.5928	0.000327143	0.00552541	SNX3	protein_coding
ENSG00000135709.13	93.9571	-0.7757	0.215937	-3.59225	0.000327837	0.0055327	KIAA0513	protein_coding
ENSG00000196547.15	56.8827	-1.05622	0.294101	-3.59135	0.000328968	0.00554737	MAN2A2	protein_coding
ENSG00000182208.14	16.2946	-0.805035	0.224185	-3.59094	0.000329492	0.00555178	MOB2	protein_coding
ENSG00000201185.1	70.428	1.23194	0.343394	3.58755	0.000333801	0.00561991	RNA5SP202	rRNA_pseudogene
ENSG00000145147.20	1.4035	2.52467	0.703814	3.58712	0.000334345	0.00562459	SLIT2	protein_coding
ENSG00000257771.6	0.73299	3.48274	0.971035	3.58663	0.000334978	0.00563077	LINC02395	lncRNA
ENSG00000175471.19	124.201	-0.732619	0.204301	-3.58597	0.000335825	0.00564053	MCTP1	protein_coding
ENSG00000153310.19	105.309	0.337055	0.0940016	3.58563	0.00033627	0.00564352	CYRIB	protein_coding
ENSG00000169241.19	19.3706	-0.849041	0.236822	-3.58514	0.000336902	0.00564965	SLC50A1	protein_coding
ENSG00000170271.11	80.9431	-1.18869	0.331619	-3.58449	0.000337731	0.00565459	FAXDC2	protein_coding
ENSG00000277775.2	66.5928	0.945094	0.263648	3.58469	0.000337484	0.00565459	H3C7	protein_coding
ENSG00000198734.12	9.17723	1.25158	0.349352	3.58258	0.000340221	0.00569177	F5	protein_coding
ENSG00000177614.11	0.959206	2.82839	0.789833	3.581	0.000342282	0.00571101	PGBD5	protein_coding
ENSG00000177697.19	42.2398	-1.42707	0.398525	-3.58087	0.000342446	0.00571101	CD151	protein_coding
ENSG00000198840.2	414.228	-1.19909	0.334862	-3.58085	0.000342475	0.00571101	MT-ND3	protein_coding
ENSG00000201938.1	1.18332	2.80116	0.7823	3.58067	0.00034272	0.00571101	Y_RNA	misc_RNA
ENSG00000242445.1	1.5484	-1.70905	0.477294	-3.5807	0.000342677	0.00571101	RPL7AP11	processed_pseudogene
ENSG00000108953.17	302.339	-0.55863	0.156041	-3.58003	0.00034356	0.0057205	YWHAE	protein_coding
ENSG00000117335.20	27.8895	-0.764009	0.213521	-3.57814	0.000346044	0.00575481	CD46	protein_coding
ENSG00000154080.14	0.422907	3.82574	1.06922	3.57805	0.000346164	0.00575481	CHST9	protein_coding
ENSG00000230987.2	2.03277	2.29102	0.640396	3.57751	0.000346882	0.00576222	RP11-113I24.1	processed_pseudogene
ENSG00000168778.13	1.27302	1.86472	0.521463	3.57594	0.000348976	0.00579245	TCTN2	protein_coding
ENSG00000186591.13	151.587	-0.520938	0.145706	-3.57527	0.000349869	0.00580273	UBE2H	protein_coding
ENSG00000162896.6	0.945495	2.63022	0.736163	3.57288	0.000353075	0.00585131	PIGR	protein_coding
ENSG00000128266.9	89.0943	-1.268	0.35494	-3.57242	0.000353695	0.005857	GNAZ	protein_coding
ENSG00000168765.17	8.39842	-1.19675	0.335077	-3.57157	0.000354853	0.00587159	GSTM4	protein_coding
ENSG00000229618.3	0.637375	3.46278	0.969777	3.5707	0.000356033	0.00588651	AC011288.2	lncRNA
ENSG00000158816.16	0.682146	4.05489	1.13606	3.56926	0.000357993	0.00591429	VWA5B1	protein_coding
ENSG00000169933.16	0.61081	3.30586	0.926327	3.56878	0.000358643	0.00592041	FRMPD4	protein_coding
ENSG00000074416.15	67.472	-1.02991	0.288611	-3.56851	0.000359023	0.00592206	MGLL	protein_coding
ENSG00000041353.10	176.598	-1.20865	0.338727	-3.56822	0.000359409	0.00592381	RAB27B	protein_coding
ENSG00000161533.12	31.3538	0.457371	0.128196	3.56775	0.000360063	0.00592998	ACOX1	protein_coding
ENSG00000070214.16	28.9875	-0.968808	0.271674	-3.56608	0.000362368	0.00596329	SLC44A1	protein_coding
ENSG00000165914.15	71.8763	-1.08703	0.30491	-3.56507	0.000363752	0.00598142	TTC7B	protein_coding
ENSG00000185008.17	1.36744	2.84661	0.798957	3.5629	0.000366776	0.00602646	ROBO2	protein_coding
ENSG00000163659.13	20.1765	0.591083	0.165963	3.56154	0.000368686	0.00605314	TIPARP	protein_coding
ENSG00000197122.12	64.042	-0.955389	0.268308	-3.56079	0.000369734	0.00606565	SRC	protein_coding
ENSG00000100410.8	19.3401	0.452404	0.127067	3.56037	0.000370334	0.00607078	PHF5A	protein_coding
ENSG00000264364.3	114.132	-0.481813	0.13534	-3.56002	0.000370824	0.00607411	DYNLL2	protein_coding
ENSG00000055208.19	116.821	-0.397065	0.111554	-3.55939	0.000371713	0.00607926	TAB2	protein_coding
ENSG00000143811.19	32.339	-0.814346	0.228784	-3.55945	0.000371633	0.00607926	PYCR2	protein_coding
ENSG00000122299.12	53.5106	-0.498664	0.140107	-3.55918	0.000372022	0.00607961	ZC3H7A	protein_coding
ENSG00000138771.16	1.51434	2.3281	0.654169	3.55887	0.000372458	0.00608204	SHROOM3	protein_coding
ENSG00000047597.7	64.2077	-1.09845	0.308718	-3.55808	0.000373571	0.00609495	XK	protein_coding
ENSG00000271013.1	0.797237	3.05605	0.858945	3.5579	0.000373825	0.00609495	LRRC37A9P	processed_pseudogene
ENSG00000175221.15	36.2639	-0.584127	0.164212	-3.55716	0.000374889	0.0061076	MED16	protein_coding
ENSG00000124406.16	55.1873	-0.876268	0.246377	-3.55661	0.00037567	0.00611562	ATP8A1	protein_coding
ENSG00000198898.14	163.266	-0.639453	0.179852	-3.55544	0.000377352	0.00613828	CAPZA2	protein_coding
ENSG00000135835.12	1.16827	2.37971	0.669391	3.55504	0.000377915	0.00614271	KIAA1614	protein_coding
ENSG00000005020.13	209.295	-0.73184	0.205872	-3.55484	0.000378214	0.00614286	SKAP2	protein_coding
ENSG00000176153.12	0.54031	3.83633	1.07925	3.55463	0.000378514	0.00614302	GPX2	protein_coding
ENSG00000176386.9	26.5094	0.546998	0.153984	3.5523	0.000381876	0.00618336	CDC26	protein_coding
ENSG00000229638.1	24.1452	-0.803688	0.226233	-3.55249	0.000381607	0.00618336	RPL4P4	processed_pseudogene
ENSG00000280109.3	0.715875	3.67162	1.03349	3.55266	0.000381355	0.00618336	PLAC4	lncRNA
ENSG00000260464.1	4.04311	1.88951	0.531941	3.5521	0.000382173	0.00618343	RP4-561L24.3	lncRNA
ENSG00000184500.16	50.8324	-1.43199	0.403191	-3.55165	0.000382831	0.00618934	PROS1	protein_coding
ENSG00000266412.6	457.819	-0.687994	0.193824	-3.54958	0.000385845	0.00623331	NCOA4	protein_coding
ENSG00000168356.13	1.29995	2.62052	0.738308	3.54937	0.00038616	0.00623364	SCN11A	protein_coding
ENSG00000116288.13	104.56	-0.489817	0.138025	-3.54875	0.000387069	0.0062388	PARK7	protein_coding
ENSG00000258779.8	0.617465	3.02497	0.85236	3.54894	0.00038679	0.0062388	LINC01568	lncRNA
ENSG00000230629.2	10.4781	-0.852592	0.240286	-3.54825	0.000387806	0.00624116	RPS23P8	processed_pseudogene
ENSG00000249936.3	11.4581	-0.733114	0.206609	-3.54831	0.000387704	0.00624116	RAC1P2	processed_pseudogene
ENSG00000181804.15	18.666	-0.89561	0.252479	-3.54727	0.000389248	0.00625961	SLC9A9	protein_coding
ENSG00000198886.2	5496.95	-1.11662	0.314825	-3.5468	0.00038994	0.00626598	MT-ND4	protein_coding
ENSG00000128272.17	271.945	-0.47137	0.132954	-3.54536	0.000392071	0.00628855	ATF4	protein_coding
ENSG00000157087.20	1.38575	2.34857	0.662455	3.54525	0.000392236	0.00628855	ATP2B2	protein_coding
ENSG00000214652.6	0.888836	2.82832	0.797738	3.54543	0.000391973	0.00628855	ZNF727	protein_coding
ENSG00000231747.1	1.93372	-1.68507	0.475418	-3.5444	0.000393505	0.00630412	AC079922.2	processed_pseudogene
ENSG00000119720.18	13.7225	0.639059	0.180312	3.54419	0.000393814	0.00630431	NRDE2	protein_coding
ENSG00000102393.14	17.4073	-1.18296	0.333842	-3.54347	0.0003949	0.00631691	GLA	protein_coding
ENSG00000135919.14	10.5471	-1.5121	0.426875	-3.54226	0.000396714	0.00634113	SERPINE2	protein_coding
ENSG00000150779.12	33.2032	0.487407	0.137614	3.54184	0.000397346	0.00634643	TIMM8B	protein_coding
ENSG00000142494.13	0.80663	3.09837	0.874966	3.54114	0.00039841	0.00635863	SLC47A1	protein_coding
ENSG00000100592.16	61.0041	-0.779183	0.220113	-3.53992	0.000400252	0.0063809	DAAM1	protein_coding
ENSG00000151276.23	15.432	0.86047	0.243083	3.53981	0.000400408	0.0063809	MAGI1	protein_coding
ENSG00000141452.10	51.8899	-0.423286	0.119605	-3.53903	0.000401599	0.00639309	RMC1	protein_coding
ENSG00000257103.9	175.712	-0.261903	0.0740065	-3.53891	0.000401777	0.00639309	LSM14A	protein_coding
ENSG00000111775.3	26.5068	0.48248	0.136374	3.53792	0.000403299	0.00639806	COX6A1	protein_coding
ENSG00000134775.15	1.36115	3.08531	0.872001	3.53819	0.000402877	0.00639806	FHOD3	protein_coding
ENSG00000151838.12	21.4827	-1.31521	0.371733	-3.53803	0.000403117	0.00639806	CCDC175	protein_coding
ENSG00000153071.15	169.764	-0.983481	0.277975	-3.53802	0.000403144	0.00639806	DAB2	protein_coding
ENSG00000140612.14	51.0843	0.371342	0.104967	3.53769	0.00040365	0.00639883	SEC11A	protein_coding
ENSG00000163220.11	2035.19	0.829131	0.234433	3.53675	0.000405082	0.00641672	S100A9	protein_coding
ENSG00000204219.11	13.0141	0.851855	0.240938	3.53558	0.000406879	0.00644038	TCEA3	protein_coding
ENSG00000166681.14	207.025	-1.17524	0.332574	-3.53378	0.000409657	0.00647949	BEX3	protein_coding
ENSG00000100266.19	132.287	-0.64994	0.18401	-3.53209	0.000412289	0.00651119	PACSIN2	protein_coding
ENSG00000175727.14	112.948	-0.700275	0.198271	-3.5319	0.000412583	0.00651119	MLXIP	protein_coding
ENSG00000184743.13	62.3306	-0.451391	0.127792	-3.53222	0.000412085	0.00651119	ATL3	protein_coding
ENSG00000011258.16	61.3769	-0.80165	0.227033	-3.53099	0.000414012	0.0065159	MBTD1	protein_coding
ENSG00000144452.15	0.798939	3.23104	0.914993	3.53121	0.00041366	0.0065159	ABCA12	protein_coding
ENSG00000163110.15	69.1133	-0.578581	0.163845	-3.53127	0.000413573	0.0065159	PDLIM5	protein_coding
ENSG00000176894.10	4.79349	1.14934	0.325541	3.53056	0.000414682	0.0065159	PXMP2	protein_coding
ENSG00000212864.3	11.2574	-1.77715	0.503332	-3.53076	0.000414365	0.0065159	RNF208	protein_coding
ENSG00000229321.2	1.55088	2.10345	0.595788	3.53053	0.000414729	0.0065159	AC008269.2	lncRNA
ENSG00000169385.3	16.157	1.04595	0.296278	3.53031	0.000415076	0.00651651	RNASE2	protein_coding
ENSG00000261738.7	1.41654	3.37071	0.955073	3.52927	0.000416709	0.00653729	MIR3976HG	lncRNA
ENSG00000234782.3	3.61758	-1.19002	0.33727	-3.5284	0.000418076	0.00655389	TPT1P9	processed_pseudogene
ENSG00000185825.17	47.4425	-1.04948	0.297468	-3.52804	0.000418643	0.00655791	BCAP31	protein_coding
ENSG00000145715.15	58.875	-0.634013	0.17974	-3.52738	0.000419695	0.00656954	RASA1	protein_coding
ENSG00000095303.17	441.384	-1.30432	0.36981	-3.527	0.000420302	0.00657417	PTGS1	protein_coding
ENSG00000251733.1	4.82732	2.44103	0.692176	3.5266	0.00042093	0.00657913	SCARNA8	scaRNA
ENSG00000160570.14	20.8113	0.564701	0.16016	3.52585	0.000422128	0.00659298	DEDD2	protein_coding
ENSG00000097021.20	19.5372	-1.04797	0.297262	-3.5254	0.00042285	0.00659939	ACOT7	protein_coding
ENSG00000188488.14	1.24097	2.50975	0.712104	3.52442	0.000424411	0.00661888	SERPINA5	protein_coding
ENSG00000168002.12	27.6723	-0.556671	0.15796	-3.52413	0.000424868	0.00662113	POLR2G	protein_coding
ENSG00000231246.2	11.8718	-1.4658	0.415994	-3.52362	0.000425696	0.00662914	LINC02884	lncRNA
ENSG00000154429.11	24.3561	-0.642985	0.182521	-3.5228	0.000427009	0.00664469	CCSAP	protein_coding
ENSG00000213362.3	26.9274	-1.06463	0.302335	-3.52137	0.000429319	0.00667574	FTH1P12	processed_pseudogene
ENSG00000261371.6	155.054	-0.670079	0.190321	-3.52077	0.000430288	0.00668589	PECAM1	protein_coding
ENSG00000143278.5	0.834327	3.27933	0.931506	3.52046	0.000430795	0.00668886	F13B	protein_coding
ENSG00000198039.11	5.77397	0.856808	0.243573	3.51766	0.000435365	0.00675486	ZNF273	protein_coding
ENSG00000156860.16	125.03	-0.398367	0.113267	-3.51705	0.000436364	0.0067654	FBRS	protein_coding
ENSG00000187546.14	0.466489	4.03707	1.14797	3.51669	0.000436964	0.00676974	AGMO	protein_coding
ENSG00000039139.11	2.39239	2.49408	0.709252	3.51649	0.0004373	0.00676999	DNAH5	protein_coding
ENSG00000166734.20	54.0507	-0.516319	0.146838	-3.51626	0.000437677	0.00677087	GOLM2	protein_coding
ENSG00000206795.1	0.499296	2.2368	0.636452	3.51449	0.000440598	0.00681108	Y_RNA	misc_RNA
ENSG00000047056.16	39.0931	0.396735	0.112977	3.51163	0.000445363	0.00685896	WDR37	protein_coding
ENSG00000071082.11	605.63	0.405225	0.115373	3.5123	0.000444245	0.00685896	RPL31	protein_coding
ENSG00000073670.14	0.608388	3.304	0.940917	3.51147	0.00044564	0.00685896	ADAM11	protein_coding
ENSG00000088826.18	72.9102	-1.213	0.345435	-3.51153	0.000445537	0.00685896	SMOX	protein_coding
ENSG00000167476.10	14.4499	-0.784813	0.223461	-3.51208	0.000444621	0.00685896	JSRP1	protein_coding
ENSG00000179195.16	65.375	-0.639973	0.182244	-3.51163	0.000445376	0.00685896	ZNF664	protein_coding
ENSG00000241243.3	0.657854	2.98026	0.848782	3.51122	0.000446061	0.00686045	RN7SL629P	misc_RNA
ENSG00000164309.15	2.80308	1.8217	0.519005	3.50998	0.000448139	0.00688741	CMYA5	protein_coding
ENSG00000100600.15	9.89899	-1.19286	0.339869	-3.50977	0.000448489	0.00688779	LGMN	protein_coding
ENSG00000120885.22	535.607	-1.35329	0.385601	-3.50955	0.000448868	0.00688862	CLU	protein_coding
ENSG00000260220.7	1.0755	2.82813	0.805981	3.50893	0.000449912	0.00689963	CCDC187	protein_coding
ENSG00000109814.12	14.68	0.638024	0.181863	3.50826	0.00045104	0.00690292	UGDH	protein_coding
ENSG00000113140.11	875.833	-1.35629	0.386588	-3.50837	0.000450858	0.00690292	SPARC	protein_coding
ENSG00000150054.19	63.1676	-0.700733	0.19974	-3.50823	0.000451105	0.00690292	MPP7	protein_coding
ENSG00000182674.6	0.635203	3.26581	0.931037	3.50771	0.000451979	0.00691126	KCNB2	protein_coding
ENSG00000232760.1	0.997482	3.90391	1.11301	3.50752	0.000452303	0.00691126	AC103564.6	unprocessed_pseudogene
ENSG00000153879.9	26.0465	0.49277	0.140551	3.50597	0.000454941	0.00694154	CEBPG	protein_coding
ENSG00000286522.2	139.85	0.917096	0.26157	3.50612	0.000454692	0.00694154	H3C2	protein_coding
ENSG00000177640.16	1.03029	2.71701	0.775052	3.50559	0.000455604	0.00694665	CASC2	lncRNA
ENSG00000006468.14	0.858471	2.71999	0.775965	3.50531	0.000456084	0.00694896	ETV1	protein_coding
ENSG00000264575.1	0.653563	2.31408	0.660204	3.50511	0.000456424	0.00694914	LINC00526	lncRNA
ENSG00000263740.2	2889.38	0.752935	0.214851	3.50445	0.000457544	0.00696118	RN7SL4P	misc_RNA
ENSG00000085274.16	9.13976	0.66845	0.190796	3.50348	0.000459215	0.00698158	MYNN	protein_coding
ENSG00000138698.15	28.4786	-0.580846	0.165838	-3.5025	0.000460921	0.00700249	RAP1GDS1	protein_coding
ENSG00000261416.1	7.61131	0.732881	0.209309	3.50144	0.000462755	0.00702531	CORO1A-AS1	lncRNA
ENSG00000040199.18	10.2351	0.760326	0.217247	3.49982	0.000465567	0.00706294	PHLPP2	protein_coding
ENSG00000168615.13	32.0684	-1.05037	0.3002	-3.49888	0.00046721	0.00707771	ADAM9	protein_coding
ENSG00000169018.6	38.6815	0.394724	0.11281	3.49901	0.000466983	0.00707771	FEM1B	protein_coding
ENSG00000277157.2	58.4626	0.750689	0.214589	3.49826	0.000468296	0.00708908	H4C4	protein_coding
ENSG00000081248.12	0.929703	3.16636	0.905264	3.49772	0.000469249	0.00709844	CACNA1S	protein_coding
ENSG00000269292.1	10.2616	-0.962841	0.275302	-3.4974	0.000469819	0.00710198	CTB-12A17.3	lncRNA
ENSG00000137074.20	9.90774	0.696906	0.199287	3.49699	0.000470532	0.00710768	APTX	protein_coding
ENSG00000113758.13	52.1004	-0.844258	0.2415	-3.49589	0.000472489	0.00713216	DBN1	protein_coding
ENSG00000203814.6	95.7229	0.741436	0.212105	3.49561	0.000472974	0.00713439	H2BC18	protein_coding
ENSG00000130635.16	2.53895	1.91343	0.547413	3.49541	0.000473328	0.00713465	COL5A1	protein_coding
ENSG00000114125.14	33.9795	0.430683	0.123262	3.49405	0.000475744	0.00716596	RNF7	protein_coding
ENSG00000151702.17	232.497	-0.341498	0.097758	-3.4933	0.000477092	0.00718115	FLI1	protein_coding
ENSG00000223797.6	2.18344	1.34288	0.384523	3.49232	0.000478847	0.00720244	ENTPD3-AS1	lncRNA
ENSG00000006715.16	58.3289	-0.432162	0.123764	-3.49182	0.000479745	0.00720968	VPS41	protein_coding
ENSG00000102316.17	34.4328	-0.648478	0.18573	-3.4915	0.00048031	0.00720968	MAGED2	protein_coding
ENSG00000214274.10	0.944744	2.96822	0.850133	3.49148	0.00048035	0.00720968	ANG	protein_coding
ENSG00000158769.18	12.1288	-1.18968	0.340826	-3.49058	0.000481975	0.00722894	F11R	protein_coding
ENSG00000140299.13	179.654	-0.490246	0.140477	-3.48986	0.000483266	0.00724317	BNIP2	protein_coding
ENSG00000233452.7	9.76645	-1.25511	0.359696	-3.48935	0.000484192	0.00725191	STXBP5-AS1	lncRNA
ENSG00000011105.14	23.603	-1.41243	0.404848	-3.48879	0.000485212	0.00726205	TSPAN9	protein_coding
ENSG00000089335.21	26.5244	0.841924	0.241368	3.48814	0.000486395	0.00727461	ZNF302	protein_coding
ENSG00000168497.5	1535.44	-1.24426	0.35676	-3.48766	0.000487266	0.0072825	CAVIN2	protein_coding
ENSG00000100427.16	14.4897	-1.25686	0.360483	-3.48661	0.000489188	0.00728672	MLC1	protein_coding
ENSG00000105698.16	259.115	-0.447949	0.128479	-3.48656	0.00048927	0.00728672	USF2	protein_coding
ENSG00000112576.13	162.567	-0.612589	0.175694	-3.48668	0.000489056	0.00728672	CCND3	protein_coding
ENSG00000127920.6	333.601	-1.12671	0.323137	-3.48678	0.00048887	0.00728672	GNG11	protein_coding
ENSG00000197386.14	94.0476	-0.448175	0.128527	-3.48701	0.00048845	0.00728672	HTT	protein_coding
ENSG00000160551.12	161.525	-0.404246	0.115953	-3.48629	0.000489767	0.00728898	TAOK1	protein_coding
ENSG00000012983.12	57.1316	-0.630281	0.180809	-3.4859	0.000490489	0.00729027	MAP4K5	protein_coding
ENSG00000052802.13	2.49897	1.25897	0.361186	3.48566	0.000490925	0.00729027	MSMO1	protein_coding
ENSG00000177731.16	183.862	-0.310236	0.0890059	-3.48557	0.00049109	0.00729027	FLII	protein_coding
ENSG00000258628.1	0.984041	3.87876	1.11283	3.48549	0.000491231	0.00729027	RHPN2P1	unprocessed_pseudogene
ENSG00000233237.8	1.18859	2.72078	0.781142	3.48308	0.000495686	0.00734217	LINC00472	lncRNA
ENSG00000241074.3	1.14251	-1.65213	0.474319	-3.48317	0.000495513	0.00734217	RN7SL813P	misc_RNA
ENSG00000242512.9	1.0304	2.83767	0.814711	3.48303	0.000495769	0.00734217	LINC01206	lncRNA
ENSG00000259330.3	58.9016	-1.05059	0.301664	-3.48267	0.000496445	0.00734704	INAFM2	protein_coding
ENSG00000129250.12	305.311	0.537484	0.15434	3.48246	0.000496822	0.00734748	KIF1C	protein_coding
ENSG00000124422.12	117.24	-0.410165	0.117797	-3.48197	0.000497748	0.00735603	USP22	protein_coding
ENSG00000008018.9	33.6159	0.447936	0.128668	3.48133	0.000498929	0.00736834	PSMB1	protein_coding
ENSG00000197168.13	1.25547	2.41429	0.693582	3.48089	0.000499748	0.00737529	NEK5	protein_coding
ENSG00000204371.11	60.5234	0.559666	0.160827	3.47993	0.000501537	0.00739654	EHMT2	protein_coding
ENSG00000158715.6	3.04316	-1.70952	0.491299	-3.47959	0.000502186	0.00740096	SLC45A3	protein_coding
ENSG00000175567.11	181.592	-0.495088	0.142304	-3.4791	0.000503107	0.00740937	UCP2	protein_coding
ENSG00000127831.11	19.5303	-1.50119	0.431579	-3.47837	0.00050447	0.00742427	VIL1	protein_coding
ENSG00000079691.18	13.1402	-0.9169	0.263648	-3.47775	0.000505643	0.00742731	CARMIL1	protein_coding
ENSG00000101290.14	26.5195	-0.918383	0.264078	-3.4777	0.000505735	0.00742731	CDS2	protein_coding
ENSG00000135535.17	48.0731	-0.623122	0.179157	-3.47807	0.000505031	0.00742731	CD164	protein_coding
ENSG00000212907.2	323.889	-1.09223	0.314083	-3.47752	0.000506081	0.00742731	MT-ND4L	protein_coding
ENSG00000044115.21	83.4514	-0.4455	0.128147	-3.47646	0.000508076	0.00743832	CTNNA1	protein_coding
ENSG00000101782.15	268.354	-0.739364	0.212665	-3.47666	0.000507701	0.00743832	RIOK3	protein_coding
ENSG00000162782.16	0.478013	3.11005	0.89461	3.47643	0.000508138	0.00743832	TDRD5	protein_coding
ENSG00000197822.12	0.799549	2.21348	0.636719	3.47638	0.000508237	0.00743832	OCLN	protein_coding
ENSG00000231503.4	5.14794	-0.847069	0.243692	-3.47598	0.000508995	0.00744427	PTMAP4	processed_pseudogene
ENSG00000127870.17	73.3314	-0.380783	0.109561	-3.47555	0.000509811	0.00745106	RNF6	protein_coding
ENSG00000148572.16	34.4944	0.547465	0.157545	3.47498	0.000510894	0.00745659	NRBF2	protein_coding
ENSG00000246705.4	68.1591	-0.674382	0.194063	-3.47506	0.00051073	0.00745659	H2AJ	protein_coding
ENSG00000236320.4	32.9656	-1.03021	0.296519	-3.47434	0.000512118	0.0074693	SLFN14	protein_coding
ENSG00000249173.6	2.53547	2.01083	0.578921	3.4734	0.000513909	0.0074851	LINC01093	lncRNA
ENSG00000250305.9	1.32876	1.93271	0.556405	3.47356	0.000513597	0.0074851	TRMT9B	protein_coding
ENSG00000169554.22	385.485	-0.413754	0.119146	-3.47267	0.000515311	0.00750037	ZEB2	protein_coding
ENSG00000243856.3	0.89081	-1.80419	0.519614	-3.47218	0.00051626	0.007509	RN7SL551P	misc_RNA
ENSG00000151422.13	36.9796	-0.75682	0.218064	-3.47064	0.000519229	0.00754701	FER	protein_coding
ENSG00000151948.12	36.4933	0.698977	0.201438	3.46994	0.00052057	0.00756131	GLT1D1	protein_coding
ENSG00000103769.10	378.241	-0.946216	0.272726	-3.46947	0.000521481	0.00756934	RAB11A	protein_coding
ENSG00000005810.19	172.315	-0.366586	0.105684	-3.46871	0.000522955	0.00758553	MYCBP2	protein_coding
ENSG00000158220.14	0.870589	3.06821	0.884905	3.46727	0.000525772	0.00762117	ESYT3	protein_coding
ENSG00000204262.14	1.21383	2.375	0.68515	3.46639	0.000527505	0.00764105	COL5A2	protein_coding
ENSG00000182389.20	1.80387	2.00391	0.578133	3.46618	0.000527912	0.00764172	CACNB4	protein_coding
ENSG00000185630.19	47.5292	-0.899496	0.25956	-3.46546	0.000529332	0.00765704	PBX1	protein_coding
ENSG00000108946.15	291.564	-0.480852	0.138793	-3.46453	0.000531161	0.00767825	PRKAR1A	protein_coding
ENSG00000100614.18	205.945	-0.656062	0.189427	-3.4634	0.000533392	0.00770078	PPM1A	protein_coding
ENSG00000171033.13	16.9883	-1.21435	0.350626	-3.46337	0.000533447	0.00770078	PKIA	protein_coding
ENSG00000164855.16	0.62919	2.55654	0.738339	3.46255	0.000535075	0.00771901	TMEM184A	protein_coding
ENSG00000111674.9	19.5344	-1.26497	0.365546	-3.46049	0.000539199	0.0077732	ENO2	protein_coding
ENSG00000087274.18	211.318	-0.254931	0.0737046	-3.45881	0.000542563	0.00781638	ADD1	protein_coding
ENSG00000124491.16	1144.97	-1.34006	0.387472	-3.45847	0.000543257	0.00782105	F13A1	protein_coding
ENSG00000086504.18	23.023	0.48813	0.141172	3.4577	0.000544816	0.00783283	MRPL28	protein_coding
ENSG00000157766.19	0.774959	3.21259	0.929075	3.45783	0.000544537	0.00783283	ACAN	protein_coding
ENSG00000160752.15	38.8671	0.506233	0.146428	3.45721	0.000545806	0.00784175	FDPS	protein_coding
ENSG00000125846.16	6.51396	0.835375	0.241647	3.457	0.000546222	0.0078424	ZNF133	protein_coding
ENSG00000214929.4	0.485007	2.5785	0.746091	3.45602	0.000548218	0.00786572	SPATA31D1	protein_coding
ENSG00000277363.5	0.801922	3.06787	0.887875	3.4553	0.00054969	0.0078815	SRCIN1	protein_coding
ENSG00000143409.16	80.8625	-0.978319	0.283264	-3.45374	0.000552869	0.00792171	MINDY1	protein_coding
ENSG00000110318.15	2.55934	1.2555	0.363551	3.45342	0.00055352	0.00792567	CEP126	protein_coding
ENSG00000197959.14	129.513	-1.15584	0.334742	-3.45293	0.000554534	0.00793483	DNM3	protein_coding
ENSG00000084110.11	11.5044	0.856607	0.248132	3.45222	0.000555997	0.00795038	HAL	protein_coding
ENSG00000149547.15	21.7093	0.589345	0.170779	3.45093	0.00055866	0.00797768	EI24	protein_coding
ENSG00000182871.16	13.9365	0.8312	0.240859	3.45098	0.000558549	0.00797768	COL18A1	protein_coding
ENSG00000154864.13	3.16343	1.45334	0.421219	3.45031	0.000559938	0.00798515	PIEZO2	protein_coding
ENSG00000244694.8	1.18582	2.81269	0.81517	3.45044	0.000559682	0.00798515	PTCHD4	protein_coding
ENSG00000234851.4	14.0828	-0.860908	0.249536	-3.45003	0.000560523	0.00798811	RPL23AP42	processed_pseudogene
ENSG00000099785.11	92.7556	-0.97921	0.2839	-3.44914	0.00056237	0.00800905	MARCHF2	protein_coding
ENSG00000186204.15	0.671485	3.4096	0.9887	3.44857	0.000563565	0.00801527	CYP4F12	protein_coding
ENSG00000206950.1	1.68432	1.58966	0.460958	3.4486	0.000563508	0.00801527	Y_RNA	misc_RNA
ENSG00000164509.16	1.18142	2.41587	0.70067	3.44794	0.000564877	0.00802854	IL31RA	protein_coding
ENSG00000111328.7	81.2791	-0.903563	0.262097	-3.44744	0.000565935	0.00803818	CDK2AP1	protein_coding
ENSG00000007372.24	1.14721	3.11307	0.903365	3.44609	0.000568768	0.00807299	PAX6	protein_coding
ENSG00000164236.12	29.643	-0.79236	0.230053	-3.44426	0.000572632	0.0081224	ANKRD33B	protein_coding
ENSG00000176720.6	2.36343	1.44688	0.420206	3.44326	0.000574742	0.00814687	BOK	protein_coding
ENSG00000166821.9	1.73218	1.56784	0.455515	3.44191	0.000577613	0.00818207	PEX11A	protein_coding
ENSG00000088053.11	20.9087	-1.36201	0.395825	-3.44093	0.000579713	0.00819656	GP6	protein_coding
ENSG00000174175.17	53.8525	-1.36439	0.396522	-3.44089	0.000579797	0.00819656	SELP	protein_coding
ENSG00000261241.7	0.552329	3.45896	1.0052	3.44105	0.000579454	0.00819656	LINC02128	lncRNA
ENSG00000132670.21	90.3739	-0.708636	0.20607	-3.43882	0.000584255	0.00825406	PTPRA	protein_coding
ENSG00000139644.13	60.6508	-0.610089	0.177452	-3.43804	0.000585938	0.00827232	TMBIM6	protein_coding
ENSG00000163412.13	48.9754	0.468858	0.136414	3.43702	0.000588161	0.00829817	EIF4E3	protein_coding
ENSG00000214855.9	0.848797	4.07052	1.18449	3.43652	0.00058924	0.00830785	APOC1P1	transcribed_unprocessed_pseudogene
ENSG00000210082.2	90596.4	-1.25933	0.366476	-3.43632	0.000589681	0.00830854	MT-RNR2	Mt_rRNA
ENSG00000079950.14	95.0922	-0.446995	0.130101	-3.43576	0.000590902	0.0083202	STX7	protein_coding
ENSG00000154146.13	2507.86	-1.25749	0.366144	-3.43441	0.000593841	0.00835442	NRGN	protein_coding
ENSG00000155052.15	0.707949	3.59328	1.0463	3.43428	0.000594122	0.00835442	CNTNAP5	protein_coding
ENSG00000013016.16	140.458	-0.9017	0.262764	-3.4316	0.000600033	0.00843194	EHD3	protein_coding
ENSG00000126749.16	18.9642	0.510491	0.148786	3.43104	0.000601262	0.0084436	EMG1	protein_coding
ENSG00000115423.19	2.15153	1.7752	0.517651	3.42935	0.000605032	0.00848337	DNAH6	protein_coding
ENSG00000123739.11	42.2771	-1.18978	0.346941	-3.42936	0.000605009	0.00848337	PLA2G12A	protein_coding
ENSG00000224086.6	3.94257	1.30404	0.380272	3.42923	0.000605296	0.00848337	PPM1F-AS1	lncRNA
ENSG00000174231.17	170.162	-0.26951	0.0786093	-3.42848	0.000606969	0.00850118	PRPF8	protein_coding
ENSG00000137857.18	0.946762	2.85383	0.832557	3.42778	0.000608533	0.00851745	DUOX1	protein_coding
ENSG00000171532.5	1.38803	2.26612	0.66118	3.42739	0.000609419	0.00852422	NEUROD2	protein_coding
ENSG00000049239.13	11.0953	0.886008	0.258544	3.42691	0.000610488	0.00853353	H6PD	protein_coding
ENSG00000176371.14	5.31864	0.822966	0.240205	3.4261	0.00061232	0.00855349	ZSCAN2	protein_coding
ENSG00000118473.23	2.13388	1.97891	0.577948	3.42403	0.000616989	0.00860734	SGIP1	protein_coding
ENSG00000197744.5	16.8217	-0.823062	0.24037	-3.42415	0.000616726	0.00860734	PTMAP2	processed_pseudogene
ENSG00000124172.10	353.56	0.252443	0.0737436	3.42325	0.000618763	0.0086264	ATP5F1E	protein_coding
ENSG00000139044.12	2.61173	1.93796	0.566324	3.422	0.000621617	0.00865478	B4GALNT3	protein_coding
ENSG00000204183.3	4.34028	1.66874	0.487624	3.42218	0.000621217	0.00865478	GDF5-AS1	lncRNA
ENSG00000073792.16	70.2404	-0.776979	0.227077	-3.42166	0.000622402	0.00865943	IGF2BP2	protein_coding
ENSG00000203879.12	65.8939	-0.635377	0.185701	-3.4215	0.000622768	0.00865943	GDI1	protein_coding
ENSG00000213260.3	1.77548	-1.41651	0.414037	-3.42121	0.000623425	0.00866286	YWHAZP5	processed_pseudogene
ENSG00000101638.14	1.15059	3.02503	0.884265	3.42096	0.000624008	0.00866528	ST8SIA5	protein_coding
ENSG00000242814.2	0.96785	-1.82658	0.534105	-3.41988	0.000626478	0.00869387	RP11-436H11.1	processed_pseudogene
ENSG00000082175.15	1.13977	2.79496	0.817563	3.41865	0.000629329	0.00872772	PGR	protein_coding
ENSG00000010810.17	157.817	-0.437464	0.128001	-3.41767	0.000631588	0.00874758	FYN	protein_coding
ENSG00000057593.14	0.576189	2.95121	0.86348	3.41781	0.000631278	0.00874758	F7	protein_coding
ENSG00000217027.1	1.96003	-1.44068	0.421631	-3.41692	0.000633329	0.00876596	TPT1P4	processed_pseudogene
ENSG00000089053.13	55.8784	-0.586759	0.171874	-3.4139	0.000640403	0.00885807	ANAPC5	protein_coding
ENSG00000180592.17	2.17155	2.08256	0.610121	3.41335	0.000641693	0.00887011	SKIDA1	protein_coding
ENSG00000252745.1	0.486977	3.15175	0.923726	3.412	0.000644889	0.00890848	RNA5SP143	rRNA_pseudogene
ENSG00000140564.13	82.0841	-0.797157	0.233648	-3.41179	0.000645374	0.00890935	FURIN	protein_coding
ENSG00000242262.1	29.0452	0.52615	0.154227	3.41154	0.000645976	0.00891186	RP11-100N21.1	processed_pseudogene
ENSG00000213625.9	57.7713	-1.08826	0.319113	-3.41026	0.000649006	0.00894782	LEPROT	protein_coding
ENSG00000204930.10	0.622899	3.49481	1.02532	3.40852	0.000653165	0.0089993	FAM221B	protein_coding
ENSG00000167004.13	43.192	-0.607244	0.178171	-3.40821	0.000653902	0.0090036	PDIA3	protein_coding
ENSG00000218336.9	0.812661	3.07361	0.902112	3.40713	0.000656503	0.00903353	TENM3	protein_coding
ENSG00000158258.16	0.90504	2.57842	0.756856	3.40675	0.000657424	0.00904033	CLSTN2	protein_coding
ENSG00000198938.2	1348.46	-1.07998	0.317082	-3.40601	0.000659189	0.00905871	MT-CO3	protein_coding
ENSG00000166111.10	0.922911	2.57513	0.75615	3.40558	0.000660226	0.0090612	SVOP	protein_coding
ENSG00000182253.15	37.4913	-1.00956	0.296434	-3.40568	0.000660004	0.0090612	SYNM	protein_coding
ENSG00000171094.18	0.833148	3.48016	1.02202	3.40519	0.000661184	0.00906846	ALK	protein_coding
ENSG00000087206.17	137.212	-0.681966	0.200283	-3.40501	0.000661626	0.00906865	UIMC1	protein_coding
ENSG00000224209.8	0.676924	3.07378	0.902854	3.40451	0.000662822	0.00907916	LINC00466	lncRNA
ENSG00000155816.21	1.17467	2.94299	0.864492	3.4043	0.000663335	0.00908031	FMN2	protein_coding
ENSG00000084636.18	1.48152	2.46493	0.724151	3.40389	0.000664323	0.00908209	COL16A1	protein_coding
ENSG00000140323.6	0.804098	2.75005	0.807885	3.40401	0.000664054	0.00908209	DISP2	protein_coding
ENSG00000175203.17	59.1266	-0.430897	0.126618	-3.40313	0.000666191	0.00910174	DCTN2	protein_coding
ENSG00000270055.1	19.2789	-1.31037	0.385082	-3.40282	0.000666942	0.00910613	CTD-3092A11.2	lncRNA
ENSG00000171634.18	281.123	-0.235099	0.0691535	-3.39967	0.000674683	0.00919995	BPTF	protein_coding
ENSG00000222552.1	0.903704	2.80448	0.824898	3.39979	0.000674383	0.00919995	RNA5SP60	rRNA_pseudogene
ENSG00000202300.1	4.71444	2.11692	0.622748	3.39933	0.000675515	0.00920536	RNU6-487P	snRNA
ENSG00000234145.1	1.61384	-1.52569	0.448934	-3.39849	0.0006776	0.00922784	NAP1L4P3	processed_pseudogene
ENSG00000117592.9	190.849	-0.86233	0.253785	-3.39788	0.000679106	0.0092424	PRDX6	protein_coding
ENSG00000006283.18	0.749194	3.39202	0.998364	3.39758	0.000679855	0.00924664	CACNA1G	protein_coding
ENSG00000083312.19	67.5413	-0.478219	0.14077	-3.39718	0.000680851	0.00925423	TNPO1	protein_coding
ENSG00000266472.6	16.3804	0.597013	0.17578	3.39636	0.000682887	0.00927596	MRPS21	protein_coding
ENSG00000071553.18	8.91973	-1.0658	0.313862	-3.39576	0.000684392	0.00927649	ATP6AP1	protein_coding
ENSG00000152380.10	2.42955	1.23482	0.363625	3.39586	0.000684141	0.00927649	FAM151B	protein_coding
ENSG00000173221.14	87.0012	0.512229	0.150849	3.39564	0.00068468	0.00927649	GLRX	protein_coding
ENSG00000198753.12	4.47722	-1.96833	0.579601	-3.39601	0.00068375	0.00927649	PLXNB3	protein_coding
ENSG00000130779.22	88.5235	-0.565158	0.166484	-3.39467	0.000687126	0.00930368	CLIP1	protein_coding
ENSG00000251580.3	0.847869	1.9731	0.58127	3.39446	0.000687642	0.00930471	LINC02482	lncRNA
ENSG00000213087.3	1.08782	-1.79914	0.530107	-3.39392	0.000688992	0.00931703	RP11-613F7.1	processed_pseudogene
ENSG00000029534.21	128.778	-0.975202	0.287411	-3.39306	0.000691159	0.00934036	ANK1	protein_coding
ENSG00000154188.10	23.1983	-1.21115	0.356974	-3.39283	0.000691758	0.00934248	ANGPT1	protein_coding
ENSG00000186472.20	1.93611	2.16389	0.637894	3.39224	0.000693229	0.00935638	PCLO	protein_coding
ENSG00000143365.19	1.14879	2.11611	0.623998	3.39122	0.000695829	0.00938549	RORC	protein_coding
ENSG00000011600.12	190.984	0.441758	0.130296	3.39043	0.000697832	0.00940377	TYROBP	protein_coding
ENSG00000175262.14	0.662176	2.68612	0.792286	3.39033	0.000698073	0.00940377	C1orf127	protein_coding
ENSG00000073849.16	57.3346	-0.520879	0.153652	-3.38998	0.000698974	0.00940992	ST6GAL1	protein_coding
ENSG00000128487.18	109.642	-0.567973	0.167579	-3.38928	0.000700761	0.00942797	SPECC1	protein_coding
ENSG00000116001.17	39.3924	-0.662858	0.195586	-3.38909	0.000701253	0.0094286	TIA1	protein_coding
ENSG00000112308.13	67.336	-0.372077	0.109795	-3.38885	0.000701868	0.00943088	C6orf62	protein_coding
ENSG00000196569.13	1.20704	1.99472	0.588804	3.38775	0.000704679	0.00945664	LAMA2	protein_coding
ENSG00000207523.1	6.32637	2.17725	0.642666	3.38784	0.00070446	0.00945664	SNORA66	snoRNA
ENSG00000091317.8	50.7293	-0.712096	0.210347	-3.38534	0.000710907	0.00953417	CMTM6	protein_coding
ENSG00000081377.17	72.8389	-1.13218	0.334493	-3.38476	0.000712404	0.00954597	CDC14B	protein_coding
ENSG00000172986.13	1.15617	1.86437	0.550831	3.38465	0.000712689	0.00954597	GXYLT2	protein_coding
ENSG00000104419.17	62.9034	0.415863	0.122901	3.38374	0.000715065	0.00957174	NDRG1	protein_coding
ENSG00000138185.20	18.8266	0.669256	0.197818	3.38319	0.000716492	0.00957872	ENTPD1	protein_coding
ENSG00000173068.18	5.44221	1.06332	0.314288	3.38326	0.000716301	0.00957872	BNC2	protein_coding
ENSG00000213261.3	2.21557	-1.39447	0.412247	-3.38261	0.000718016	0.00959303	EEF1B2P6	processed_pseudogene
ENSG00000142166.13	40.1865	0.471399	0.139383	3.38205	0.000719478	0.00960651	IFNAR1	protein_coding
ENSG00000086666.19	97.7978	-0.51925	0.153567	-3.38125	0.000721574	0.00962833	ZFAND6	protein_coding
ENSG00000199461.1	0.475338	2.31663	0.685176	3.38108	0.000722023	0.00962833	Y_RNA	misc_RNA
ENSG00000148408.13	0.631376	3.57023	1.05622	3.38019	0.00072435	0.00963509	CACNA1B	protein_coding
ENSG00000230731.3	0.393317	3.23324	0.956508	3.38026	0.000724179	0.00963509	RP11-478K15.6	lncRNA
ENSG00000237356.7	2.03626	1.7776	0.525865	3.38034	0.000723975	0.00963509	AL163953.3	lncRNA
ENSG00000237975.7	0.933448	2.72639	0.80657	3.38023	0.00072426	0.00963509	FLG-AS1	lncRNA
ENSG00000113494.17	1.36362	2.59455	0.767784	3.37928	0.000726763	0.00964899	PRLR	protein_coding
ENSG00000157224.16	0.894973	2.27243	0.672432	3.37941	0.000726407	0.00964899	CLDN12	protein_coding
ENSG00000186205.13	2.80853	1.37474	0.406814	3.37928	0.000726748	0.00964899	MTARC1	protein_coding
ENSG00000110218.9	14.5049	-1.05922	0.313496	-3.37875	0.000728157	0.00966079	PANX1	protein_coding
ENSG00000164300.17	12.4055	0.792736	0.234637	3.37856	0.000728657	0.00966079	SERINC5	protein_coding
ENSG00000182108.11	11.4122	0.66826	0.197802	3.37843	0.000729022	0.00966079	DEXI	protein_coding
ENSG00000119013.10	19.7244	0.562338	0.166526	3.37688	0.000733123	0.00969087	NDUFB3	protein_coding
ENSG00000127314.18	600.442	-0.752139	0.222716	-3.37712	0.000732501	0.00969087	RAP1B	protein_coding
ENSG00000156113.24	5.42059	1.52933	0.452828	3.37728	0.000732053	0.00969087	KCNMA1	protein_coding
ENSG00000178057.15	51.2293	-0.810496	0.240002	-3.37705	0.000732685	0.00969087	NDUFAF3	protein_coding
ENSG00000201440.1	0.888431	2.78172	0.823844	3.37652	0.0007341	0.00969773	RNA5SP515	rRNA_pseudogene
ENSG00000151466.12	153.937	-0.522269	0.154697	-3.37609	0.000735243	0.00970676	SCLT1	protein_coding
ENSG00000102967.12	4.48533	1.09779	0.325221	3.37552	0.000736772	0.00972089	DHODH	protein_coding
ENSG00000132938.22	0.777926	2.73041	0.80907	3.37475	0.00073884	0.00973603	MTUS2	protein_coding
ENSG00000288574.1	1.52208	3.77293	1.11796	3.37484	0.000738593	0.00973603	RP11-33M22.4	lncRNA
ENSG00000185245.8	64.636	-1.21197	0.359191	-3.37416	0.000740409	0.00973852	GP1BA	protein_coding
ENSG00000235903.9	4.41333	1.015	0.300805	3.37427	0.000740109	0.00973852	CPB2-AS1	lncRNA
ENSG00000279198.1	5.23943	-1.16118	0.344133	-3.37422	0.000740241	0.00973852	CTD-2231E14.2	TEC
ENSG00000133393.13	30.8019	-0.456202	0.135258	-3.37282	0.000744017	0.00977989	CEP20	protein_coding
ENSG00000204442.4	1.43183	1.86969	0.55444	3.37221	0.000745676	0.00979562	FAM155A	protein_coding
ENSG00000099817.12	47.5029	-0.481276	0.142745	-3.37158	0.000747385	0.00979981	POLR2E	protein_coding
ENSG00000145725.20	49.1437	0.315097	0.0934539	3.37168	0.000747102	0.00979981	PPIP5K2	protein_coding
ENSG00000170382.12	0.751891	2.51056	0.744602	3.37168	0.000747107	0.00979981	LRRN2	protein_coding
ENSG00000132912.13	31.9294	-0.511821	0.15182	-3.37124	0.000748319	0.00980599	DCTN4	protein_coding
ENSG00000235501.6	0.918939	2.23191	0.662145	3.37073	0.000749685	0.00981781	CNN3-DT	lncRNA
ENSG00000197558.13	1.82892	2.33494	0.692758	3.3705	0.000750331	0.00982019	SSPOP	transcribed_unitary_pseudogene
ENSG00000172572.7	18.4793	-1.17713	0.349308	-3.3699	0.000751953	0.00983533	PDE3A	protein_coding
ENSG00000010017.13	109.63	-0.475541	0.141129	-3.36955	0.000752922	0.00984193	RANBP9	protein_coding
ENSG00000171724.3	0.501551	3.12452	0.927349	3.3693	0.000753587	0.00984454	VAT1L	protein_coding
ENSG00000084676.16	156.204	-0.34099	0.101231	-3.36844	0.000755957	0.00986333	NCOA1	protein_coding
ENSG00000234801.3	0.778935	2.09296	0.621325	3.36854	0.000755669	0.00986333	MORF4	processed_pseudogene
ENSG00000155761.14	0.713175	3.54767	1.05332	3.36809	0.00075691	0.00986359	SPAG17	protein_coding
ENSG00000155876.6	18.7688	0.471467	0.139979	3.36812	0.000756836	0.00986359	RRAGA	protein_coding
ENSG00000165502.7	285.188	0.325893	0.0967674	3.36779	0.000757721	0.00986809	RPL36AL	protein_coding
ENSG00000170558.10	1.35938	1.98457	0.589537	3.36633	0.000761764	0.00990246	CDH2	protein_coding
ENSG00000204147.11	0.789982	2.00028	0.594177	3.36646	0.000761387	0.00990246	ASAH2B	protein_coding
ENSG00000274461.2	0.60305	3.5972	1.06856	3.36641	0.000761548	0.00990246	RP11-323P17.2	lncRNA
ENSG00000237222.4	0.665823	3.59788	1.06901	3.36562	0.000763725	0.00992186	LINC01968	lncRNA
ENSG00000175324.10	36.7861	-0.616022	0.183066	-3.36502	0.000765371	0.00993714	LSM1	protein_coding
ENSG00000134375.11	14.553	0.576703	0.171468	3.36332	0.000770106	0.0099889	TIMM17A	protein_coding
ENSG00000157890.18	0.681469	3.35961	0.998919	3.36325	0.000770302	0.0099889	MEGF11	protein_coding
ENSG00000132002.9	62.7933	0.536599	0.159679	3.36049	0.000778034	0.010083	DNAJB1	protein_coding
ENSG00000211459.2	15623	-1.28911	0.383687	-3.3598	0.000779993	0.0101017	MT-RNR1	Mt_rRNA
ENSG00000267391.5	0.634688	4.21411	1.25433	3.35964	0.00078043	0.0101017	MIR122HG	lncRNA
ENSG00000110799.14	32.3795	-0.982559	0.292531	-3.35882	0.000782748	0.0101228	VWF	protein_coding
ENSG00000145864.14	0.783618	3.16711	0.942974	3.35864	0.000783264	0.0101228	GABRB2	protein_coding
ENSG00000198585.12	78.8323	0.444825	0.132445	3.35856	0.0007835	0.0101228	NUDT16	protein_coding
ENSG00000128294.16	50.1104	-0.889493	0.264878	-3.35812	0.000784742	0.0101327	TPST2	protein_coding
ENSG00000089159.17	125.972	0.410817	0.122353	3.35764	0.000786117	0.0101361	PXN	protein_coding
ENSG00000117298.16	64.7385	-0.924888	0.275482	-3.35735	0.000786937	0.0101361	ECE1	protein_coding
ENSG00000163541.12	21.2758	0.502476	0.149677	3.35706	0.000787755	0.0101361	SUCLG1	protein_coding
ENSG00000184178.16	27.1262	-0.969551	0.288813	-3.35702	0.000787878	0.0101361	SCFD2	protein_coding
ENSG00000264424.1	0.916104	3.35058	0.997978	3.35736	0.000786895	0.0101361	MYH4	protein_coding
ENSG00000288701.1	162.388	-0.294772	0.0877963	-3.35746	0.000786632	0.0101361	PRRC2B	protein_coding
ENSG00000111275.13	25.0546	0.645075	0.192182	3.35658	0.00078912	0.01014	ALDH2	protein_coding
ENSG00000185787.15	159.569	-0.330523	0.0984752	-3.35641	0.000789621	0.01014	MORF4L1	protein_coding
ENSG00000276975.3	0.907683	3.11139	0.926993	3.35643	0.000789558	0.01014	HYDIN2	transcribed_unprocessed_pseudogene
ENSG00000117036.12	40.4896	0.394298	0.117516	3.35526	0.000792917	0.01017	ETV3	protein_coding
ENSG00000134352.20	118.443	-0.705678	0.210319	-3.35527	0.000792883	0.01017	IL6ST	protein_coding
ENSG00000277152.1	0.574463	3.07774	0.917339	3.35507	0.00079345	0.0101707	RP11-622C24.2	lncRNA
ENSG00000159307.19	1.00195	2.71909	0.810521	3.35475	0.000794368	0.0101763	SCUBE1	protein_coding
ENSG00000187840.5	25.2003	0.550273	0.16406	3.35409	0.000796256	0.0101943	EIF4EBP1	protein_coding
ENSG00000172965.17	28.9844	-0.738212	0.220149	-3.35324	0.000798724	0.0102197	MIR4435-2HG	lncRNA
ENSG00000155511.18	0.83201	3.58048	1.06788	3.3529	0.000799705	0.0102261	GRIA1	protein_coding
ENSG00000157578.14	0.589527	3.13037	0.934319	3.35042	0.000806878	0.0103116	LCA5L	protein_coding
ENSG00000003056.8	21.0936	-0.597158	0.178261	-3.34991	0.000808391	0.0103184	M6PR	protein_coding
ENSG00000220323.4	4.66251	-1.27937	0.381898	-3.35004	0.000808002	0.0103184	H2BC19P	transcribed_unprocessed_pseudogene
ENSG00000138835.22	59.6938	0.389293	0.116231	3.3493	0.000810158	0.0103348	RGS3	protein_coding
ENSG00000280587.1	0.335842	3.62948	1.08386	3.34868	0.000811976	0.0103517	LINC01348	lncRNA
ENSG00000132881.12	3.65763	1.2977	0.387576	3.34824	0.000813253	0.0103617	CPLANE2	protein_coding
ENSG00000196914.9	412.085	-0.77638	0.231907	-3.34781	0.000814516	0.0103716	ARHGEF12	protein_coding
ENSG00000131711.15	33.2202	-0.90878	0.271543	-3.34672	0.000817729	0.0104063	MAP1B	protein_coding
ENSG00000039560.14	41.2769	0.692847	0.207087	3.34568	0.000820805	0.0104391	RAI14	protein_coding
ENSG00000181350.12	3.48648	1.046	0.312683	3.34525	0.000822083	0.0104491	LRRC75A	protein_coding
ENSG00000170522.10	3.71548	1.20386	0.359908	3.34492	0.000823049	0.0104551	ELOVL6	protein_coding
ENSG00000154079.6	2.31409	1.1532	0.34482	3.34435	0.00082477	0.0104647	SDHAF4	protein_coding
ENSG00000171159.5	39.9183	-0.842315	0.251863	-3.34434	0.000824794	0.0104647	C9orf16	protein_coding
ENSG00000233723.9	1.09408	3.08412	0.92259	3.34289	0.0008291	0.010513	LINC01122	lncRNA
ENSG00000213939.4	2.02429	-1.47166	0.440271	-3.34262	0.000829913	0.010517	RP11-314A20.1	processed_pseudogene
ENSG00000234222.6	1.23166	1.66456	0.498034	3.34226	0.000831002	0.0105245	LIX1L-AS1	lncRNA
ENSG00000170370.12	3.2283	1.60069	0.478996	3.34175	0.000832515	0.0105374	EMX2	protein_coding
ENSG00000224861.1	9.22053	-0.821116	0.245799	-3.3406	0.000835986	0.010575	YBX1P1	processed_pseudogene
ENSG00000136231.14	70.4176	-0.949271	0.284329	-3.33863	0.000841913	0.0106282	IGF2BP3	protein_coding
ENSG00000164754.15	190.347	-0.243617	0.0729707	-3.33855	0.000842159	0.0106282	RAD21	protein_coding
ENSG00000183873.18	0.94715	2.82904	0.847291	3.33892	0.000841039	0.0106282	SCN5A	protein_coding
ENSG00000197226.13	63.0911	-0.454518	0.136143	-3.33854	0.000842204	0.0106282	TBC1D9B	protein_coding
ENSG00000136205.17	57.0363	0.447913	0.134182	3.3381	0.000843529	0.0106386	TNS3	protein_coding
ENSG00000166278.15	1.78548	1.67445	0.501807	3.33685	0.000847346	0.0106804	C2	protein_coding
ENSG00000176584.18	0.779426	3.31612	0.994208	3.33543	0.000851664	0.0107284	DMBT1L1	transcribed_unitary_pseudogene
ENSG00000151067.23	3.32811	1.77855	0.533428	3.33419	0.000855473	0.01077	CACNA1C	protein_coding
ENSG00000047662.5	1.44961	1.95077	0.585186	3.3336	0.000857309	0.0107867	FAM184B	protein_coding
ENSG00000198417.7	3.34978	1.29114	0.387372	3.33307	0.000858929	0.0108007	MT1F	protein_coding
ENSG00000237361.3	0.378733	3.62782	1.08856	3.33267	0.000860159	0.0108097	TUSC8	lncRNA
ENSG00000112701.18	102.865	-0.279323	0.0838759	-3.33019	0.000867861	0.0108936	SENP6	protein_coding
ENSG00000119689.15	49.2259	-0.389391	0.116923	-3.33032	0.00086745	0.0108936	DLST	protein_coding
ENSG00000286679.1	0.788898	3.27907	0.984791	3.32971	0.000869361	0.0109059	RP11-81F8.1	lncRNA
ENSG00000138759.20	1.97949	2.6315	0.790402	3.32931	0.000870607	0.0109151	FRAS1	protein_coding
ENSG00000205221.12	0.823312	2.7703	0.832155	3.32907	0.000871375	0.0109182	VIT	protein_coding
ENSG00000174672.16	0.62385	2.82521	0.848823	3.32839	0.00087351	0.010932	BRSK2	protein_coding
ENSG00000198910.14	1.7509	2.35651	0.707981	3.3285	0.00087315	0.010932	L1CAM	protein_coding
ENSG00000169876.14	0.982294	3.28068	0.985889	3.32764	0.000875851	0.0109549	MUC17	protein_coding
ENSG00000077254.14	63.4164	-0.460082	0.138278	-3.32722	0.000877173	0.0109585	USP33	protein_coding
ENSG00000118113.12	29.1449	1.33276	0.400556	3.32726	0.000877047	0.0109585	MMP8	protein_coding
ENSG00000162377.6	8.44862	0.723483	0.217518	3.32608	0.000880764	0.0109968	COA7	protein_coding
ENSG00000121691.7	112.091	0.489247	0.14711	3.32571	0.000881926	0.0109991	CAT	protein_coding
ENSG00000248455.6	0.972055	2.80829	0.844423	3.32569	0.000881984	0.0109991	LINC02217	lncRNA
ENSG00000250658.1	0.768097	4.24153	1.27551	3.32535	0.000883086	0.0110063	RP11-138B4.1	lncRNA
ENSG00000139767.10	1.12454	3.44651	1.03669	3.32453	0.000885676	0.0110321	SRRM4	protein_coding
ENSG00000185985.11	0.501218	3.49405	1.05115	3.32401	0.000887316	0.011046	SLITRK2	protein_coding
ENSG00000164494.12	7.64095	0.669955	0.201568	3.32372	0.00088826	0.0110513	PDSS2	protein_coding
ENSG00000123684.13	51.6073	0.389461	0.117201	3.32302	0.000890485	0.0110702	LPGAT1	protein_coding
ENSG00000178852.16	40.3682	-0.879847	0.264782	-3.32291	0.000890823	0.0110702	EFCAB13	protein_coding
ENSG00000214922.9	1.41654	1.69575	0.510354	3.3227	0.000891504	0.0110721	HLA-F-AS1	lncRNA
ENSG00000203485.14	63.9247	-0.924413	0.278358	-3.32095	0.000897127	0.0111354	INF2	protein_coding
ENSG00000232940.6	0.612476	2.29861	0.692232	3.32057	0.000898331	0.0111438	HCG25	lncRNA
ENSG00000106665.16	60.6081	-0.948038	0.285662	-3.31874	0.000904251	0.0112107	CLIP2	protein_coding
ENSG00000131626.19	43.2768	0.320125	0.0964819	3.31798	0.000906721	0.0112239	PPFIA1	protein_coding
ENSG00000134602.16	70.6507	-0.40812	0.123005	-3.31792	0.000906905	0.0112239	STK26	protein_coding
ENSG00000166862.7	13.3778	2.1221	0.639565	3.31803	0.000906534	0.0112239	CACNG2	protein_coding
ENSG00000023697.13	34.5838	-0.724421	0.218393	-3.31705	0.000909738	0.0112458	DERA	protein_coding
ENSG00000144746.7	67.9774	-0.889669	0.2682	-3.31718	0.000909313	0.0112458	ARL6IP5	protein_coding
ENSG00000134313.16	52.265	-0.632072	0.190572	-3.3167	0.000910861	0.0112522	KIDINS220	protein_coding
ENSG00000277791.5	37.7792	0.457646	0.137988	3.31656	0.000911323	0.0112522	PSMB3	protein_coding
ENSG00000153147.6	360.078	-0.408709	0.123259	-3.31586	0.000913616	0.011274	SMARCA5	protein_coding
ENSG00000198963.11	0.910347	2.50857	0.756621	3.31549	0.000914821	0.0112823	RORB	protein_coding
ENSG00000099256.19	5.71205	-1.30972	0.395176	-3.31427	0.000918821	0.0113205	PRTFDC1	protein_coding
ENSG00000135845.10	13.2782	0.87396	0.263713	3.31406	0.00091953	0.0113205	PIGC	protein_coding
ENSG00000148600.15	3.56087	-1.78795	0.539489	-3.31416	0.000919201	0.0113205	CDHR1	protein_coding
ENSG00000226742.4	3.58995	1.09575	0.330734	3.31308	0.000922734	0.0113534	HSBP1L1	protein_coding
ENSG00000092841.19	603.717	-0.485451	0.146559	-3.31233	0.000925225	0.0113774	MYL6	protein_coding
ENSG00000242559.3	1.93992	-1.43843	0.434362	-3.31159	0.000927673	0.0114009	RN7SL144P	misc_RNA
ENSG00000162819.12	85.1109	-0.44566	0.134653	-3.3097	0.000933954	0.0114581	BROX	protein_coding
ENSG00000174695.10	104.46	-0.415466	0.125518	-3.31001	0.000932926	0.0114581	TMEM167A	protein_coding
ENSG00000185607.5	0.940073	-1.59572	0.482126	-3.30976	0.000933771	0.0114581	ACTBP7	processed_pseudogene
ENSG00000091536.19	1.59937	2.52476	0.762907	3.3094	0.000934977	0.011464	MYO15A	protein_coding
ENSG00000101412.13	23.4865	-1.16312	0.351483	-3.30918	0.000935684	0.0114646	E2F1	protein_coding
ENSG00000197582.5	22.1196	-1.1919	0.360193	-3.30906	0.000936108	0.0114646	GPX1P1	processed_pseudogene
ENSG00000196511.14	6.86857	0.792949	0.239666	3.30856	0.000937763	0.0114782	TPK1	protein_coding
ENSG00000105707.15	0.90525	2.62793	0.794457	3.30782	0.00094024	0.0115019	HPN	protein_coding
ENSG00000137563.13	2.40199	1.17237	0.354484	3.30725	0.000942156	0.0115187	GGH	protein_coding
ENSG00000202441.2	2.33191	1.77968	0.538156	3.307	0.000943	0.0115223	RNY4P10	misc_RNA
ENSG00000130707.18	8.94353	1.00424	0.303899	3.30451	0.000951421	0.0116185	ASS1	protein_coding
ENSG00000162337.12	5.0112	1.06557	0.322492	3.30418	0.000952543	0.0116255	LRP5	protein_coding
ENSG00000154856.13	2.02963	1.62396	0.491587	3.3035	0.00095485	0.011647	APCDD1	protein_coding
ENSG00000179611.3	3.69502	-1.01419	0.307056	-3.30294	0.000956752	0.0116567	DGKZP1	processed_pseudogene
ENSG00000269113.4	0.770245	2.62632	0.795124	3.30304	0.000956441	0.0116567	TRABD2B	protein_coding
ENSG00000138347.16	0.536613	3.37779	1.02335	3.30074	0.000964318	0.0117354	MYPN	protein_coding
ENSG00000237125.11	0.847117	2.69073	0.815188	3.30075	0.000964268	0.0117354	HAND2-AS1	lncRNA
ENSG00000182050.13	0.836819	3.47316	1.05243	3.30014	0.000966378	0.0117537	MGAT4C	protein_coding
ENSG00000113558.19	200.801	-0.431052	0.130671	-3.29876	0.000971141	0.0118049	SKP1	protein_coding
ENSG00000138735.16	171.219	-1.20728	0.366003	-3.29855	0.000971845	0.0118066	PDE5A	protein_coding
ENSG00000197879.17	46.0283	-0.648164	0.196532	-3.29802	0.000973701	0.0118191	MYO1C	protein_coding
ENSG00000239572.3	1.92457	2.07842	0.630219	3.29793	0.000973991	0.0118191	RP11-451B8.1	lncRNA
ENSG00000172543.9	37.7271	-1.01154	0.306789	-3.29719	0.000976587	0.0118439	CTSW	protein_coding
ENSG00000105701.16	411.307	-0.495037	0.15015	-3.29694	0.000977444	0.0118475	FKBP8	protein_coding
ENSG00000164690.8	0.471718	3.21841	0.976323	3.29646	0.000979113	0.0118541	SHH	protein_coding
ENSG00000196091.15	0.840355	3.04798	0.924616	3.29648	0.000979035	0.0118541	MYBPC1	protein_coding
ENSG00000102804.15	323.779	-0.981462	0.297748	-3.29629	0.000979709	0.0118545	TSC22D1	protein_coding
ENSG00000008311.16	3.09883	1.07771	0.326962	3.29613	0.000980281	0.0118547	AASS	protein_coding
ENSG00000166923.12	261.477	1.33576	0.405279	3.29592	0.000981013	0.0118568	GREM1	protein_coding
ENSG00000166971.17	9.76365	0.583866	0.177158	3.29573	0.000981661	0.0118578	AKTIP	protein_coding
ENSG00000147526.20	146.38	-0.463803	0.140766	-3.29485	0.00098473	0.0118881	TACC1	protein_coding
ENSG00000102931.8	17.3708	0.487715	0.14805	3.29425	0.000986863	0.0119003	ARL2BP	protein_coding
ENSG00000120053.12	6.54045	0.884606	0.26852	3.29438	0.0009864	0.0119003	GOT1	protein_coding
ENSG00000137955.16	14.4119	0.635124	0.192872	3.29298	0.000991327	0.0119405	RABGGTB	protein_coding
ENSG00000207340.1	3.46548	1.72713	0.524475	3.29307	0.000991015	0.0119405	RNVU1-1	snRNA
ENSG00000199422.1	0.767106	3.08654	0.937513	3.29226	0.000993841	0.011964	VTRNA3-1P	misc_RNA
ENSG00000241316.8	3.40303	1.04731	0.318149	3.2919	0.00099512	0.0119726	SUCLG2-AS1	lncRNA
ENSG00000145920.15	0.677626	3.19321	0.970067	3.29174	0.000995701	0.0119727	CPLX2	protein_coding
ENSG00000184752.14	25.7846	0.539129	0.163794	3.2915	0.000996537	0.011976	NDUFA12	protein_coding
ENSG00000180015.12	6.19253	-1.40539	0.427039	-3.29101	0.000998287	0.0119834	RP11-756P10.3	processed_pseudogene
ENSG00000286156.1	0.822502	2.18414	0.663658	3.29107	0.000998086	0.0119834	BMS1P23	transcribed_unprocessed_pseudogene
ENSG00000129292.21	77.9193	-0.434974	0.132192	-3.29048	0.00100017	0.0119856	PHF20L1	protein_coding
ENSG00000162367.11	71.6985	-0.888525	0.270008	-3.29074	0.000999239	0.0119856	TAL1	protein_coding
ENSG00000168802.14	14.7235	-0.592433	0.180037	-3.29062	0.000999664	0.0119856	CHTF8	protein_coding
ENSG00000256870.3	0.53664	3.18916	0.969463	3.28962	0.00100324	0.0120156	SLC5A8	protein_coding
ENSG00000175387.16	125.854	-0.43718	0.132906	-3.2894	0.00100403	0.0120183	SMAD2	protein_coding
ENSG00000108960.9	171.907	-1.12777	0.342876	-3.28915	0.00100491	0.012022	MMD	protein_coding
ENSG00000102879.16	373.851	0.297448	0.090473	3.2877	0.00101009	0.0120635	CORO1A	protein_coding
ENSG00000156504.17	46.8557	-0.655517	0.199381	-3.28777	0.00100984	0.0120635	PABIR2	protein_coding
ENSG00000160785.14	16.1948	0.577356	0.175602	3.28787	0.00100949	0.0120635	SLC25A44	protein_coding
ENSG00000221823.11	130.121	-0.6152	0.187229	-3.28581	0.00101689	0.0121379	PPP3R1	protein_coding
ENSG00000112992.18	27.174	-0.62364	0.18981	-3.2856	0.00101767	0.0121403	NNT	protein_coding
ENSG00000198785.7	1.91497	2.02988	0.617848	3.2854	0.00101839	0.0121421	GRIN3A	protein_coding
ENSG00000101082.14	74.7791	-0.986124	0.300171	-3.2852	0.00101909	0.0121435	SLA2	protein_coding
ENSG00000131724.11	11.6635	0.714117	0.217439	3.28421	0.00102268	0.0121796	IL13RA1	protein_coding
ENSG00000006704.11	1.20572	2.27237	0.692102	3.28329	0.00102602	0.0122124	GTF2IRD1	protein_coding
ENSG00000114209.15	86.0958	-0.557654	0.169872	-3.28279	0.00102784	0.0122272	PDCD10	protein_coding
ENSG00000152061.24	238.051	-0.698218	0.212733	-3.28213	0.00103025	0.012249	RABGAP1L	protein_coding
ENSG00000121270.16	0.797802	3.08782	0.940845	3.28196	0.00103088	0.0122496	ABCC11	protein_coding
ENSG00000147251.16	140.973	-0.228376	0.0695955	-3.28149	0.00103262	0.0122633	DOCK11	protein_coding
ENSG00000147676.14	0.699299	3.33188	1.01552	3.28095	0.00103457	0.0122797	MAL2	protein_coding
ENSG00000272068.1	3.19352	1.60815	0.490178	3.28075	0.00103532	0.0122817	BCAN-AS1	lncRNA
ENSG00000213904.9	2.52272	1.13701	0.346631	3.28016	0.0010375	0.0123006	LIPE-AS1	lncRNA
ENSG00000131495.9	19.4958	0.447914	0.136568	3.27979	0.00103885	0.0123097	NDUFA2	protein_coding
ENSG00000219201.4	1.82731	-1.31617	0.401394	-3.27899	0.00104181	0.0123379	RP11-181C21.4	processed_pseudogene
ENSG00000117595.12	3.02375	1.43648	0.43812	3.27874	0.00104271	0.0123416	IRF6	protein_coding
ENSG00000171681.13	149.28	-0.278331	0.0848937	-3.27858	0.00104331	0.0123419	ATF7IP	protein_coding
ENSG00000134108.14	74.1523	-0.446155	0.136114	-3.2778	0.0010462	0.0123692	ARL8B	protein_coding
ENSG00000139323.14	29.4344	-0.605069	0.184628	-3.27723	0.0010483	0.0123835	POC1B	protein_coding
ENSG00000152208.13	0.738451	3.44903	1.05245	3.27716	0.00104858	0.0123835	GRID2	protein_coding
ENSG00000106536.21	1.09634	3.34066	1.01952	3.27669	0.00105032	0.012397	POU6F2	protein_coding
ENSG00000116962.15	21.5732	-1.10832	0.338325	-3.27591	0.00105322	0.0124146	NID1	protein_coding
ENSG00000120549.18	14.3259	0.799632	0.244089	3.27598	0.00105296	0.0124146	KIAA1217	protein_coding
ENSG00000128536.16	2.00518	1.69118	0.516263	3.27582	0.00105356	0.0124146	CDHR3	protein_coding
ENSG00000116711.10	14.8161	-0.801944	0.24491	-3.27444	0.0010587	0.0124422	PLA2G4A	protein_coding
ENSG00000151065.14	9.04466	0.660024	0.201545	3.27483	0.00105727	0.0124422	DCP1B	protein_coding
ENSG00000169567.13	49.0271	0.448108	0.136833	3.27486	0.00105713	0.0124422	HINT1	protein_coding
ENSG00000183597.16	40.6625	-0.666316	0.203492	-3.2744	0.00105885	0.0124422	TANGO2	protein_coding
ENSG00000276281.1	1.64037	-1.44548	0.441434	-3.2745	0.00105848	0.0124422	RN7SL126P	misc_RNA
ENSG00000198610.11	0.565096	3.15156	0.962816	3.27327	0.0010631	0.0124852	AKR1C4	protein_coding
ENSG00000239039.1	2.92145	2.09863	0.641174	3.2731	0.00106375	0.0124859	SNORD13	snoRNA
ENSG00000125384.7	9.53204	0.738796	0.225738	3.27281	0.00106485	0.0124919	PTGER2	protein_coding
ENSG00000231290.6	0.870394	3.42049	1.04588	3.27046	0.00107374	0.0125893	APCDD1L-DT	lncRNA
ENSG00000170099.6	0.583794	4.07946	1.2475	3.27012	0.00107503	0.0125973	SERPINA6	protein_coding
ENSG00000081041.9	3.64672	1.30289	0.398513	3.26938	0.00107784	0.0126233	CXCL2	protein_coding
ENSG00000136514.3	5.91059	1.22654	0.375267	3.26846	0.00108135	0.0126574	RTP4	protein_coding
ENSG00000153064.12	104.815	-0.725012	0.221842	-3.26814	0.00108256	0.0126623	BANK1	protein_coding
ENSG00000164591.14	1.33045	1.72658	0.528323	3.26804	0.00108296	0.0126623	MYOZ3	protein_coding
ENSG00000035141.8	20.4277	0.548557	0.167927	3.26665	0.00108829	0.0126695	FAM136A	protein_coding
ENSG00000065534.19	181.274	-1.04038	0.318422	-3.26729	0.00108583	0.0126695	MYLK	protein_coding
ENSG00000116977.19	82.8813	-0.530851	0.162514	-3.26648	0.00108892	0.0126695	LGALS8	protein_coding
ENSG00000124657.1	3.5529	-1.93647	0.5928	-3.26664	0.00108831	0.0126695	OR2B6	protein_coding
ENSG00000140995.17	26.2758	0.530387	0.16237	3.26654	0.00108871	0.0126695	DEF8	protein_coding
ENSG00000147481.17	1.01817	2.83384	0.867596	3.26632	0.00108957	0.0126695	SNTG1	protein_coding
ENSG00000165084.16	0.619451	3.65244	1.11821	3.26632	0.00108953	0.0126695	C8orf34	protein_coding
ENSG00000169410.10	16.9685	0.525472	0.160874	3.26636	0.00108941	0.0126695	PTPN9	protein_coding
ENSG00000198829.6	9.7505	-1.31354	0.402059	-3.26702	0.00108685	0.0126695	SUCNR1	protein_coding
ENSG00000207286.1	0.649174	2.23277	0.683331	3.26749	0.00108507	0.0126695	Y_RNA	misc_RNA
ENSG00000237298.10	16.0857	0.643889	0.197215	3.26491	0.00109499	0.0127186	TTN-AS1	lncRNA
ENSG00000286746.1	0.556647	3.18982	0.976992	3.26494	0.00109489	0.0127186	RP11-237N2.1	lncRNA
ENSG00000163297.18	39.8011	-0.810415	0.248234	-3.26472	0.00109571	0.01272	ANTXR2	protein_coding
ENSG00000102543.14	7.56705	0.857772	0.262769	3.26436	0.00109713	0.0127295	CDADC1	protein_coding
ENSG00000099204.20	138.553	-0.547091	0.167632	-3.26364	0.00109991	0.0127478	ABLIM1	protein_coding
ENSG00000147689.16	0.544606	3.48629	1.06821	3.26367	0.00109978	0.0127478	FAM83A	protein_coding
ENSG00000106244.13	127.365	-0.29092	0.0891447	-3.26345	0.00110064	0.0127492	PDAP1	protein_coding
ENSG00000236283.5	1.84018	1.85208	0.567569	3.26317	0.00110173	0.0127549	AC013463.2	lncRNA
ENSG00000128298.18	0.752098	2.68092	0.821608	3.26301	0.00110234	0.0127549	BAIAP2L2	protein_coding
ENSG00000104915.15	33.4002	0.462707	0.141852	3.26191	0.00110665	0.0127839	STX10	protein_coding
ENSG00000131507.11	37.8099	-0.791429	0.242617	-3.26204	0.00110612	0.0127839	NDFIP1	protein_coding
ENSG00000138798.13	67.7342	-1.25077	0.383424	-3.2621	0.00110588	0.0127839	EGF	protein_coding
ENSG00000111181.13	1.07965	2.16372	0.663373	3.2617	0.00110747	0.0127864	SLC6A12	protein_coding
ENSG00000104723.21	0.697516	2.73454	0.838521	3.26115	0.00110961	0.0127948	TUSC3	protein_coding
ENSG00000107290.14	176.379	-0.264469	0.0810923	-3.26133	0.00110889	0.0127948	SETX	protein_coding
ENSG00000214548.18	2.72566	2.02255	0.620216	3.26105	0.00111001	0.0127948	MEG3	lncRNA
ENSG00000261617.2	0.547498	3.38526	1.03815	3.26087	0.00111071	0.0127958	LINC02177	lncRNA
ENSG00000255823.5	20.3006	-1.46601	0.449742	-3.25966	0.00111546	0.0128435	MTRNR2L8	protein_coding
ENSG00000246379.8	0.616989	2.76593	0.848588	3.25945	0.00111628	0.012846	RP11-461O7.1	lncRNA
ENSG00000083168.11	258.768	-0.264399	0.0811234	-3.25921	0.00111721	0.0128497	KAT6A	protein_coding
ENSG00000161011.20	118.576	-0.46179	0.141722	-3.25842	0.00112033	0.0128665	SQSTM1	protein_coding
ENSG00000197863.9	4.83949	0.748617	0.22974	3.25854	0.00111987	0.0128665	ZNF790	protein_coding
ENSG00000277399.5	0.86361	3.29995	1.01276	3.25838	0.0011205	0.0128665	GPR179	protein_coding
ENSG00000165672.7	29.2667	0.449262	0.137891	3.25808	0.00112169	0.0128732	PRDX3	protein_coding
ENSG00000254614.2	64.2316	-1.25123	0.384337	-3.25555	0.00113173	0.0129815	AP003068.23	lncRNA
ENSG00000156136.10	56.3784	-0.374357	0.115002	-3.25522	0.00113304	0.0129894	DCK	protein_coding
ENSG00000157216.16	44.7924	-0.484358	0.14883	-3.25443	0.00113619	0.0130185	SSBP3	protein_coding
ENSG00000087053.20	36.9319	-0.638303	0.196162	-3.25397	0.00113806	0.0130329	MTMR2	protein_coding
ENSG00000149328.15	0.664728	2.94863	0.906222	3.25376	0.00113888	0.0130353	GLB1L2	protein_coding
ENSG00000145495.16	86.5595	-0.720481	0.221488	-3.25291	0.00114229	0.0130641	MARCHF6	protein_coding
ENSG00000232040.4	0.765987	3.00997	0.925383	3.25267	0.00114326	0.0130641	ZBED9	protein_coding
ENSG00000233461.6	6.25231	1.01499	0.312047	3.25268	0.00114321	0.0130641	RP11-295G20.2	lncRNA
ENSG00000180251.5	0.430703	3.34331	1.02793	3.25246	0.00114412	0.0130669	SLC9A4	protein_coding
ENSG00000241837.7	46.1217	0.425983	0.130983	3.2522	0.00114515	0.0130716	ATP5PO	protein_coding
ENSG00000060718.22	0.887525	2.94096	0.904422	3.25175	0.00114695	0.0130736	COL11A1	protein_coding
ENSG00000090273.14	131.569	0.300792	0.0925074	3.25154	0.0011478	0.0130736	NUDC	protein_coding
ENSG00000141552.18	14.0213	0.517245	0.159055	3.25199	0.00114601	0.0130736	ANAPC11	protein_coding
ENSG00000227678.8	0.520115	2.46392	0.757754	3.25162	0.00114751	0.0130736	RP11-73O6.3	lncRNA
ENSG00000175832.13	0.573877	3.27482	1.00738	3.25082	0.00115073	0.0131	ETV4	protein_coding
ENSG00000112531.17	146.707	-0.327592	0.100828	-3.249	0.0011581	0.0131768	QKI	protein_coding
ENSG00000056487.16	0.661396	3.6002	1.10815	3.24884	0.00115878	0.0131774	PHF21B	protein_coding
ENSG00000131778.19	3.15087	-1.14499	0.352549	-3.24774	0.00116325	0.0132212	CHD1L	protein_coding
ENSG00000265485.7	1.00379	2.93251	0.903269	3.24655	0.00116811	0.0132693	LINC01915	lncRNA
ENSG00000186301.8	0.437746	3.39839	1.04702	3.24578	0.00117129	0.0132983	MST1P2	unprocessed_pseudogene
ENSG00000142227.11	71.4641	-0.529368	0.163155	-3.24457	0.00117628	0.0133478	EMP3	protein_coding
ENSG00000072422.17	63.7552	-1.09506	0.33753	-3.24432	0.00117731	0.0133512	RHOBTB1	protein_coding
ENSG00000197099.8	1.14382	2.48801	0.766912	3.24419	0.00117785	0.0133512	RP11-573D15.8	lncRNA
ENSG00000112290.13	7.53392	-1.12267	0.346137	-3.24343	0.00118098	0.0133682	WASF1	protein_coding
ENSG00000120697.10	4.57927	0.981096	0.302492	3.24337	0.00118124	0.0133682	ALG5	protein_coding
ENSG00000171877.21	0.555398	3.2818	1.01184	3.2434	0.00118114	0.0133682	FRMD5	protein_coding
ENSG00000134308.14	106.39	-0.476065	0.146798	-3.243	0.0011828	0.0133787	YWHAQ	protein_coding
ENSG00000213512.3	0.402693	3.81675	1.17745	3.24153	0.00118891	0.0134407	GBP7	protein_coding
ENSG00000235554.1	1.11487	-1.66894	0.515204	-3.23938	0.00119789	0.0135349	SRSF6P2	processed_pseudogene
ENSG00000178741.12	40.5921	0.415875	0.12841	3.23865	0.00120097	0.0135552	COX5A	protein_coding
ENSG00000196208.14	1.11729	2.28828	0.706526	3.23877	0.00120046	0.0135552	GREB1	protein_coding
ENSG00000112319.20	0.842758	3.0098	0.929397	3.23844	0.00120185	0.013558	EYA4	protein_coding
ENSG00000231752.6	2.09229	1.42134	0.438987	3.23776	0.00120471	0.013583	EMBP1	transcribed_unprocessed_pseudogene
ENSG00000139219.19	1.80737	2.24524	0.693677	3.23673	0.00120908	0.013625	COL2A1	protein_coding
ENSG00000022355.18	0.607372	2.95872	0.914313	3.236	0.00121216	0.0136427	GABRA1	protein_coding
ENSG00000168061.17	5.18596	0.88312	0.272913	3.2359	0.00121258	0.0136427	SAC3D1	protein_coding
ENSG00000235257.9	18.7156	-1.11325	0.343997	-3.2362	0.0012113	0.0136427	ITGA9-AS1	lncRNA
ENSG00000010278.15	48.6318	-1.14615	0.354225	-3.23564	0.00121369	0.0136479	CD9	protein_coding
ENSG00000287272.1	0.431705	3.2219	0.995852	3.23532	0.00121505	0.0136559	CTB-32O4.5	lncRNA
ENSG00000167202.12	35.6477	0.439178	0.135769	3.23475	0.0012175	0.013669	TBC1D2B	protein_coding
ENSG00000244005.13	4.94471	0.900378	0.278342	3.23479	0.00121731	0.013669	NFS1	protein_coding
ENSG00000259719.6	25.7724	-1.17824	0.364354	-3.23378	0.00122164	0.0137082	LINC02284	lncRNA
ENSG00000128253.15	0.687323	3.52368	1.08974	3.23351	0.00122279	0.0137138	RFPL2	protein_coding
ENSG00000188243.14	59.2862	0.401991	0.124341	3.23298	0.00122508	0.0137321	COMMD6	protein_coding
ENSG00000267222.1	0.568302	2.45066	0.758089	3.23268	0.00122636	0.0137393	RP11-194N12.2	lncRNA
ENSG00000116774.12	0.586616	2.72765	0.843923	3.23211	0.00122879	0.0137592	OLFML3	protein_coding
ENSG00000200394.1	2.04981	2.90074	0.897685	3.23135	0.00123206	0.0137885	SNORA38B	snoRNA
ENSG00000237401.8	1.84724	1.78515	0.552518	3.23093	0.00123387	0.0138015	LINC01304	lncRNA
ENSG00000204128.6	0.664675	3.32604	1.02974	3.22999	0.00123793	0.0138322	C2orf72	protein_coding
ENSG00000243955.6	1.14971	2.34449	0.725841	3.23003	0.00123778	0.0138322	GSTA1	protein_coding
ENSG00000154274.15	0.458017	3.05834	0.947277	3.22855	0.00124418	0.0138947	C4orf19	protein_coding
ENSG00000101335.10	844.977	-1.25353	0.388355	-3.22779	0.00124752	0.0139116	MYL9	protein_coding
ENSG00000254584.2	0.697652	2.34421	0.726267	3.22775	0.00124766	0.0139116	RP1-17K7.2	lncRNA
ENSG00000278588.2	98.5311	0.783971	0.242871	3.22794	0.00124687	0.0139116	H2BC10	protein_coding
ENSG00000140682.19	19.0951	-1.21212	0.375591	-3.22724	0.0012499	0.0139292	TGFB1I1	protein_coding
ENSG00000144596.13	1.22634	2.80308	0.868612	3.22708	0.00125062	0.01393	GRIP2	protein_coding
ENSG00000145934.16	1.18032	2.80378	0.868895	3.22683	0.00125168	0.0139313	TENM2	protein_coding
ENSG00000253230.9	0.529643	3.33731	1.03426	3.22675	0.00125206	0.0139313	MIR124-1HG	lncRNA
ENSG00000133962.8	5.2343	-1.28091	0.397061	-3.22597	0.00125548	0.0139474	CATSPERB	protein_coding
ENSG00000148053.17	1.77938	2.2068	0.684064	3.22602	0.00125525	0.0139474	NTRK2	protein_coding
ENSG00000157978.12	69.0617	-0.875795	0.271467	-3.22616	0.00125463	0.0139474	LDLRAP1	protein_coding
ENSG00000186417.14	1.3385	1.85224	0.574193	3.22581	0.00125616	0.0139476	GLDN	protein_coding
ENSG00000132972.19	0.789063	3.11759	0.966633	3.22521	0.00125882	0.0139699	RNF17	protein_coding
ENSG00000009950.16	0.671947	2.5807	0.800244	3.22489	0.0012602	0.0139762	MLXIPL	protein_coding
ENSG00000182287.15	104.523	-0.591905	0.183549	-3.22477	0.00126072	0.0139762	AP1S2	protein_coding
ENSG00000116984.15	55.5524	-0.393553	0.122077	-3.22382	0.00126491	0.0140153	MTR	protein_coding
ENSG00000170485.17	4.92409	0.989658	0.307283	3.22068	0.00127888	0.0141449	NPAS2	protein_coding
ENSG00000182511.12	51.4165	0.558278	0.173342	3.22067	0.00127892	0.0141449	FES	protein_coding
ENSG00000184117.12	19.1878	0.554562	0.172201	3.22044	0.00127994	0.0141449	NIPSNAP1	protein_coding
ENSG00000206582.1	3.28856	-2.20555	0.684845	-3.22052	0.00127959	0.0141449	Y_RNA	misc_RNA
ENSG00000228358.6	0.613539	3.03324	0.94181	3.22065	0.00127902	0.0141449	LINC02263	lncRNA
ENSG00000164172.20	12.9861	0.60966	0.189384	3.21917	0.00128561	0.0142001	MOCS2	protein_coding
ENSG00000139178.12	8.97518	0.786667	0.244394	3.21885	0.00128705	0.0142086	C1RL	protein_coding
ENSG00000254901.8	4.15483	0.99516	0.309184	3.21867	0.00128788	0.0142103	BORCS8	protein_coding
ENSG00000196935.9	4.95741	1.14989	0.357273	3.21851	0.00128859	0.0142107	SRGAP1	protein_coding
ENSG00000174099.12	33.7585	-0.751414	0.233548	-3.21738	0.00129365	0.0142591	MSRB3	protein_coding
ENSG00000139220.17	0.739107	3.04012	0.945036	3.21694	0.00129566	0.0142739	PPFIA2	protein_coding
ENSG00000137185.13	2.89748	1.0491	0.326136	3.21675	0.0012965	0.0142756	ZSCAN9	protein_coding
ENSG00000257267.3	74.5021	-0.687637	0.213814	-3.21605	0.00129967	0.0143031	ZNF271P	transcribed_unitary_pseudogene
ENSG00000101203.16	0.758978	3.05519	0.950076	3.21573	0.00130114	0.0143089	COL20A1	protein_coding
ENSG00000128039.13	0.515173	2.43674	0.757778	3.21564	0.00130155	0.0143089	SRD5A3	protein_coding
ENSG00000206917.1	0.783833	2.7164	0.844801	3.21543	0.00130248	0.0143117	RNU1-52P	snRNA
ENSG00000107537.14	5.73519	0.746668	0.232256	3.21485	0.00130513	0.0143334	PHYH	protein_coding
ENSG00000235531.11	5.40296	-1.40414	0.436854	-3.2142	0.00130809	0.0143585	MSC-AS1	lncRNA
ENSG00000254788.7	0.545427	2.40972	0.749962	3.21313	0.00131299	0.0144047	CKLF-CMTM1	protein_coding
ENSG00000128739.23	16.2211	-0.820268	0.255343	-3.21242	0.00131623	0.0144253	SNRPN	protein_coding
ENSG00000196182.11	155.156	-0.495692	0.154304	-3.21244	0.00131613	0.0144253	STK40	protein_coding
ENSG00000168631.13	0.859228	3.45863	1.07672	3.2122	0.00131723	0.0144289	MUCL3	protein_coding
ENSG00000169136.12	26.7221	0.704492	0.219348	3.21176	0.00131925	0.0144436	ATF5	protein_coding
ENSG00000269028.3	71.4553	-1.07943	0.336187	-3.21079	0.00132372	0.014485	MTRNR2L12	protein_coding
ENSG00000116205.14	16.7094	0.561288	0.174824	3.21059	0.00132463	0.0144874	TCEANC2	protein_coding
ENSG00000136928.7	0.675628	3.04701	0.949313	3.2097	0.00132872	0.0145172	GABBR2	protein_coding
ENSG00000242299.1	7.61639	-0.965068	0.300666	-3.20977	0.00132842	0.0145172	RP11-234A1.1	processed_pseudogene
ENSG00000111676.15	46.7443	-0.534158	0.16644	-3.20932	0.00133051	0.0145292	ATN1	protein_coding
ENSG00000115594.12	26.8148	0.778227	0.242532	3.20876	0.00133306	0.0145496	IL1R1	protein_coding
ENSG00000114757.19	0.798429	3.40481	1.06159	3.20728	0.00133995	0.0146026	PEX5L	protein_coding
ENSG00000145476.16	6.1054	0.880217	0.274444	3.20727	0.00133999	0.0146026	CYP4V2	protein_coding
ENSG00000269821.1	6.9298	1.34211	0.418438	3.20744	0.00133922	0.0146026	KCNQ1OT1	lncRNA
ENSG00000085552.17	0.414273	3.10478	0.968132	3.20698	0.00134138	0.0146102	IGSF9	protein_coding
ENSG00000280789.2	6.34611	0.827154	0.257961	3.20651	0.00134356	0.0146265	PAGR1	protein_coding
ENSG00000198925.12	9.01143	-0.953792	0.297636	-3.20456	0.00135271	0.0147184	ATG9A	protein_coding
ENSG00000176887.7	0.695849	2.30315	0.71879	3.2042	0.00135436	0.0147289	SOX11	protein_coding
ENSG00000118705.17	24.3879	-0.709239	0.221405	-3.20336	0.00135834	0.0147646	RPN2	protein_coding
ENSG00000228863.8	2.24946	1.05783	0.330246	3.20315	0.00135932	0.0147677	RP11-404F10.2	lncRNA
ENSG00000162399.9	0.703977	3.35308	1.04722	3.2019	0.00136525	0.0148244	BSND	protein_coding
ENSG00000232900.2	0.51333	2.86999	0.896445	3.20152	0.00136702	0.0148361	RP4-697P8.3	lncRNA
ENSG00000205517.13	0.792397	2.19107	0.684464	3.20114	0.00136884	0.0148481	RGL3	protein_coding
ENSG00000156463.18	1.50624	2.23985	0.69974	3.20098	0.00136961	0.0148489	SH3RF2	protein_coding
ENSG00000251669.6	0.893785	1.83278	0.572717	3.20014	0.00137358	0.0148844	FAM86EP	transcribed_unprocessed_pseudogene
ENSG00000122643.23	222.423	-0.957154	0.299153	-3.19955	0.00137643	0.0149021	NT5C3A	protein_coding
ENSG00000198918.8	32.3831	0.45348	0.141734	3.19951	0.00137663	0.0149021	RPL39	protein_coding
ENSG00000265735.2	129.903	-0.61541	0.19236	-3.19927	0.00137778	0.0149069	RN7SL5P	misc_RNA
ENSG00000163293.12	0.604694	2.43191	0.760268	3.19876	0.00138021	0.0149256	NIPAL1	protein_coding
ENSG00000104231.11	38.7862	-0.6188	0.19362	-3.19595	0.00139369	0.015056	ZFAND1	protein_coding
ENSG00000143363.17	79.9332	-0.959179	0.300109	-3.1961	0.001393	0.015056	PRUNE1	protein_coding
ENSG00000137261.15	0.809651	2.55924	0.801261	3.19402	0.00140306	0.0151495	KIAA0319	protein_coding
ENSG00000152952.12	20.8267	-1.08172	0.338695	-3.1938	0.00140412	0.0151532	PLOD2	protein_coding
ENSG00000236901.6	3.65573	-1.27434	0.399022	-3.19365	0.00140487	0.0151536	MIR600HG	lncRNA
ENSG00000271503.6	1122.59	-1.01834	0.31902	-3.19211	0.00141239	0.0152269	CCL5	protein_coding
ENSG00000201302.1	4.60514	1.77886	0.557377	3.19148	0.00141547	0.0152523	SNORA65	snoRNA
ENSG00000203667.10	23.5512	0.488304	0.153035	3.1908	0.0014188	0.0152787	COX20	protein_coding
ENSG00000267452.3	0.501075	2.83285	0.88785	3.19068	0.00141936	0.0152787	LINC02073	lncRNA
ENSG00000106144.20	35.5146	-0.394979	0.123817	-3.19002	0.00142264	0.0153045	CASP2	protein_coding
ENSG00000163075.13	0.811283	2.65481	0.832253	3.1899	0.0014232	0.0153045	CFAP221	protein_coding
ENSG00000095321.18	43.516	-0.885364	0.277603	-3.18932	0.0014261	0.0153278	CRAT	protein_coding
ENSG00000271913.7	1.67166	1.44667	0.453679	3.18875	0.00142892	0.0153504	TAGAP-AS1	lncRNA
ENSG00000128652.12	0.812014	2.66972	0.837474	3.18783	0.00143345	0.0153893	HOXD3	protein_coding
ENSG00000133316.16	17.5617	0.669837	0.210131	3.18772	0.001434	0.0153893	WDR74	protein_coding
ENSG00000133083.15	1.91145	1.8423	0.578162	3.18648	0.00144014	0.0154474	DCLK1	protein_coding
ENSG00000080493.18	2.1782	1.51686	0.476086	3.1861	0.00144204	0.0154521	SLC4A4	protein_coding
ENSG00000134668.12	13.65	-1.37241	0.430733	-3.18621	0.00144148	0.0154521	SPOCD1	protein_coding
ENSG00000101333.18	15.4805	-0.875912	0.275052	-3.18453	0.00144987	0.0155282	PLCB4	protein_coding
ENSG00000175582.20	200.369	-0.455405	0.143013	-3.18437	0.00145069	0.0155291	RAB6A	protein_coding
ENSG00000084731.15	28.3807	-0.957462	0.30075	-3.18358	0.00145467	0.015556	KIF3C	protein_coding
ENSG00000284848.2	0.504945	3.44989	1.08361	3.18371	0.00145398	0.015556	LINC02359	lncRNA
ENSG00000119402.18	62.6964	0.27868	0.0875618	3.18267	0.00145926	0.015571	FBXW2	protein_coding
ENSG00000146839.19	1.04558	2.83296	0.890051	3.18292	0.00145798	0.015571	ZAN	protein_coding
ENSG00000185721.13	13.5311	0.558213	0.175387	3.18276	0.0014588	0.015571	DRG1	protein_coding
ENSG00000227110.7	0.938503	2.68724	0.844362	3.18257	0.00145976	0.015571	LMCD1-AS1	lncRNA
ENSG00000279123.1	1.69689	1.69773	0.533368	3.18304	0.00145735	0.015571	RP11-424M24.3	TEC
ENSG00000092847.13	83.332	-0.365127	0.114775	-3.18123	0.0014665	0.015635	AGO1	protein_coding
ENSG00000228474.6	517.832	-0.942709	0.296397	-3.18056	0.00146991	0.0156635	OST4	protein_coding
ENSG00000113761.12	17.0535	-0.715601	0.225012	-3.18029	0.0014713	0.0156704	ZNF346	protein_coding
ENSG00000096006.12	1.88893	1.91844	0.603308	3.17987	0.00147341	0.0156798	CRISP3	protein_coding
ENSG00000244687.12	11.4729	-0.60379	0.189882	-3.17982	0.00147366	0.0156798	UBE2V1	protein_coding
ENSG00000125462.19	1.23788	2.28482	0.718733	3.17895	0.00147808	0.0157049	MIR9-1HG	lncRNA
ENSG00000158042.9	13.9517	0.570162	0.17935	3.17905	0.00147759	0.0157049	MRPL17	protein_coding
ENSG00000178988.11	67.254	0.366694	0.115352	3.17892	0.00147825	0.0157049	MRFAP1L1	protein_coding
ENSG00000159140.21	250.014	-0.236423	0.0744035	-3.17758	0.00148508	0.0157695	SON	protein_coding
ENSG00000203875.13	8.4078	0.92501	0.291144	3.17716	0.00148725	0.0157768	SNHG5	lncRNA
ENSG00000246695.8	0.892057	2.30481	0.725401	3.17729	0.00148659	0.0157768	RASSF8-AS1	lncRNA
ENSG00000177324.14	38.3868	-1.36773	0.430513	-3.17697	0.00148823	0.0157793	BEND2	protein_coding
ENSG00000152527.14	1.3337	2.24612	0.707045	3.17678	0.00148922	0.0157818	PLEKHH2	protein_coding
ENSG00000145391.14	43.393	0.448634	0.141254	3.17608	0.0014928	0.0158118	SETD7	protein_coding
ENSG00000256235.3	25.2182	-1.04423	0.328925	-3.17466	0.00150012	0.0158814	SMIM3	protein_coding
[truncated: 1,230 more rows]

## Sheet: subgroup 1<>subgroup 4
Row.names	baseMean	log2FoldChange	lfcSE	stat	pvalue	padj	gene_name	gene_type
ENSG00000173432.12	23.0886	6.48111	0.712414	9.0974	9.25227e-20	7.81724e-16	SAA1	protein_coding
ENSG00000257017.9	18.618	4.37691	0.480681	9.10564	8.57591e-20	7.81724e-16	HP	protein_coding
ENSG00000171560.16	32.7427	5.82004	0.646394	9.00385	2.17928e-19	1.22752e-15	FGA	protein_coding
ENSG00000134339.9	11.0035	6.80815	0.790973	8.60731	7.47951e-18	3.15972e-14	SAA2	protein_coding
ENSG00000125730.17	36.0434	4.15551	0.486138	8.54802	1.25217e-17	4.23183e-14	C3	protein_coding
ENSG00000171564.12	41.8749	5.32106	0.639227	8.32422	8.48877e-17	2.04919e-13	FGB	protein_coding
ENSG00000229314.6	32.7581	5.07995	0.61	8.32778	8.23726e-17	2.04919e-13	ORM1	protein_coding
ENSG00000171557.17	19.8013	5.72602	0.695925	8.22792	1.90492e-16	4.02367e-13	FGG	protein_coding
ENSG00000197249.14	213.817	1.68197	0.206899	8.12944	4.3129e-16	8.0977e-13	SERPINA1	protein_coding
ENSG00000158104.11	11.5318	5.56564	0.700276	7.94778	1.89885e-15	3.20868e-12	HPD	protein_coding
ENSG00000132693.12	11.5819	5.87728	0.748179	7.85544	3.98363e-15	6.11958e-12	CRP	protein_coding
ENSG00000151224.13	5.93741	5.13829	0.690914	7.43695	1.0304e-13	1.45097e-10	MAT1A	protein_coding
ENSG00000163586.10	17.2077	4.79232	0.65065	7.36544	1.7657e-13	2.29514e-10	FABP1	protein_coding
ENSG00000163631.17	104.156	3.75498	0.516393	7.27155	3.55393e-13	4.28959e-10	ALB	protein_coding
ENSG00000113905.5	36.0979	5.16506	0.723773	7.13629	9.58802e-13	1.08012e-09	HRG	protein_coding
ENSG00000047457.14	7.26429	4.23738	0.597917	7.0869	1.37148e-12	1.44845e-09	CP	protein_coding
ENSG00000084674.15	30.6021	4.51862	0.640024	7.06009	1.66399e-12	1.65401e-09	APOB	protein_coding
ENSG00000117707.16	14.1133	2.34653	0.335047	7.00359	2.49486e-12	2.34212e-09	PROX1	protein_coding
ENSG00000091583.11	16.7434	4.66966	0.669695	6.97282	3.10657e-12	2.66447e-09	APOH	protein_coding
ENSG00000167798.17	12.4171	4.8017	0.68884	6.9707	3.1536e-12	2.66447e-09	C3P1	transcribed_unprocessed_pseudogene
ENSG00000138207.14	8.12978	4.95106	0.722086	6.85661	7.05138e-12	5.67401e-09	RBP4	protein_coding
ENSG00000104760.17	5.93675	5.00724	0.734092	6.821	9.04121e-12	6.94447e-09	FGL1	protein_coding
ENSG00000228278.5	4.98519	5.24088	0.781229	6.70851	1.9662e-11	1.44456e-08	ORM2	protein_coding
ENSG00000113889.14	10.6207	5.29188	0.81737	6.47428	9.52648e-11	6.70744e-08	KNG1	protein_coding
ENSG00000130649.10	9.60141	3.61565	0.563634	6.41489	1.40922e-10	9.52519e-08	CYP2E1	protein_coding
ENSG00000115884.11	3.09396	3.85707	0.603178	6.39457	1.60999e-10	1.04047e-07	SDC1	protein_coding
ENSG00000158874.11	9.4062	4.74085	0.741957	6.38967	1.66249e-10	1.04047e-07	APOA2	protein_coding
ENSG00000106853.20	11.0609	2.39186	0.374847	6.38091	1.76039e-10	1.06239e-07	PTGR1	protein_coding
ENSG00000196616.14	12.5132	3.85351	0.606569	6.35297	2.11202e-10	1.23065e-07	ADH1B	protein_coding
ENSG00000106804.8	7.97119	1.83522	0.290854	6.30976	2.79464e-10	1.57413e-07	C5	protein_coding
ENSG00000075420.13	135.797	0.792473	0.125806	6.29916	2.99272e-10	1.63132e-07	FNDC3B	protein_coding
ENSG00000118520.15	23.5937	2.32499	0.372749	6.2374	4.44907e-10	2.34939e-07	ARG1	protein_coding
ENSG00000134532.19	12.5119	2.05753	0.332215	6.19336	5.88953e-10	3.0158e-07	SOX5	protein_coding
ENSG00000160862.13	5.55065	4.43977	0.717506	6.18778	6.10192e-10	3.03265e-07	AZGP1	protein_coding
ENSG00000105398.4	5.2458	4.9167	0.797917	6.16193	7.18646e-10	3.46962e-07	SULT2A1	protein_coding
ENSG00000106927.12	4.50655	4.31848	0.70284	6.14433	8.03019e-10	3.7314e-07	AMBP	protein_coding
ENSG00000163191.6	376.21	1.04216	0.169688	6.14158	8.17031e-10	3.7314e-07	S100A11	protein_coding
ENSG00000060566.14	7.62045	4.37119	0.712682	6.13344	8.59979e-10	3.82419e-07	CREB3L3	protein_coding
ENSG00000116285.13	4.74326	2.65144	0.433949	6.11003	9.96119e-10	4.31601e-07	ERRFI1	protein_coding
ENSG00000132855.5	6.13944	4.72171	0.790952	5.96966	2.37751e-09	1.00438e-06	ANGPTL3	protein_coding
ENSG00000005471.19	8.59035	2.40178	0.404959	5.93091	3.01259e-09	1.24163e-06	ABCB4	protein_coding
ENSG00000198736.12	61.5825	1.27275	0.214897	5.92259	3.16907e-09	1.27502e-06	MSRB1	protein_coding
ENSG00000073734.10	4.49925	3.8731	0.659546	5.87237	4.29615e-09	1.64992e-06	ABCB11	protein_coding
ENSG00000108312.15	131.717	-0.586072	0.0997965	-5.87267	4.28841e-09	1.64992e-06	UBTF	protein_coding
ENSG00000136872.20	6.25191	3.88806	0.668947	5.81222	6.16504e-09	2.31504e-06	ALDOB	protein_coding
ENSG00000090376.11	121.942	0.872061	0.150154	5.80779	6.33038e-09	2.32545e-06	IRAK3	protein_coding
ENSG00000132703.4	1.67467	4.33596	0.752082	5.76527	8.15257e-09	2.87004e-06	APCS	protein_coding
ENSG00000143546.10	2039.39	1.54133	0.267314	5.76599	8.11805e-09	2.87004e-06	S100A8	protein_coding
ENSG00000135447.17	3.79576	4.12658	0.716439	5.75985	8.41899e-09	2.90335e-06	PPP1R1A	protein_coding
ENSG00000163563.8	406.077	1.06088	0.186943	5.67491	1.38759e-08	4.6895e-06	MNDA	protein_coding
ENSG00000189067.14	196.121	0.93903	0.166221	5.64929	1.6111e-08	5.33813e-06	LITAF	protein_coding
ENSG00000070018.9	13.9451	1.69789	0.301066	5.6396	1.7045e-08	5.53835e-06	LRP6	protein_coding
ENSG00000162267.12	4.05839	4.13601	0.733813	5.63633	1.73709e-08	5.53835e-06	ITIH3	protein_coding
ENSG00000105835.13	429.724	1.49261	0.265699	5.61765	1.93573e-08	5.94728e-06	NAMPT	protein_coding
ENSG00000110245.12	3.96628	4.28796	0.763038	5.61959	1.91407e-08	5.94728e-06	APOC3	protein_coding
ENSG00000163220.11	2035.19	1.34346	0.239646	5.60601	2.07047e-08	6.24764e-06	S100A9	protein_coding
ENSG00000008394.13	7.59657	1.92569	0.344056	5.59704	2.18041e-08	6.46397e-06	MGST1	protein_coding
ENSG00000130208.10	7.71539	2.74988	0.491714	5.59245	2.23894e-08	6.52303e-06	APOC1	protein_coding
ENSG00000166840.13	2.95948	4.84267	0.868296	5.57721	2.44411e-08	7.0001e-06	GLYATL1	protein_coding
ENSG00000101981.12	1.83373	4.28021	0.770905	5.55219	2.82114e-08	7.94528e-06	F9	protein_coding
ENSG00000138356.14	6.54862	2.86349	0.517751	5.53064	3.1907e-08	8.83877e-06	AOX1	protein_coding
ENSG00000161533.12	31.3538	0.785604	0.142478	5.51388	3.51005e-08	9.56657e-06	ACOX1	protein_coding
ENSG00000021826.17	4.83278	3.67036	0.667717	5.49688	3.86562e-08	1.03685e-05	CPS1	protein_coding
ENSG00000126464.14	48.1888	-0.760707	0.138816	-5.47997	4.25402e-08	1.1232e-05	PRR12	protein_coding
ENSG00000151948.12	36.4933	1.17461	0.214793	5.46857	4.53686e-08	1.16549e-05	GLT1D1	protein_coding
ENSG00000184232.9	7.00956	1.8321	0.33506	5.46797	4.55214e-08	1.16549e-05	OAF	protein_coding
ENSG00000141505.12	6.24378	1.92733	0.354665	5.43424	5.50309e-08	1.38793e-05	ASGR1	protein_coding
ENSG00000112062.11	102.634	0.787275	0.145002	5.4294	5.65444e-08	1.40513e-05	MAPK14	protein_coding
ENSG00000135842.17	154.065	1.11565	0.205804	5.42092	5.92917e-08	1.45204e-05	NIBAN1	protein_coding
ENSG00000140093.10	2.03408	3.9695	0.733193	5.41399	6.16361e-08	1.4879e-05	SERPINA10	protein_coding
ENSG00000080618.17	5.25999	3.82077	0.708971	5.38917	7.07837e-08	1.68465e-05	CPB2	protein_coding
ENSG00000130755.13	122.743	0.542338	0.100784	5.38121	7.39867e-08	1.73643e-05	GMFG	protein_coding
ENSG00000021852.13	2.23626	3.74336	0.701566	5.33572	9.51638e-08	2.17308e-05	C8B	protein_coding
ENSG00000137575.12	156.378	0.77592	0.145389	5.33684	9.45812e-08	2.17308e-05	SDCBP	protein_coding
ENSG00000003989.18	3.23993	3.56981	0.671002	5.32013	1.03695e-07	2.30558e-05	SLC7A2	protein_coding
ENSG00000124253.11	2.27681	4.06925	0.764603	5.32204	1.02611e-07	2.30558e-05	PCK1	protein_coding
ENSG00000000971.16	9.71674	2.12496	0.399821	5.31477	1.06794e-07	2.34365e-05	CFH	protein_coding
ENSG00000059728.11	174.371	1.11219	0.20982	5.3007	1.15361e-07	2.49919e-05	MXD1	protein_coding
ENSG00000109819.9	1.68318	4.20968	0.798213	5.27388	1.33569e-07	2.85703e-05	PPARGC1A	protein_coding
ENSG00000142657.21	192.764	0.872406	0.165661	5.2662	1.39276e-07	2.90555e-05	PGD	protein_coding
ENSG00000151726.15	168.296	1.31481	0.249566	5.26841	1.37612e-07	2.90555e-05	ACSL1	protein_coding
ENSG00000115271.11	122.476	1.26826	0.241715	5.24691	1.54671e-07	3.18735e-05	GCA	protein_coding
ENSG00000136052.10	4.02117	2.35221	0.448693	5.24235	1.58543e-07	3.22778e-05	SLC41A2	protein_coding
ENSG00000104635.15	4.02597	2.49634	0.477382	5.22923	1.70221e-07	3.42428e-05	SLC39A14	protein_coding
ENSG00000173281.5	44.5224	1.19773	0.229398	5.22119	1.77774e-07	3.53414e-05	PPP1R3B	protein_coding
ENSG00000156011.17	20.8964	1.46925	0.281855	5.21278	1.8603e-07	3.65527e-05	PSD3	protein_coding
ENSG00000198650.11	3.57942	4.36176	0.838773	5.20017	1.99105e-07	3.86722e-05	TAT	protein_coding
ENSG00000275152.5	1.66309	4.45205	0.85711	5.19426	2.05533e-07	3.9467e-05	CCL16	protein_coding
ENSG00000139209.16	2.65498	4.00739	0.774025	5.17734	2.25068e-07	4.27326e-05	SLC38A4	protein_coding
ENSG00000185201.17	242.892	0.871611	0.168508	5.17251	2.30971e-07	4.28896e-05	IFITM2	protein_coding
ENSG00000259974.3	3.68856	3.69203	0.713536	5.17427	2.28801e-07	4.28896e-05	LINC00261	lncRNA
ENSG00000244414.7	1.692	4.73759	0.916752	5.1678	2.36861e-07	4.35052e-05	CFHR1	protein_coding
ENSG00000161791.14	48.7251	-0.795249	0.154235	-5.1561	2.5215e-07	4.5401e-05	FMNL3	protein_coding
ENSG00000276980.1	3.61922	4.14965	0.804852	5.1558	2.52556e-07	4.5401e-05	CTD-3128G10.7	lncRNA
ENSG00000141480.18	187.521	0.634626	0.123321	5.14611	2.65939e-07	4.73036e-05	ARRB2	protein_coding
ENSG00000288701.1	162.388	-0.472735	0.0919002	-5.14401	2.68941e-07	4.73392e-05	PRRC2B	protein_coding
ENSG00000070159.14	2.92735	2.95365	0.574707	5.13941	2.75601e-07	4.80115e-05	PTPN3	protein_coding
ENSG00000198099.9	2.33382	3.63888	0.709802	5.12662	2.94987e-07	5.08642e-05	ADH4	protein_coding
ENSG00000105697.9	1.6527	4.08565	0.801928	5.09478	3.4915e-07	5.89994e-05	HAMP	protein_coding
ENSG00000148584.15	5.45161	3.68802	0.7237	5.09607	3.46786e-07	5.89994e-05	A1CF	protein_coding
ENSG00000182326.15	5.70863	2.80821	0.551727	5.08986	3.58336e-07	5.99522e-05	C1S	protein_coding
ENSG00000106261.17	76.4211	0.61684	0.121443	5.07925	3.7892e-07	6.27745e-05	ZKSCAN1	protein_coding
ENSG00000113600.11	3.26646	3.9336	0.781512	5.03332	4.82065e-07	7.90868e-05	C9	protein_coding
ENSG00000118137.10	3.5309	3.76956	0.753111	5.00532	5.57682e-07	9.04031e-05	APOA1	protein_coding
ENSG00000177156.11	337.146	0.678848	0.135691	5.00288	5.6479e-07	9.04031e-05	TALDO1	protein_coding
ENSG00000285219.2	9.66503	2.60616	0.521012	5.0021	5.67093e-07	9.04031e-05	HULC	lncRNA
ENSG00000249173.6	2.53547	3.40518	0.683249	4.98381	6.23435e-07	9.84561e-05	LINC01093	lncRNA
ENSG00000100504.17	136.349	1.1337	0.22875	4.95609	7.19276e-07	0.000111508	PYGL	protein_coding
ENSG00000157131.11	1.91784	4.22884	0.852977	4.95774	7.13187e-07	0.000111508	C8A	protein_coding
ENSG00000158825.6	31.2866	1.23738	0.249902	4.95147	7.36539e-07	0.000113146	CDA	protein_coding
ENSG00000236901.6	3.65573	-2.04046	0.41285	-4.94239	7.71698e-07	0.000117479	MIR600HG	lncRNA
ENSG00000009790.15	100.646	-0.688663	0.14015	-4.91376	8.93476e-07	0.000134803	TRAF3IP3	protein_coding
ENSG00000139547.8	1.21001	3.13472	0.638535	4.90924	9.14315e-07	0.000136726	RDH16	protein_coding
ENSG00000134954.14	453.465	-0.657399	0.134172	-4.89967	9.59985e-07	0.000142297	ETS1	protein_coding
ENSG00000164406.8	1.49078	4.1039	0.839832	4.88657	1.02609e-06	0.000150773	LEAP2	protein_coding
ENSG00000127334.11	43.5576	-0.793552	0.162793	-4.87461	1.09023e-06	0.000158817	DYRK2	protein_coding
ENSG00000148572.16	34.4944	0.830766	0.170503	4.87243	1.10234e-06	0.000159207	NRBF2	protein_coding
ENSG00000066336.12	309.704	0.760104	0.156849	4.84608	1.25928e-06	0.000177327	SPI1	protein_coding
ENSG00000128641.19	10.1788	1.65994	0.342527	4.84616	1.25872e-06	0.000177327	MYO1B	protein_coding
ENSG00000149311.20	165.265	-0.627669	0.129438	-4.8492	1.23959e-06	0.000177327	ATM	protein_coding
ENSG00000113368.12	132.997	0.734618	0.151906	4.836	1.32475e-06	0.000184936	LMNB1	protein_coding
ENSG00000183762.13	11.3462	1.50492	0.311292	4.83444	1.3352e-06	0.000184936	KREMEN1	protein_coding
ENSG00000172936.16	114.226	0.616121	0.127739	4.82328	1.41217e-06	0.000194006	MYD88	protein_coding
ENSG00000179761.12	2.6878	2.27001	0.470887	4.82071	1.43047e-06	0.000194936	PIPOX	protein_coding
ENSG00000117115.13	68.7764	1.33113	0.276333	4.81713	1.45634e-06	0.000195504	PADI2	protein_coding
ENSG00000146592.17	67.49	1.27381	0.264445	4.81694	1.45777e-06	0.000195504	CREB5	protein_coding
ENSG00000120306.11	21.6324	1.51192	0.315159	4.79732	1.60804e-06	0.000212286	CYSTM1	protein_coding
ENSG00000188895.12	100.825	0.640592	0.133521	4.79768	1.60513e-06	0.000212286	MSL1	protein_coding
ENSG00000054523.19	67.1204	0.738454	0.154039	4.79394	1.63536e-06	0.00021422	KIF1B	protein_coding
ENSG00000144028.15	170.471	-0.374189	0.0787527	-4.75145	2.01967e-06	0.000262526	SNRNP200	protein_coding
ENSG00000181274.7	81.0351	0.864491	0.182174	4.74541	2.08088e-06	0.000268418	FRAT2	protein_coding
ENSG00000055957.11	3.82664	2.98001	0.629488	4.73403	2.20109e-06	0.000281773	ITIH1	protein_coding
ENSG00000123684.13	51.6073	0.602722	0.127366	4.73222	2.22076e-06	0.000282153	LPGAT1	protein_coding
ENSG00000137561.5	1.89164	4.836	1.02273	4.7285	2.26182e-06	0.000285226	TTPA	protein_coding
ENSG00000138772.13	84.7082	1.3823	0.292922	4.71901	2.36994e-06	0.000296646	ANXA3	protein_coding
ENSG00000088926.14	1.47245	3.8885	0.824349	4.71705	2.39283e-06	0.000297309	F11	protein_coding
ENSG00000118514.14	1.80394	3.27271	0.694185	4.71447	2.42346e-06	0.000298918	ALDH8A1	protein_coding
ENSG00000137312.15	161.87	0.693452	0.147339	4.70649	2.52014e-06	0.000306441	FLOT1	protein_coding
ENSG00000198604.11	158.965	0.513088	0.109018	4.70645	2.52073e-06	0.000306441	BAZ1A	protein_coding
ENSG00000141401.12	36.194	0.987658	0.209974	4.70371	2.55474e-06	0.000308357	IMPA2	protein_coding
ENSG00000136717.15	54.2859	-0.827761	0.176174	-4.69855	2.62015e-06	0.000314009	BIN1	protein_coding
ENSG00000123843.13	1.46847	3.62467	0.773431	4.68648	2.77942e-06	0.000328438	C4BPB	protein_coding
ENSG00000176788.9	175.056	1.14826	0.244955	4.68764	2.7638e-06	0.000328438	BASP1	protein_coding
ENSG00000127152.18	57.1734	-1.11188	0.237373	-4.68409	2.81206e-06	0.000329987	BCL11B	protein_coding
ENSG00000184640.20	447.849	-0.437158	0.0934117	-4.67991	2.87001e-06	0.000334465	SEPTIN9	protein_coding
ENSG00000163754.18	44.6386	0.969706	0.20747	4.67395	2.95456e-06	0.00034196	GYG1	protein_coding
ENSG00000163221.9	172.883	1.52222	0.326436	4.66314	3.11413e-06	0.000357977	S100A12	protein_coding
ENSG00000132475.10	306.431	0.488164	0.105323	4.63491	3.5709e-06	0.00040771	H3-3B	protein_coding
ENSG00000100365.16	80.5614	0.922615	0.199367	4.62772	3.69709e-06	0.000419284	NCF4	protein_coding
ENSG00000084110.11	11.5044	1.27134	0.275537	4.61404	3.94908e-06	0.000444878	HAL	protein_coding
ENSG00000043143.22	74.5088	-0.614749	0.133419	-4.60766	4.07223e-06	0.000455593	JADE2	protein_coding
ENSG00000137331.12	19.3756	1.23205	0.267468	4.60634	4.09812e-06	0.000455593	IER3	protein_coding
ENSG00000140750.17	86.5866	-0.53354	0.115906	-4.6032	4.16052e-06	0.000459506	ARHGAP17	protein_coding
ENSG00000112182.15	35.1615	-1.15784	0.251662	-4.60077	4.20937e-06	0.000460752	BACH2	protein_coding
ENSG00000112299.8	10.4246	1.48084	0.321927	4.59993	4.22633e-06	0.000460752	VNN1	protein_coding
ENSG00000111790.14	74.7667	0.55145	0.120104	4.59143	4.40213e-06	0.000476841	FGFR1OP2	protein_coding
ENSG00000063244.13	90.5302	-0.439914	0.0959825	-4.58327	4.57753e-06	0.000486826	U2AF2	protein_coding
ENSG00000078687.17	55.8586	-0.663876	0.144865	-4.58272	4.58976e-06	0.000486826	TNRC6C	protein_coding
ENSG00000145321.13	2.87876	3.19606	0.697552	4.58182	4.60955e-06	0.000486826	GC	protein_coding
ENSG00000169385.3	16.157	1.45602	0.317618	4.5842	4.55734e-06	0.000486826	RNASE2	protein_coding
ENSG00000162704.16	241.226	0.476934	0.104195	4.5773	4.71021e-06	0.000494368	ARPC5	protein_coding
ENSG00000168685.15	53.3195	-1.10275	0.24103	-4.57517	4.75841e-06	0.000496343	IL7R	protein_coding
ENSG00000156096.14	1.38205	4.34428	0.950257	4.57169	4.8381e-06	0.00050156	UGT2B4	protein_coding
ENSG00000172482.5	1.69045	3.46828	0.759346	4.56746	4.93675e-06	0.000508666	AGXT	protein_coding
ENSG00000110169.11	2.3895	3.09247	0.678035	4.56093	5.09273e-06	0.000515312	HPX	protein_coding
ENSG00000115091.12	376.215	0.290743	0.0637358	4.56169	5.07438e-06	0.000515312	ACTR3	protein_coding
ENSG00000213626.13	141.096	-0.818211	0.179302	-4.56332	5.03511e-06	0.000515312	LBH	protein_coding
ENSG00000122194.19	3.6127	3.43072	0.753303	4.55424	5.25757e-06	0.000528824	PLG	protein_coding
ENSG00000154845.16	73.3926	0.583767	0.128474	4.54387	5.52312e-06	0.000552246	PPP4R1	protein_coding
ENSG00000130305.17	15.9545	1.05944	0.23337	4.53976	5.6319e-06	0.00055981	NSUN5	protein_coding
ENSG00000186174.13	106.149	-0.74324	0.16455	-4.51681	6.27767e-06	0.000620351	BCL9L	protein_coding
ENSG00000180875.5	1.56674	3.81903	0.846305	4.5126	6.40391e-06	0.000629147	GREM2	protein_coding
ENSG00000100485.12	70.3074	0.531836	0.118098	4.50335	6.68915e-06	0.000649616	SOS2	protein_coding
ENSG00000167984.18	30.7477	-0.938266	0.208306	-4.50426	6.66043e-06	0.000649616	NLRC3	protein_coding
ENSG00000197601.13	60.7497	0.504607	0.112226	4.49635	6.91308e-06	0.000667527	FAR1	protein_coding
ENSG00000152620.13	13.2542	0.939198	0.209093	4.49176	7.06355e-06	0.000678181	NADK2	protein_coding
ENSG00000151914.21	47.0533	0.815901	0.181851	4.48663	7.2358e-06	0.000690794	DST	protein_coding
ENSG00000025423.11	2.93062	2.47204	0.551502	4.48238	7.38157e-06	0.000700751	HSD17B6	protein_coding
ENSG00000075785.14	283.148	0.368525	0.0823917	4.47284	7.71882e-06	0.000728674	RAB7A	protein_coding
ENSG00000177105.10	75.3991	0.526473	0.11779	4.46959	7.83713e-06	0.000735733	RHOG	protein_coding
ENSG00000131236.18	581.315	0.445457	0.0998066	4.4632	8.07448e-06	0.000753827	CAP1	protein_coding
ENSG00000197283.18	16.7617	-0.95209	0.213399	-4.46154	8.13726e-06	0.000755514	SYNGAP1	protein_coding
ENSG00000145349.18	26.6411	-0.719583	0.161329	-4.46033	8.1832e-06	0.000755626	CAMK2D	protein_coding
ENSG00000140968.11	108.311	-0.648029	0.145495	-4.45395	8.43029e-06	0.000770027	IRF8	protein_coding
ENSG00000155744.10	40.9216	0.652848	0.146544	4.45495	8.39112e-06	0.000770027	FAM126B	protein_coding
ENSG00000144118.14	187.322	0.576221	0.129468	4.4507	8.55925e-06	0.000777603	RALB	protein_coding
ENSG00000091106.19	32.5086	1.04083	0.234039	4.44725	8.6975e-06	0.000785937	NLRC4	protein_coding
ENSG00000170915.9	2.42386	-2.04774	0.461515	-4.437	9.12207e-06	0.000819919	PAQR8	protein_coding
ENSG00000100003.18	3.74889	2.38104	0.5374	4.43067	9.394e-06	0.000830095	SEC14L2	protein_coding
ENSG00000106526.11	1.79747	2.24616	0.507082	4.42958	9.44159e-06	0.000830095	ACTR3C	protein_coding
ENSG00000123838.11	1.89133	3.16645	0.714888	4.42929	9.45423e-06	0.000830095	C4BPA	protein_coding
ENSG00000135821.19	216.584	0.569385	0.128567	4.42869	9.48091e-06	0.000830095	GLUL	protein_coding
ENSG00000180432.6	1.01496	4.15379	0.937318	4.43156	9.35527e-06	0.000830095	CYP8B1	protein_coding
ENSG00000135046.14	234.635	0.763037	0.172493	4.42358	9.70767e-06	0.000845568	ANXA1	protein_coding
ENSG00000161405.17	162.229	-0.785755	0.177798	-4.41937	9.89897e-06	0.000857809	IKZF3	protein_coding
ENSG00000112964.14	2.62634	2.33086	0.52776	4.41651	1.00307e-05	0.000862782	GHR	protein_coding
ENSG00000140284.11	1.2512	2.58555	0.585508	4.41591	1.00585e-05	0.000862782	SLC27A2	protein_coding
ENSG00000116489.13	163.58	0.375046	0.0851378	4.40516	1.05704e-05	0.000902115	CAPZA1	protein_coding
ENSG00000069974.16	72.1818	0.684506	0.155632	4.39824	1.09134e-05	0.000922072	RAB27A	protein_coding
ENSG00000123405.14	163.027	0.817051	0.185765	4.39829	1.09105e-05	0.000922072	NFE2	protein_coding
ENSG00000124831.19	427.261	0.337536	0.076771	4.39666	1.09927e-05	0.000924154	LRRFIP1	protein_coding
ENSG00000144218.21	35.3853	-1.06802	0.243041	-4.39442	1.11067e-05	0.000929114	AFF3	protein_coding
ENSG00000187446.12	50.719	0.489186	0.11136	4.39284	1.11879e-05	0.000931295	CHP1	protein_coding
ENSG00000118113.12	29.1449	1.82658	0.416138	4.38936	1.13686e-05	0.000941428	MMP8	protein_coding
ENSG00000133056.14	30.5222	-0.747454	0.170327	-4.38836	1.1421e-05	0.000941428	PIK3C2B	protein_coding
ENSG00000113916.18	79.9909	0.883555	0.201653	4.38156	1.17833e-05	0.000966577	BCL6	protein_coding
ENSG00000116044.16	66.9974	0.482656	0.110258	4.37751	1.20044e-05	0.00097995	NFE2L2	protein_coding
ENSG00000105373.19	320.198	-0.561482	0.12832	-4.37564	1.21074e-05	0.000983609	NOP53	protein_coding
ENSG00000039537.14	2.48591	2.99396	0.685089	4.37018	1.24145e-05	0.000998954	C6	protein_coding
ENSG00000147416.11	92.6218	0.614784	0.14067	4.37039	1.24023e-05	0.000998954	ATP6V1B2	protein_coding
ENSG00000163947.12	93.3739	-0.56341	0.129195	-4.36094	1.29506e-05	0.00103715	ARHGEF3	protein_coding
ENSG00000161217.12	53.7934	0.4722	0.108356	4.35786	1.31341e-05	0.00104689	PCYT1A	protein_coding
ENSG00000183747.12	2.91351	2.46363	0.566981	4.34516	1.39172e-05	0.00110044	ACSM2A	protein_coding
ENSG00000204287.14	147.054	-0.653736	0.150462	-4.34486	1.39362e-05	0.00110044	HLA-DRA	protein_coding
ENSG00000134333.14	135.039	0.651295	0.15023	4.33532	1.45548e-05	0.00114394	LDHA	protein_coding
ENSG00000154016.14	14.1936	-1.02169	0.236122	-4.32696	1.51183e-05	0.00118273	GRAP	protein_coding
ENSG00000181192.12	29.8187	0.575337	0.133086	4.32303	1.53899e-05	0.00119843	DHTKD1	protein_coding
ENSG00000068366.21	69.9389	0.621199	0.143798	4.31993	1.56078e-05	0.00120537	ACSL4	protein_coding
ENSG00000111639.8	48.3489	0.68617	0.158882	4.31873	1.5693e-05	0.00120537	MRPL51	protein_coding
ENSG00000143799.14	127.178	-0.552721	0.127973	-4.31906	1.56697e-05	0.00120537	PARP1	protein_coding
ENSG00000151790.9	1.92007	3.08025	0.714966	4.30825	1.64553e-05	0.00125524	TDO2	protein_coding
ENSG00000159496.15	39.1503	1.22092	0.283423	4.30777	1.64909e-05	0.00125524	RGL4	protein_coding
ENSG00000132837.15	1.30231	3.06026	0.713716	4.28778	1.80466e-05	0.0013675	DMGDH	protein_coding
ENSG00000151655.19	3.21761	3.06956	0.717363	4.27895	1.87779e-05	0.0014123	ITIH2	protein_coding
ENSG00000185947.15	56.0411	0.562245	0.131408	4.27863	1.88051e-05	0.0014123	ZNF267	protein_coding
ENSG00000175198.17	13.6168	1.02523	0.239918	4.27325	1.92642e-05	0.00144038	PCCA	protein_coding
ENSG00000021355.13	209.829	0.700349	0.16397	4.27122	1.94409e-05	0.00144719	SERPINB1	protein_coding
ENSG00000064763.11	21.1641	1.04292	0.244419	4.26694	1.98171e-05	0.00146872	FAR2	protein_coding
ENSG00000138363.15	20.7781	-0.805301	0.188912	-4.26284	2.01843e-05	0.00148941	ATIC	protein_coding
ENSG00000117601.15	2.71548	3.51443	0.824655	4.2617	2.02877e-05	0.00149053	SERPINC1	protein_coding
ENSG00000012504.15	2.45211	3.11699	0.731642	4.26027	2.04183e-05	0.00149363	NR1H4	protein_coding
ENSG00000141510.18	33.5733	-0.640051	0.150572	-4.25079	2.13017e-05	0.00155154	TP53	protein_coding
ENSG00000272398.6	58.119	1.15842	0.273428	4.23665	2.26876e-05	0.00164539	CD24	protein_coding
ENSG00000187134.14	5.32009	1.98604	0.469072	4.23397	2.29601e-05	0.00165803	AKR1C1	protein_coding
ENSG00000163694.15	66.2143	0.974765	0.230454	4.22977	2.33934e-05	0.00168214	RBM47	protein_coding
ENSG00000102554.14	6.10905	1.61667	0.382328	4.22848	2.35278e-05	0.00168341	KLF5	protein_coding
ENSG00000179869.15	14.77	1.38572	0.327773	4.22769	2.36103e-05	0.00168341	ABCA13	protein_coding
ENSG00000133961.21	149.341	0.578218	0.13682	4.22611	2.37767e-05	0.00168815	NUMB	protein_coding
ENSG00000121895.8	10.5495	-1.08744	0.257458	-4.22376	2.40259e-05	0.0016987	TMEM156	protein_coding
ENSG00000116701.15	324.008	0.684808	0.1622	4.22199	2.42155e-05	0.00170497	NCF2	protein_coding
ENSG00000188257.12	3.69753	3.1491	0.747104	4.21508	2.4969e-05	0.00175073	PLA2G2A	protein_coding
ENSG00000099381.19	37.3427	-0.660841	0.156835	-4.21359	2.51342e-05	0.00175503	SETD1A	protein_coding
ENSG00000166741.8	6.82236	1.52171	0.36151	4.20933	2.56132e-05	0.00178112	NNMT	protein_coding
ENSG00000092067.6	20.6213	1.53883	0.365932	4.20524	2.60801e-05	0.00180615	CEBPE	protein_coding
ENSG00000100300.18	30.1745	0.853924	0.203211	4.20216	2.64381e-05	0.00182347	TSPO	protein_coding
ENSG00000137497.18	184.488	-0.441296	0.105273	-4.19193	2.76592e-05	0.00189994	NUMA1	protein_coding
ENSG00000103429.11	17.0434	-0.667171	0.159324	-4.18752	2.82023e-05	0.0019294	BFAR	protein_coding
ENSG00000159423.17	3.81655	1.35174	0.322957	4.18552	2.84516e-05	0.00193861	ALDH4A1	protein_coding
ENSG00000188786.10	45.2627	0.679504	0.162444	4.183	2.87693e-05	0.00195239	MTF1	protein_coding
ENSG00000109072.14	3.02169	3.35265	0.801684	4.18201	2.88949e-05	0.00195306	VTN	protein_coding
ENSG00000150593.18	197.712	-0.364827	0.0872674	-4.18057	2.90784e-05	0.00195764	PDCD4	protein_coding
ENSG00000179344.16	35.3992	-1.17255	0.280737	-4.17669	2.95786e-05	0.00198341	HLA-DQB1	protein_coding
ENSG00000167106.12	47.7412	-0.82872	0.198572	-4.17339	3.001e-05	0.00200438	FAM102A	protein_coding
ENSG00000104964.15	258.868	-0.493699	0.118676	-4.16006	3.18169e-05	0.0021167	TLE5	protein_coding
ENSG00000095203.15	2.49987	2.54376	0.61314	4.14874	3.3431e-05	0.00221536	EPB41L4B	protein_coding
ENSG00000149516.14	55.5583	1.30386	0.314402	4.14712	3.36689e-05	0.00222241	MS4A3	protein_coding
ENSG00000135932.11	167.68	0.404692	0.0976295	4.14518	3.39547e-05	0.00223255	CAB39	protein_coding
ENSG00000118564.15	96.6495	0.510231	0.123333	4.13702	3.51847e-05	0.00230328	FBXL5	protein_coding
ENSG00000229644.6	21.659	1.43345	0.346558	4.13625	3.53029e-05	0.00230328	NAMPTP1	processed_pseudogene
ENSG00000109794.13	2.48645	2.90989	0.704074	4.13293	3.58164e-05	0.00232779	FAM149A	protein_coding
ENSG00000142546.14	46.6608	-0.633616	0.15338	-4.13103	3.61143e-05	0.00232923	NOSIP	protein_coding
ENSG00000145692.15	1.92835	3.16394	0.765858	4.13123	3.60827e-05	0.00232923	BHMT	protein_coding
ENSG00000198814.13	19.8644	1.03466	0.250937	4.12319	3.73665e-05	0.00240084	GK	protein_coding
ENSG00000103126.15	48.0482	-0.534548	0.129798	-4.11829	3.8169e-05	0.00242846	AXIN1	protein_coding
ENSG00000109181.12	1.90566	3.68128	0.893961	4.11794	3.82276e-05	0.00242846	UGT2B10	protein_coding
ENSG00000186575.19	42.045	-0.532985	0.129417	-4.11835	3.81598e-05	0.00242846	NF2	protein_coding
ENSG00000111052.8	14.8693	1.12049	0.272433	4.11291	3.9071e-05	0.00247274	LIN7A	protein_coding
ENSG00000132825.7	9.95193	0.959873	0.233539	4.11012	3.95452e-05	0.0024866	PPP1R3D	protein_coding
ENSG00000135365.16	111.943	0.489055	0.118995	4.10989	3.95843e-05	0.0024866	PHF21A	protein_coding
ENSG00000121691.7	112.091	0.630355	0.153441	4.10813	3.9887e-05	0.00249634	CAT	protein_coding
ENSG00000071564.17	73.692	-0.531452	0.129524	-4.10312	4.0762e-05	0.00253234	TCF3	protein_coding
ENSG00000177030.18	16.5007	-0.750938	0.182985	-4.10383	4.0637e-05	0.00253234	DEAF1	protein_coding
ENSG00000134240.12	1.28387	2.65151	0.646561	4.10094	4.11481e-05	0.00254696	HMGCS2	protein_coding
ENSG00000198286.10	105.035	-0.621211	0.151515	-4.10001	4.13129e-05	0.00254783	CARD11	protein_coding
ENSG00000115590.14	8.59519	2.12411	0.518462	4.09695	4.18629e-05	0.00257113	IL1R2	protein_coding
ENSG00000163644.15	33.1506	-0.727972	0.177718	-4.09622	4.19949e-05	0.00257113	PPM1K	protein_coding
ENSG00000100721.11	31.9389	-1.2714	0.310572	-4.09372	4.24506e-05	0.00257309	TCL1A	protein_coding
ENSG00000124107.5	5.21685	1.68506	0.411806	4.09188	4.27884e-05	0.00257309	SLPI	protein_coding
ENSG00000129596.5	1.82991	2.76593	0.675932	4.09202	4.27624e-05	0.00257309	CDO1	protein_coding
ENSG00000135636.15	258.165	0.943739	0.230533	4.09373	4.24482e-05	0.00257309	DYSF	protein_coding
ENSG00000183696.14	22.6665	0.941685	0.230042	4.09354	4.2484e-05	0.00257309	UPP1	protein_coding
ENSG00000119927.14	3.61614	1.54987	0.379493	4.08405	4.4258e-05	0.00265203	GPAM	protein_coding
ENSG00000101084.18	18.2101	0.762858	0.186895	4.08175	4.46976e-05	0.00266891	RAB5IF	protein_coding
ENSG00000129988.6	1.71834	2.87274	0.705437	4.07229	4.65538e-05	0.00276537	LBP	protein_coding
ENSG00000155926.14	149.885	0.569551	0.139889	4.07146	4.67187e-05	0.00276537	SLA	protein_coding
ENSG00000222489.1	4.248	2.34657	0.576406	4.07104	4.6804e-05	0.00276537	SNORA79B	snoRNA
ENSG00000126457.22	30.6103	-0.653444	0.160786	-4.06407	4.82244e-05	0.00283936	PRMT1	protein_coding
ENSG00000176386.9	26.5094	0.687039	0.169096	4.06302	4.84419e-05	0.00284226	CDC26	protein_coding
ENSG00000168610.16	244.653	0.435984	0.107328	4.06218	4.8616e-05	0.0028426	STAT3	protein_coding
ENSG00000091513.16	5.50661	2.33914	0.575971	4.06121	4.88195e-05	0.00284466	TF	protein_coding
ENSG00000100568.11	126.716	0.483309	0.119292	4.05148	5.08946e-05	0.00291205	VTI1B	protein_coding
ENSG00000113790.11	4.33752	1.3574	0.334986	4.05212	5.07567e-05	0.00291205	EHHADH	protein_coding
ENSG00000115109.14	8.17344	1.11993	0.27646	4.05095	5.10099e-05	0.00291205	EPB41L5	protein_coding
ENSG00000130787.14	27.4691	-0.901762	0.22256	-4.05178	5.08302e-05	0.00291205	HIP1R	protein_coding
ENSG00000131482.10	1.68745	3.50708	0.865471	4.05223	5.07328e-05	0.00291205	G6PC1	protein_coding
ENSG00000143226.15	51.2828	1.03107	0.254357	4.05366	5.04232e-05	0.00291205	FCGR2A	protein_coding
ENSG00000221869.5	78.4566	0.814729	0.201319	4.04696	5.18863e-05	0.0029521	CEBPD	protein_coding
ENSG00000101265.16	205.896	0.537976	0.133015	4.04449	5.24381e-05	0.00297349	RASSF2	protein_coding
ENSG00000171421.13	11.7511	0.921349	0.227993	4.04113	5.31953e-05	0.00300634	MRPL36	protein_coding
ENSG00000101323.5	1.55478	3.30967	0.819931	4.03652	5.42493e-05	0.00305568	HAO1	protein_coding
ENSG00000172575.12	29.7054	-0.812744	0.201432	-4.03483	5.46408e-05	0.00306324	RASGRP1	protein_coding
ENSG00000187758.8	1.51601	3.7848	0.938135	4.03438	5.4746e-05	0.00306324	ADH1A	protein_coding
ENSG00000196092.14	73.3054	-1.041	0.258301	-4.03017	5.57372e-05	0.00310841	PAX5	protein_coding
ENSG00000103381.12	85.8563	0.622847	0.154764	4.0245	5.70957e-05	0.00313248	CPPED1	protein_coding
ENSG00000135049.16	120.743	0.419109	0.104139	4.02452	5.70913e-05	0.00313248	AGTPBP1	protein_coding
ENSG00000146477.6	1.19412	3.17824	0.789234	4.027	5.64934e-05	0.00313248	SLC22A3	protein_coding
ENSG00000163743.14	21.4288	0.802199	0.199246	4.02618	5.669e-05	0.00313248	RCHY1	protein_coding
ENSG00000230989.7	83.6742	0.460056	0.114304	4.02485	5.70124e-05	0.00313248	HSBP1	protein_coding
ENSG00000136982.6	3.87394	1.53741	0.382226	4.02225	5.76455e-05	0.0031456	DSCC1	protein_coding
ENSG00000163803.13	17.1726	1.09057	0.271152	4.022	5.77073e-05	0.0031456	PLB1	protein_coding
ENSG00000173890.17	25.5621	1.02614	0.255974	4.00875	6.10415e-05	0.00331665	GPR160	protein_coding
ENSG00000072401.15	37.4554	0.688741	0.171955	4.00535	6.19267e-05	0.00335397	UBE2D1	protein_coding
ENSG00000099194.6	10.7758	1.20874	0.302054	4.00175	6.28752e-05	0.00339446	SCD	protein_coding
ENSG00000251369.9	3.5071	-1.49247	0.373269	-3.99836	6.3782e-05	0.00343245	ZNF550	protein_coding
ENSG00000173597.9	27.4395	0.957804	0.239726	3.99541	6.45832e-05	0.00345356	SULT1B1	protein_coding
ENSG00000198363.18	62.1306	0.875989	0.219219	3.99596	6.44339e-05	0.00345356	ASPH	protein_coding
ENSG00000009724.17	1.1164	3.3867	0.849128	3.98844	6.65096e-05	0.00353421	MASP2	protein_coding
ENSG00000106344.8	29.2949	-0.541148	0.135665	-3.98885	6.63937e-05	0.00353421	RBM28	protein_coding
ENSG00000184384.14	44.2577	-0.630308	0.158078	-3.98733	6.68219e-05	0.00353968	MAML2	protein_coding
ENSG00000111837.12	2.59194	2.04583	0.513254	3.98599	6.71993e-05	0.00354854	MAK	protein_coding
ENSG00000109436.8	40.213	-0.685979	0.172157	-3.98461	6.75903e-05	0.00355807	TBC1D9	protein_coding
ENSG00000109466.14	35.2822	0.772699	0.193988	3.98323	6.79859e-05	0.00356778	KLHL2	protein_coding
ENSG00000106538.10	1.67206	2.88579	0.724704	3.98202	6.83314e-05	0.00357481	RARRES2	protein_coding
ENSG00000148730.7	167.619	0.322678	0.0810504	3.9812	6.8567e-05	0.00357606	EIF4EBP2	protein_coding
ENSG00000159339.13	52.4929	1.02312	0.257124	3.97911	6.91744e-05	0.00359664	PADI4	protein_coding
ENSG00000101076.18	2.3502	2.31984	0.583399	3.97642	6.99605e-05	0.00362636	HNF4A	protein_coding
ENSG00000130038.10	19.4397	-0.679633	0.171011	-3.97421	7.06123e-05	0.00364895	CRACR2A	protein_coding
ENSG00000135404.12	36.0082	0.78505	0.197606	3.97281	7.10303e-05	0.00365936	CD63	protein_coding
ENSG00000082074.19	754.506	0.403008	0.101522	3.96968	7.19703e-05	0.00369652	FYB1	protein_coding
ENSG00000138109.11	2.42576	3.04676	0.767822	3.96805	7.24625e-05	0.00369931	CYP2C9	protein_coding
ENSG00000176871.9	39.4915	0.616199	0.155268	3.96862	7.22903e-05	0.00369931	WSB2	protein_coding
ENSG00000164543.7	63.3941	-0.624472	0.157422	-3.96687	7.28214e-05	0.00370644	STK17A	protein_coding
ENSG00000253738.2	24.8723	0.636448	0.160482	3.96585	7.31349e-05	0.00371121	OTUD6B-AS1	lncRNA
ENSG00000104880.19	130.759	-0.51611	0.130204	-3.96387	7.37429e-05	0.00373086	ARHGEF18	protein_coding
ENSG00000077097.16	153.008	-0.295688	0.0746399	-3.96153	7.44723e-05	0.00375571	TOP2B	protein_coding
ENSG00000163605.15	54.5683	0.397519	0.100362	3.96087	7.46786e-05	0.00375571	PPP4R2	protein_coding
ENSG00000096063.16	70.6601	0.561242	0.141846	3.95671	7.59905e-05	0.00378799	SRPK1	protein_coding
ENSG00000147457.14	57.945	-0.571903	0.144541	-3.9567	7.5993e-05	0.00378799	CHMP7	protein_coding
ENSG00000154358.23	29.6431	-0.970906	0.24531	-3.95787	7.56216e-05	0.00378799	OBSCN	protein_coding
ENSG00000215114.10	39.0305	0.642152	0.162556	3.95035	7.80373e-05	0.00387845	UBXN2B	protein_coding
ENSG00000081059.20	145.944	-0.891209	0.225723	-3.94825	7.8725e-05	0.00389597	TCF7	protein_coding
ENSG00000119285.11	27.9507	-0.566184	0.143438	-3.94725	7.90546e-05	0.00389597	HEATR1	protein_coding
ENSG00000223865.11	160.405	-0.682972	0.173028	-3.94717	7.90814e-05	0.00389597	HLA-DPB1	protein_coding
ENSG00000069399.15	40.1109	0.74211	0.188447	3.93803	8.21541e-05	0.00403558	BCL3	protein_coding
ENSG00000012779.11	100.828	0.781327	0.198493	3.93628	8.27533e-05	0.00405323	ALOX5	protein_coding
ENSG00000134686.19	74.9445	0.701137	0.178352	3.93119	8.45254e-05	0.00412806	PHC2	protein_coding
ENSG00000120896.14	24.2366	-0.813541	0.207114	-3.92799	8.56571e-05	0.00417128	SORBS3	protein_coding
ENSG00000183019.7	17.8221	1.41784	0.361028	3.92722	8.59322e-05	0.00417265	MCEMP1	protein_coding
ENSG00000125753.14	232.261	0.436833	0.111261	3.92621	8.62966e-05	0.00417834	VASP	protein_coding
ENSG00000170296.10	50.694	0.465302	0.118597	3.9234	8.73064e-05	0.00421515	GABARAP	protein_coding
ENSG00000160883.11	77.7701	0.901609	0.230035	3.91944	8.87546e-05	0.00427286	HK3	protein_coding
ENSG00000112511.18	16.3132	-0.879191	0.22438	-3.91831	8.91722e-05	0.00428077	PHF1	protein_coding
ENSG00000164047.6	9.27612	1.93644	0.494388	3.91685	8.97123e-05	0.00428237	CAMP	protein_coding
ENSG00000171236.10	8.38326	1.62832	0.415704	3.91702	8.96499e-05	0.00428237	LRG1	protein_coding
ENSG00000096060.15	148.129	0.832302	0.212813	3.91096	9.193e-05	0.00437587	FKBP5	protein_coding
ENSG00000104375.17	19.5534	0.87425	0.223745	3.90736	9.33114e-05	0.00440191	STK3	protein_coding
ENSG00000136881.12	2.09232	2.94541	0.753551	3.9087	9.27927e-05	0.00440191	BAAT	protein_coding
ENSG00000138795.10	74.1213	-0.906395	0.232003	-3.90682	9.35191e-05	0.00440191	LEF1	protein_coding
ENSG00000150907.10	22.4742	-0.670314	0.171563	-3.90709	9.34131e-05	0.00440191	FOXO1	protein_coding
ENSG00000106348.18	78.1857	0.591727	0.151596	3.90332	9.48821e-05	0.00442906	IMPDH1	protein_coding
ENSG00000164916.11	50.8292	-0.455277	0.116631	-3.90355	9.47912e-05	0.00442906	FOXK1	protein_coding
ENSG00000174231.17	170.162	-0.323631	0.0829092	-3.90344	9.48358e-05	0.00442906	PRPF8	protein_coding
ENSG00000138115.15	1.12406	3.06473	0.787376	3.89233	9.92841e-05	0.00462177	CYP2C8	protein_coding
ENSG00000160410.15	107.117	0.480027	0.123391	3.89029	0.000100126	0.00464814	SHKBP1	protein_coding
ENSG00000143772.10	67.6796	-0.495494	0.127466	-3.88728	0.000101375	0.00468044	ITPKB	protein_coding
ENSG00000172216.6	122.499	0.757637	0.194899	3.88732	0.000101355	0.00468044	CEBPB	protein_coding
ENSG00000109674.4	18.9141	0.799307	0.205745	3.88495	0.000102353	0.00471269	NEIL3	protein_coding
ENSG00000112293.15	2.12454	2.17479	0.559984	3.88366	0.000102896	0.00472116	GPLD1	protein_coding
ENSG00000171777.16	35.0712	0.807536	0.207957	3.88319	0.000103096	0.00472116	RASGRP4	protein_coding
ENSG00000075336.12	8.62184	1.12476	0.28976	3.88169	0.000103733	0.00473749	TIMM21	protein_coding
ENSG00000075651.16	12.4097	0.936869	0.241557	3.87845	0.000105123	0.00478807	PLD1	protein_coding
ENSG00000135426.16	35.5955	-0.903905	0.233123	-3.87738	0.000105587	0.00479628	TESPA1	protein_coding
ENSG00000223629.1	24.1625	1.5707	0.405715	3.87144	0.000108196	0.00490161	DEFA8P	unprocessed_pseudogene
ENSG00000111229.16	395.564	0.318558	0.082361	3.86783	0.000109808	0.00496131	ARPC3	protein_coding
ENSG00000116717.13	37.4901	0.874711	0.226775	3.85718	0.000114701	0.00516859	GADD45A	protein_coding
ENSG00000120868.14	74.2683	0.505716	0.131357	3.84992	0.000118154	0.00531003	APAF1	protein_coding
ENSG00000113263.13	35.3071	-0.85317	0.221907	-3.84472	0.000120688	0.00540952	ITK	protein_coding
ENSG00000071575.12	36.5962	-0.690344	0.179824	-3.839	0.000123539	0.00551916	TRIB2	protein_coding
ENSG00000102144.15	123.696	0.383807	0.100037	3.83664	0.000124729	0.00551916	PGK1	protein_coding
ENSG00000106258.15	1.85226	2.55268	0.665424	3.83618	0.000124963	0.00551916	CYP3A5	protein_coding
ENSG00000127528.6	104.223	-0.452097	0.117817	-3.83727	0.000124412	0.00551916	KLF2	protein_coding
ENSG00000140450.9	28.6037	0.79446	0.207007	3.83784	0.000124123	0.00551916	ARRDC4	protein_coding
ENSG00000163825.5	0.827509	3.85631	1.00531	3.83592	0.000125094	0.00551916	RTP3	protein_coding
ENSG00000169764.16	99.636	0.424966	0.110844	3.83393	0.000126113	0.00554964	UGP2	protein_coding
ENSG00000116266.11	40.3972	0.583527	0.152421	3.8284	0.000128979	0.00563175	STXBP3	protein_coding
ENSG00000140829.12	85.7947	-0.391453	0.102239	-3.82882	0.000128761	0.00563175	DHX38	protein_coding
ENSG00000249264.1	4.52138	-1.30482	0.340751	-3.82924	0.000128538	0.00563175	EEF1A1P9	processed_pseudogene
ENSG00000072736.19	106.086	-0.361052	0.0944798	-3.82147	0.000132658	0.00577748	NFATC3	protein_coding
ENSG00000011347.10	1.52191	2.39778	0.627654	3.82023	0.000133328	0.00579173	SYT7	protein_coding
ENSG00000197321.15	117.47	0.669521	0.175295	3.81939	0.000133782	0.00579655	SVIL	protein_coding
ENSG00000112146.17	86.4141	0.535865	0.140446	3.81545	0.000135933	0.00587465	FBXO9	protein_coding
ENSG00000144566.11	51.2781	0.425775	0.11167	3.81278	0.000137411	0.00590832	RAB5A	protein_coding
ENSG00000168509.20	0.97783	3.60999	0.946676	3.81333	0.000137106	0.00590832	HJV	protein_coding
ENSG00000162551.14	46.0134	1.35469	0.355811	3.80733	0.000140476	0.00602479	ALPL	protein_coding
ENSG00000155307.19	40.8009	0.840185	0.220715	3.80666	0.000140858	0.00602587	SAMSN1	protein_coding
ENSG00000172175.15	39.4105	-0.48721	0.128031	-3.80541	0.00014157	0.00604102	MALT1	protein_coding
ENSG00000102837.7	8.94411	1.77769	0.467237	3.80469	0.000141981	0.00604333	OLFM4	protein_coding
ENSG00000188322.8	15.0039	-1.28703	0.338825	-3.79852	0.000145561	0.00618014	SBK1	protein_coding
ENSG00000119487.17	79.5523	0.338746	0.0892043	3.79741	0.000146213	0.00619227	MAPKAP1	protein_coding
ENSG00000082512.15	20.0166	-0.79334	0.209017	-3.79557	0.000147306	0.00622293	TRAF5	protein_coding
ENSG00000163932.15	120.126	0.565462	0.149072	3.79322	0.000148708	0.00623603	PRKCD	protein_coding
ENSG00000166398.14	15.9603	-0.762381	0.200983	-3.79327	0.000148679	0.00623603	GARRE1	protein_coding
ENSG00000211829.9	24.3182	-0.879457	0.231851	-3.79319	0.000148723	0.00623603	TRDC	TR_C_gene
ENSG00000136560.14	49.8378	0.482955	0.127762	3.78012	0.000156754	0.00655651	TANK	protein_coding
ENSG00000076944.16	95.0169	0.653625	0.17305	3.77709	0.000158671	0.00662031	STXBP2	protein_coding
ENSG00000183077.15	5.87923	1.22135	0.323812	3.77177	0.000162093	0.00674642	AFMID	protein_coding
ENSG00000160932.11	64.352	-1.22358	0.324625	-3.76922	0.000163758	0.00679896	LY6E	protein_coding
ENSG00000152495.11	26.8596	-1.0555	0.280284	-3.76582	0.000166006	0.00685859	CAMK4	protein_coding
ENSG00000243156.9	21.4344	-0.793536	0.210692	-3.76634	0.000165657	0.00685859	MICAL3	protein_coding
ENSG00000152492.15	60.5806	-0.543201	0.144358	-3.76286	0.000167983	0.00692334	CCDC50	protein_coding
ENSG00000159403.18	5.08338	1.62672	0.432458	3.76157	0.000168852	0.00692601	C1R	protein_coding
ENSG00000197457.10	7.21183	-1.05398	0.2802	-3.76155	0.000168867	0.00692601	STMN3	protein_coding
ENSG00000256060.3	2.3461	-1.48086	0.394053	-3.75802	0.000171262	0.00700722	TRAPPC2B	protein_coding
ENSG00000117791.16	1.88253	1.97634	0.526471	3.75394	0.00017408	0.00710531	MTARC2	protein_coding
ENSG00000073803.14	10.7995	0.816372	0.217545	3.75266	0.000174971	0.0071245	MAP3K13	protein_coding
ENSG00000151014.6	8.07954	1.098	0.293379	3.74261	0.000182122	0.00739781	NOCT	protein_coding
ENSG00000143933.19	222.854	0.317893	0.0849784	3.74087	0.000183383	0.0074312	CALM2	protein_coding
ENSG00000096433.11	30.1101	-0.690421	0.184729	-3.73748	0.000185876	0.00751396	ITPR3	protein_coding
ENSG00000225873.4	4.35485	1.43642	0.38439	3.73688	0.000186315	0.00751396	C3orf86	transcribed_unitary_pseudogene
ENSG00000226742.4	3.58995	1.42186	0.380558	3.73626	0.000186775	0.0075146	HSBP1L1	protein_coding
ENSG00000253729.8	101.805	-0.382475	0.102539	-3.73003	0.000191455	0.00768459	PRKDC	protein_coding
ENSG00000008853.17	25.8192	-0.755251	0.202621	-3.72741	0.000193455	0.00774647	RHOBTB2	protein_coding
ENSG00000178719.17	30.7678	0.753652	0.202245	3.72643	0.00019421	0.00775828	GRINA	protein_coding
ENSG00000188042.8	78.2779	-0.743435	0.199667	-3.72338	0.000196571	0.00783409	ARL4C	protein_coding
ENSG00000103365.15	57.9805	-0.507713	0.136388	-3.72256	0.000197214	0.00784123	GGA2	protein_coding
ENSG00000075426.12	92.042	0.697571	0.187507	3.72024	0.000199035	0.007881	FOSL2	protein_coding
ENSG00000279602.1	7.1441	1.67886	0.451296	3.7201	0.000199147	0.007881	CTD-3014M21.1	TEC
ENSG00000112096.19	1246.2	0.862417	0.231984	3.71757	0.000201147	0.00793927	SOD2	protein_coding
ENSG00000175567.11	181.592	-0.545617	0.146788	-3.71705	0.000201559	0.00793927	UCP2	protein_coding
ENSG00000108669.16	126.442	-0.421255	0.113351	-3.71639	0.000202086	0.00794153	CYTH1	protein_coding
ENSG00000089902.10	43.2222	0.516454	0.139102	3.71279	0.00020499	0.00800519	RCOR1	protein_coding
ENSG00000166326.7	153.735	-0.408152	0.109937	-3.71262	0.000205128	0.00800519	TRIM44	protein_coding
ENSG00000176407.18	63.0795	0.455783	0.122733	3.71362	0.000204319	0.00800519	KCMF1	protein_coding
ENSG00000170571.12	102.662	0.483166	0.130203	3.71088	0.000206538	0.00804164	EMB	protein_coding
ENSG00000103569.10	53.5107	1.05385	0.28424	3.70761	0.000209224	0.00809033	AQP9	protein_coding
ENSG00000149716.13	6.1269	-0.967193	0.260848	-3.70788	0.000209005	0.00809033	LTO1	protein_coding
ENSG00000158711.14	138.954	-0.383311	0.103376	-3.70795	0.000208945	0.00809033	ELK4	protein_coding
ENSG00000171862.11	227.135	0.343788	0.0927815	3.70535	0.000211099	0.00814417	PTEN	protein_coding
ENSG00000100403.12	65.7003	-0.354559	0.0957043	-3.70474	0.000211609	0.00814527	ZC3H7B	protein_coding
ENSG00000104894.12	169.581	-0.400521	0.108332	-3.69716	0.000218024	0.00835412	CD37	protein_coding
ENSG00000181631.7	12.0721	1.00833	0.272723	3.69726	0.000217939	0.00835412	P2RY13	protein_coding
ENSG00000280832.1	8.23038	1.28514	0.347724	3.69585	0.000219151	0.00837833	GSEC	lncRNA
ENSG00000167483.19	17.4368	-1.18719	0.32131	-3.69486	0.00022001	0.00839216	NIBAN3	protein_coding
ENSG00000143376.14	80.6522	0.397156	0.107604	3.69092	0.000223449	0.00850413	SNX27	protein_coding
ENSG00000263001.7	81.4406	-0.346102	0.0938538	-3.68767	0.000226319	0.00859401	GTF2I	protein_coding
ENSG00000132356.11	68.1393	0.425178	0.115387	3.68481	0.000228871	0.00867145	PRKAA1	protein_coding
ENSG00000144524.18	11.1006	-0.776494	0.210917	-3.68152	0.000231844	0.00876445	COPS7B	protein_coding
ENSG00000088992.18	23.5709	0.808609	0.221112	3.65701	0.00025517	0.00960326	TESC	protein_coding
ENSG00000089159.17	125.972	0.46876	0.12818	3.65705	0.00025513	0.00960326	PXN	protein_coding
ENSG00000177879.17	53.1677	0.459157	0.125643	3.65446	0.000257721	0.00967772	AP3S1	protein_coding
ENSG00000119866.22	41.5593	-0.673038	0.184202	-3.65381	0.000258381	0.00968098	BCL11A	protein_coding
ENSG00000225611.1	0.92337	2.24686	0.615525	3.65031	0.000261926	0.0097921	LINC02158	lncRNA
ENSG00000244165.2	3.22625	-1.42488	0.390406	-3.64972	0.000262522	0.0097927	P2RY11	protein_coding
ENSG00000064932.16	113.457	0.607888	0.166604	3.6487	0.000263574	0.00981028	SBNO2	protein_coding
ENSG00000012223.13	15.1187	1.26131	0.346246	3.64281	0.000269678	0.0100154	LTF	protein_coding
ENSG00000091039.17	146.764	0.391845	0.107757	3.63636	0.000276514	0.0102468	OSBPL8	protein_coding
ENSG00000127616.20	115.279	-0.348779	0.0959622	-3.63455	0.000278468	0.0102966	SMARCA4	protein_coding
ENSG00000179144.5	203.384	-0.549588	0.151418	-3.6296	0.000283865	0.0104733	GIMAP7	protein_coding
ENSG00000180210.15	1.24269	2.88417	0.794832	3.62865	0.000284902	0.0104886	F2	protein_coding
ENSG00000067064.12	41.9385	0.594475	0.16393	3.62639	0.000287408	0.0105579	IDI1	protein_coding
ENSG00000106560.11	38.3935	-0.525081	0.144979	-3.62178	0.000292582	0.0107246	GIMAP2	protein_coding
ENSG00000227507.3	120.394	-0.66594	0.184032	-3.6186	0.000296202	0.0108338	LTB	protein_coding
ENSG00000163412.13	48.9754	0.529441	0.146345	3.61775	0.000297173	0.0108459	EIF4E3	protein_coding
ENSG00000122986.14	19.1564	-0.85723	0.236997	-3.61705	0.000297983	0.010852	HVCN1	protein_coding
ENSG00000065618.21	15.0008	1.23619	0.341854	3.61615	0.000299016	0.0108662	COL17A1	protein_coding
ENSG00000128815.19	62.9601	-0.729311	0.201826	-3.61357	0.000302013	0.0109515	WDFY4	protein_coding
ENSG00000156273.16	136.932	0.493568	0.136677	3.61119	0.00030479	0.0110077	BACH1	protein_coding
ENSG00000196405.13	127.005	-0.481563	0.133355	-3.61113	0.000304865	0.0110077	EVL	protein_coding
ENSG00000116133.13	4.66198	1.36754	0.379072	3.60758	0.000309062	0.0111355	DHCR24	protein_coding
ENSG00000110931.19	46.4764	0.546904	0.151662	3.60607	0.000310872	0.0111768	CAMKK2	protein_coding
ENSG00000119535.18	121.756	1.09622	0.304075	3.60511	0.000312017	0.0111942	CSF3R	protein_coding
ENSG00000182541.18	75.484	0.923437	0.25687	3.59496	0.000324447	0.0116155	LIMK2	protein_coding
ENSG00000198848.13	2.41499	2.09729	0.583759	3.59273	0.00032723	0.0116903	CES1	protein_coding
ENSG00000004468.13	14.2332	-1.04347	0.290892	-3.58714	0.000334331	0.0118687	CD38	protein_coding
ENSG00000147647.13	1.74373	2.11713	0.590194	3.58717	0.000334285	0.0118687	DPYS	protein_coding
ENSG00000175985.10	1.1083	-2.83554	0.790347	-3.58772	0.000333583	0.0118687	PLEKHD1	protein_coding
ENSG00000144848.11	117.015	0.421524	0.117591	3.58465	0.000337529	0.0119571	ATG3	protein_coding
ENSG00000211695.2	1.19132	-1.94383	0.542433	-3.58354	0.00033897	0.0119831	TRGV9	TR_V_gene
ENSG00000130203.10	6.11633	1.65193	0.461517	3.57934	0.000344458	0.0121517	APOE	protein_coding
ENSG00000015475.19	40.2836	0.48237	0.134836	3.57747	0.00034694	0.0122137	BID	protein_coding
ENSG00000118058.23	77.6857	-0.376533	0.105302	-3.57573	0.000349251	0.0122567	KMT2A	protein_coding
ENSG00000119471.15	27.3642	0.643823	0.180089	3.57503	0.000350193	0.0122567	HSDL2	protein_coding
ENSG00000173744.18	45.1676	0.521296	0.14582	3.57492	0.000350336	0.0122567	AGFG1	protein_coding
ENSG00000103449.12	1.7233	2.71103	0.758525	3.57408	0.000351457	0.0122705	SALL1	protein_coding
ENSG00000196923.14	44.692	0.803483	0.225121	3.56912	0.000358181	0.0124795	PDLIM7	protein_coding
ENSG00000148702.15	1.02038	2.46646	0.691881	3.56486	0.000364052	0.0126579	HABP2	protein_coding
ENSG00000130703.17	52.5694	0.412101	0.115653	3.56326	0.000366273	0.0127029	OSBPL2	protein_coding
ENSG00000224397.7	32.7432	0.853728	0.239619	3.56285	0.000366849	0.0127029	PELATON	lncRNA
ENSG00000125538.12	27.244	1.05666	0.296644	3.56206	0.000367954	0.0127151	IL1B	protein_coding
ENSG00000123200.17	270.847	0.385435	0.108239	3.56095	0.000369518	0.0127171	ZC3H13	protein_coding
ENSG00000132275.11	15.7997	-0.574902	0.161439	-3.5611	0.000369303	0.0127171	RRP8	protein_coding
ENSG00000275342.5	10.38	-0.923392	0.259515	-3.55814	0.000373484	0.0128275	PRAG1	protein_coding
ENSG00000107771.17	50.8245	-0.443483	0.124672	-3.55721	0.000374816	0.0128471	CCSER2	protein_coding
ENSG00000154655.16	7.2663	0.997429	0.28074	3.55286	0.000381066	0.0130349	L3MBTL4	protein_coding
ENSG00000007237.19	103.935	0.67644	0.190644	3.54818	0.000387909	0.0132422	GAS7	protein_coding
ENSG00000073331.18	23.8159	0.766646	0.216511	3.54091	0.000398748	0.0135848	ALPK1	protein_coding
ENSG00000162545.6	1.39907	2.45745	0.694123	3.54037	0.00039956	0.013585	CAMK2N1	protein_coding
ENSG00000115825.11	50.7118	-0.423138	0.119689	-3.53532	0.000407278	0.0138197	PRKD3	protein_coding
ENSG00000048471.14	45.4333	-0.518451	0.14687	-3.53	0.000415559	0.0140724	SNX29	protein_coding
ENSG00000086758.16	241.902	-0.235382	0.066716	-3.52812	0.000418519	0.0141443	HUWE1	protein_coding
ENSG00000003402.20	373.601	0.324692	0.0921036	3.52529	0.000423024	0.0142522	CFLAR	protein_coding
ENSG00000011600.12	190.984	0.476729	0.13524	3.52505	0.000423399	0.0142522	TYROBP	protein_coding
ENSG00000214274.10	0.944744	3.14593	0.892786	3.52372	0.000425537	0.0142957	ANG	protein_coding
ENSG00000171848.16	55.0836	0.934563	0.265279	3.52294	0.000426783	0.0143091	RRM2	protein_coding
ENSG00000163993.7	15.8221	1.10088	0.312747	3.52004	0.000431481	0.0144131	S100P	protein_coding
ENSG00000169136.12	26.7221	0.824724	0.234298	3.51997	0.000431592	0.0144131	ATF5	protein_coding
ENSG00000225418.1	1.17191	2.67393	0.759912	3.51874	0.000433607	0.0144518	AKR1C5P	unprocessed_pseudogene
ENSG00000171865.10	7.29541	-0.759572	0.215948	-3.51738	0.000435823	0.0144904	RNASEH1	protein_coding
ENSG00000257093.7	26.1198	-0.606904	0.172564	-3.51699	0.000436478	0.0144904	DENND11	protein_coding
ENSG00000275023.5	142.634	-0.433076	0.123207	-3.51501	0.000439738	0.01457	MLLT6	protein_coding
ENSG00000100330.16	90.5876	0.450767	0.128284	3.51381	0.000441724	0.0145786	MTMR3	protein_coding
ENSG00000254470.3	42.8698	0.720307	0.204987	3.51391	0.000441557	0.0145786	AP5B1	protein_coding
ENSG00000113742.14	99.8261	0.480654	0.136867	3.51183	0.000445026	0.014659	CPEB4	protein_coding
ENSG00000162434.13	262.803	-0.283649	0.0807968	-3.51065	0.000447021	0.014696	JAK1	protein_coding
ENSG00000162402.14	86.4251	-0.37956	0.108166	-3.50904	0.000449735	0.0147565	USP24	protein_coding
ENSG00000204482.11	107.441	0.524588	0.14956	3.50753	0.00045228	0.0148113	LST1	protein_coding
ENSG00000125651.14	94.6745	-0.342634	0.0977174	-3.50638	0.000454244	0.0148468	GTF2F1	protein_coding
ENSG00000073921.18	164.209	0.315753	0.090164	3.50198	0.00046181	0.0149782	PICALM	protein_coding
ENSG00000168944.17	34.8631	-0.442317	0.126296	-3.50222	0.000461405	0.0149782	CEP120	protein_coding
ENSG00000186951.16	19.6832	0.595906	0.170102	3.50324	0.000459642	0.0149782	PPARA	protein_coding
ENSG00000227038.3	1.14401	2.45547	0.701101	3.50231	0.000461246	0.0149782	GTF2IP7	transcribed_unprocessed_pseudogene
ENSG00000111640.15	869.908	0.427508	0.122162	3.49953	0.000466077	0.0150877	GAPDH	protein_coding
ENSG00000068724.17	41.4225	-0.569069	0.162705	-3.49754	0.000469571	0.0151428	TTC7A	protein_coding
ENSG00000173221.14	87.0012	0.553556	0.158269	3.49758	0.000469508	0.0151428	GLRX	protein_coding
ENSG00000103507.14	13.9363	0.693874	0.198534	3.49498	0.000474092	0.0152594	BCKDK	protein_coding
ENSG00000136997.21	42.45	-0.546369	0.156361	-3.49428	0.000475341	0.0152706	MYC	protein_coding
ENSG00000145901.16	293.319	0.343915	0.0984502	3.49329	0.000477109	0.0152983	TNIP1	protein_coding
ENSG00000119938.9	2.08036	1.88717	0.540847	3.48928	0.000484324	0.0155002	PPP1R3C	protein_coding
ENSG00000019582.16	589.802	-0.516694	0.148146	-3.48773	0.000487144	0.0155204	CD74	protein_coding
ENSG00000124203.7	16.3177	-0.89623	0.256977	-3.48758	0.000487408	0.0155204	ZNF831	protein_coding
ENSG00000254838.5	61.4553	-0.519838	0.149061	-3.48742	0.000487711	0.0155204	GVINP1	transcribed_unprocessed_pseudogene
ENSG00000034510.6	909.575	-0.377953	0.108462	-3.48466	0.000492764	0.0155843	TMSB10	protein_coding
ENSG00000100557.10	0.755354	3.2344	0.927892	3.48574	0.000490769	0.0155843	CCDC198	protein_coding
ENSG00000139977.14	14.4874	-0.664351	0.190662	-3.48444	0.000493159	0.0155843	NAA30	protein_coding
ENSG00000198830.11	296.49	0.541679	0.155462	3.48431	0.000493406	0.0155843	HMGN2	protein_coding
ENSG00000168434.13	7.47068	-0.947891	0.272157	-3.48289	0.000496037	0.0156381	COG7	protein_coding
ENSG00000165097.16	59.3041	0.461796	0.13262	3.4821	0.000497496	0.0156549	KDM1B	protein_coding
ENSG00000084070.12	213.335	0.482749	0.138711	3.48025	0.000500941	0.015734	SMAP2	protein_coding
ENSG00000123689.6	47.8178	1.65267	0.475145	3.47825	0.000504699	0.0158044	G0S2	protein_coding
ENSG00000132589.16	184.055	0.495409	0.142462	3.47748	0.000506154	0.0158044	FLOT2	protein_coding
ENSG00000159958.7	14.0321	-1.0335	0.297205	-3.47741	0.000506286	0.0158044	TNFRSF13C	protein_coding
ENSG00000168214.21	52.5737	0.458922	0.131985	3.47707	0.000506923	0.0158044	RBPJ	protein_coding
ENSG00000135744.9	1.62158	2.42424	0.69733	3.47645	0.000508095	0.0158118	AGT	protein_coding
ENSG00000069493.15	33.462	-0.732214	0.210848	-3.47272	0.000515222	0.0160041	CLEC2D	protein_coding
ENSG00000110448.11	8.41922	-1.14712	0.330467	-3.47122	0.000518099	0.0160404	CD5	protein_coding
ENSG00000188906.17	107.912	0.693644	0.199833	3.47112	0.000518291	0.0160404	LRRK2	protein_coding
ENSG00000105732.13	10.8188	-0.678109	0.195546	-3.46776	0.000524808	0.0162124	ZNF574	protein_coding
ENSG00000133895.18	10.6583	-0.781892	0.225872	-3.46166	0.000536854	0.0165543	MEN1	protein_coding
ENSG00000105738.11	62.9354	-0.56228	0.162505	-3.46008	0.000540014	0.0166214	SIPA1L3	protein_coding
ENSG00000198431.16	55.0988	0.377773	0.109203	3.45937	0.000541439	0.016635	TXNRD1	protein_coding
ENSG00000147130.14	14.604	-0.673113	0.194627	-3.45847	0.000543248	0.0166603	ZMYM3	protein_coding
ENSG00000163171.8	75.5756	0.540004	0.156185	3.45745	0.000545312	0.0166631	CDC42EP3	protein_coding
ENSG00000165138.18	3.9998	-1.19105	0.344448	-3.45784	0.000544521	0.0166631	ANKS6	protein_coding
ENSG00000173114.13	1.53045	-1.92629	0.557396	-3.45588	0.000548507	0.0166806	LRRN3	protein_coding
ENSG00000196620.10	0.942777	3.77211	1.09156	3.45571	0.000548846	0.0166806	UGT2B15	protein_coding
ENSG00000234664.1	26.7401	0.735456	0.212784	3.45634	0.000547562	0.0166806	HMGN2P5	processed_pseudogene
ENSG00000134996.12	102.501	0.344514	0.0997812	3.4527	0.000555014	0.0168377	OSTF1	protein_coding
ENSG00000109332.20	224.844	0.220814	0.0639737	3.45164	0.000557189	0.0168734	UBE2D3	protein_coding
ENSG00000197381.17	27.4751	-0.573399	0.166159	-3.45091	0.000558706	0.0168891	ADARB1	protein_coding
ENSG00000142347.19	358.046	0.419815	0.12176	3.44788	0.000565005	0.017049	MYO1F	protein_coding
ENSG00000183044.12	21.7293	0.865393	0.251609	3.43944	0.000582918	0.0175582	ABAT	protein_coding
ENSG00000143569.19	122.372	-0.236914	0.0690129	-3.43289	0.000597181	0.0179558	UBAP2L	protein_coding
ENSG00000115963.14	5.12446	1.41052	0.411222	3.43007	0.000603427	0.0181114	RND3	protein_coding
ENSG00000166900.17	31.8083	0.75796	0.221038	3.42909	0.000605604	0.0181445	STX3	protein_coding
ENSG00000110917.8	26.7682	0.727133	0.212275	3.42544	0.000613815	0.018358	MLEC	protein_coding
ENSG00000126709.16	32.8102	-1.66834	0.487819	-3.41999	0.000626225	0.018696	IFI6	protein_coding
ENSG00000108861.9	45.7338	0.515652	0.150808	3.41925	0.000627943	0.0187143	DUSP3	protein_coding
ENSG00000105202.9	112.218	-0.445025	0.130443	-3.41164	0.000645724	0.0192103	FBL	protein_coding
ENSG00000170525.21	84.2807	0.863064	0.253111	3.40983	0.00065003	0.0193044	PFKFB3	protein_coding
ENSG00000137563.13	2.40199	1.42051	0.417082	3.40582	0.000659653	0.0195558	GGH	protein_coding
ENSG00000179299.17	2.80847	1.81245	0.532731	3.4022	0.000668467	0.0197824	NSUN7	protein_coding
ENSG00000070814.22	62.6867	-0.461265	0.135645	-3.40053	0.000672557	0.0198686	TCOF1	protein_coding
ENSG00000169710.9	26.2735	-0.514986	0.151704	-3.39467	0.000687105	0.020263	FASN	protein_coding
ENSG00000268027.5	4.42829	-1.05273	0.310348	-3.39209	0.000693622	0.0204195	AC006129.2	lncRNA
ENSG00000130150.12	16.6167	0.704511	0.207818	3.39005	0.000698809	0.0205365	MOSPD2	protein_coding
ENSG00000025039.15	27.139	0.6813	0.201414	3.38259	0.000718052	0.0210653	RRAGD	protein_coding
ENSG00000153904.21	5.15928	1.30752	0.386987	3.37872	0.000728244	0.0213273	DDAH1	protein_coding
ENSG00000130475.14	23.8726	-0.559619	0.165668	-3.37796	0.000730259	0.0213493	FCHO1	protein_coding
ENSG00000145247.12	16.1656	-0.746627	0.221061	-3.37747	0.000731566	0.0213506	OCIAD2	protein_coding
ENSG00000015133.19	146.8	-0.472466	0.140187	-3.37025	0.000750999	0.02188	CCDC88C	protein_coding
ENSG00000128944.13	16.4386	0.75031	0.222723	3.3688	0.000754949	0.0219352	KNSTRN	protein_coding
ENSG00000178764.8	28.0769	-0.501277	0.148808	-3.36861	0.000755493	0.0219352	ZHX2	protein_coding
ENSG00000117602.13	75.7645	-0.655071	0.19465	-3.36538	0.00076437	0.0221549	RCAN3	protein_coding
ENSG00000139116.19	6.93662	1.10445	0.328396	3.36317	0.000770518	0.0222568	KIF21A	protein_coding
ENSG00000149269.10	82.6536	0.468519	0.139306	3.36323	0.000770365	0.0222568	PAK1	protein_coding
ENSG00000133706.19	51.9012	-0.34714	0.103236	-3.36257	0.000772196	0.0222672	LARS1	protein_coding
ENSG00000198585.12	78.8323	0.468746	0.139442	3.36158	0.000774973	0.0223092	NUDT16	protein_coding
ENSG00000243955.6	1.14971	2.67339	0.795396	3.36108	0.000776395	0.0223121	GSTA1	protein_coding
ENSG00000023330.15	57.4579	0.633279	0.188461	3.36026	0.000778695	0.0223402	ALAS1	protein_coding
ENSG00000138095.20	53.589	-0.399713	0.118983	-3.35941	0.000781083	0.0223708	LRPPRC	protein_coding
ENSG00000124469.12	12.6763	1.32711	0.395211	3.35797	0.000785168	0.0224497	CEACAM8	protein_coding
ENSG00000137757.11	12.8158	1.10125	0.328611	3.35123	0.000804549	0.0229262	CASP5	protein_coding
ENSG00000186470.14	92.7741	-0.484537	0.144573	-3.3515	0.000803758	0.0229262	BTN3A2	protein_coding
ENSG00000182742.6	2.95273	-1.48957	0.444717	-3.34948	0.00080963	0.0230322	HOXB4	protein_coding
ENSG00000074966.11	27.6524	-0.657057	0.196308	-3.34707	0.000816716	0.0231947	TXK	protein_coding
ENSG00000204472.13	433.936	0.484967	0.145054	3.34335	0.00082773	0.0234681	AIF1	protein_coding
ENSG00000162894.12	34.345	-0.722274	0.216095	-3.34239	0.000830593	0.0234899	FCMR	protein_coding
ENSG00000186265.10	9.35641	-0.954721	0.28566	-3.34216	0.000831278	0.0234899	BTLA	protein_coding
ENSG00000138439.12	36.4946	-0.612065	0.183262	-3.33983	0.000838285	0.0236483	FAM117B	protein_coding
ENSG00000103479.17	119.415	-0.307322	0.0920894	-3.33721	0.000846226	0.0238325	RBL2	protein_coding
ENSG00000188313.13	74.2725	0.748741	0.224526	3.33476	0.000853716	0.0240035	PLSCR1	protein_coding
ENSG00000165959.12	13.5865	0.853177	0.255963	3.3332	0.000858517	0.0240659	CLMN	protein_coding
ENSG00000211772.11	58.4334	-0.714722	0.21443	-3.33312	0.000858786	0.0240659	TRBC2	TR_C_gene
ENSG00000132405.19	76.9775	0.376258	0.112941	3.33146	0.000863914	0.0241696	TBC1D14	protein_coding
ENSG00000122862.5	195.012	0.667494	0.200549	3.32833	0.000873697	0.0244029	SRGN	protein_coding
ENSG00000171791.14	34.0502	-0.695966	0.209181	-3.3271	0.000877554	0.0244343	BCL2	protein_coding
ENSG00000198851.10	39.0197	-0.800089	0.24048	-3.32705	0.000877714	0.0244343	CD3E	protein_coding
ENSG00000184557.4	50.6773	1.03243	0.310361	3.32656	0.000879266	0.0244372	SOCS3	protein_coding
ENSG00000111816.8	1.09723	2.24577	0.675431	3.32495	0.000884348	0.0245381	FRK	protein_coding
ENSG00000159140.21	250.014	-0.259592	0.0780894	-3.3243	0.000886416	0.0245552	SON	protein_coding
ENSG00000115425.14	6.10413	0.917365	0.276021	3.32353	0.000888858	0.0245825	PECR	protein_coding
ENSG00000198715.13	7.31823	1.10487	0.332561	3.32229	0.00089281	0.0246515	GLMP	protein_coding
ENSG00000124177.16	76.8428	-0.411294	0.123827	-3.32153	0.000895261	0.0246788	CHD6	protein_coding
ENSG00000204574.14	117.756	-0.321929	0.096961	-3.32019	0.000899572	0.0247573	ABCF1	protein_coding
ENSG00000088247.18	119.678	-0.314488	0.0947996	-3.3174	0.000908587	0.0249085	KHSRP	protein_coding
ENSG00000100697.15	118.721	0.320501	0.0966466	3.31622	0.000912437	0.0249085	DICER1	protein_coding
ENSG00000103005.12	30.2872	0.540022	0.162839	3.31629	0.000912197	0.0249085	USB1	protein_coding
ENSG00000159459.12	40.2748	-0.454352	0.137003	-3.31637	0.000911964	0.0249085	UBR1	protein_coding
ENSG00000241570.8	0.736807	2.71459	0.818483	3.31662	0.000911149	0.0249085	PAQR9-AS1	lncRNA
ENSG00000164713.10	37.0273	0.506059	0.152637	3.31543	0.000915011	0.0249385	BRI3	protein_coding
ENSG00000102897.10	21.7419	0.590097	0.178017	3.31484	0.000916945	0.024951	LYRM1	protein_coding
ENSG00000135905.20	89.8984	-0.422274	0.127479	-3.31249	0.0009247	0.0250812	DOCK10	protein_coding
ENSG00000165140.12	9.96221	0.921047	0.278039	3.31266	0.000924141	0.0250812	FBP1	protein_coding
ENSG00000107077.19	44.4955	-0.461645	0.139388	-3.31193	0.000926538	0.0250908	KDM4C	protein_coding
ENSG00000149639.15	24.7674	-0.668252	0.201837	-3.31085	0.000930114	0.0251473	SOGA1	protein_coding
ENSG00000165801.10	24.4064	0.925344	0.279609	3.30942	0.00093488	0.0252358	ARHGEF40	protein_coding
ENSG00000101224.18	64.6954	-0.625618	0.189186	-3.3069	0.000943334	0.0253829	CDC25B	protein_coding
ENSG00000141385.11	33.272	-0.432805	0.13087	-3.30715	0.000942517	0.0253829	AFG3L2	protein_coding
ENSG00000132840.10	2.21725	2.00872	0.607771	3.30507	0.000949542	0.0254285	BHMT2	protein_coding
ENSG00000188868.14	3.46121	1.22993	0.37212	3.3052	0.000949097	0.0254285	ZNF563	protein_coding
ENSG00000198053.12	27.5618	0.912749	0.276094	3.30594	0.000946581	0.0254285	SIRPA	protein_coding
ENSG00000116922.15	5.09529	-1.02806	0.311318	-3.30229	0.000958995	0.025641	C1orf109	protein_coding
ENSG00000106952.8	6.58478	-1.08605	0.328952	-3.30155	0.000961539	0.0256684	TNFSF8	protein_coding
ENSG00000112473.18	8.61029	-0.859342	0.260544	-3.29826	0.000972867	0.0259298	SLC39A7	protein_coding
ENSG00000136699.20	15.5636	-0.615544	0.186732	-3.29641	0.000979293	0.02606	SMPD4	protein_coding
ENSG00000010818.10	95.7999	-0.339872	0.103294	-3.29035	0.00100064	0.0265849	HIVEP2	protein_coding
ENSG00000197956.10	332.929	0.384632	0.116912	3.28992	0.00100217	0.0265849	S100A6	protein_coding
ENSG00000111249.14	2.73246	-1.62098	0.493179	-3.28681	0.00101331	0.0268254	CUX2	protein_coding
ENSG00000269404.7	10.4712	-0.970079	0.295171	-3.2865	0.00101441	0.0268254	SPIB	protein_coding
ENSG00000140379.9	84.7771	0.788504	0.24	3.28543	0.00101826	0.0268852	BCL2A1	protein_coding
ENSG00000100105.18	12.4786	-0.668899	0.203846	-3.2814	0.00103295	0.0271881	PATZ1	protein_coding
ENSG00000101457.13	28.9416	0.526981	0.160594	3.28144	0.00103277	0.0271881	DNTTIP1	protein_coding
ENSG00000117281.16	6.94488	-1.10358	0.33651	-3.27949	0.00103996	0.027308	CD160	protein_coding
ENSG00000163625.16	57.0895	0.683285	0.208365	3.27928	0.00104073	0.027308	WDFY3	protein_coding
ENSG00000081041.9	3.64672	1.46219	0.446025	3.27826	0.00104449	0.0273641	CXCL2	protein_coding
ENSG00000006062.18	21.1107	-0.602774	0.183902	-3.27768	0.00104663	0.0273776	MAP3K14	protein_coding
ENSG00000108021.20	47.1573	-0.358675	0.109533	-3.27459	0.00105816	0.0276363	TASOR2	protein_coding
ENSG00000135766.9	47.5222	0.537114	0.164087	3.27335	0.00106282	0.0276998	EGLN1	protein_coding
ENSG00000254607.2	0.898064	3.84966	1.17616	3.27307	0.00106386	0.0276998	RP11-115C10.1	lncRNA
ENSG00000120709.11	30.955	0.527616	0.161505	3.26686	0.00108746	0.0282707	FAM53C	protein_coding
ENSG00000171766.17	3.47881	1.36264	0.417187	3.26626	0.00108977	0.0282872	GATM	protein_coding
ENSG00000057294.16	6.57402	0.973812	0.298288	3.26467	0.00109591	0.0284029	PKP2	protein_coding
ENSG00000147121.16	5.14228	-0.901074	0.276334	-3.26082	0.00111091	0.0287475	KRBOX4	protein_coding
ENSG00000121552.4	23.6176	0.702081	0.215361	3.26002	0.00111403	0.0287841	CSTA	protein_coding
ENSG00000123992.20	14.4049	-0.584498	0.179336	-3.25923	0.00111715	0.0288206	DNPEP	protein_coding
ENSG00000211445.12	8.41791	1.06307	0.326622	3.25475	0.00113491	0.0292342	GPX3	protein_coding
ENSG00000141298.19	248.127	0.391146	0.120265	3.25237	0.00114448	0.0294085	SSH2	protein_coding
ENSG00000180370.10	215.817	0.227779	0.0700383	3.2522	0.00114515	0.0294085	PAK2	protein_coding
ENSG00000137177.20	43.3678	0.520069	0.160083	3.24874	0.00115916	0.0296779	KIF13A	protein_coding
ENSG00000145907.16	102.806	-0.276786	0.0851938	-3.2489	0.00115853	0.0296779	G3BP1	protein_coding
ENSG00000080910.13	0.75156	2.99631	0.922682	3.24739	0.00116468	0.0297743	CFHR2	protein_coding
ENSG00000174990.8	0.978087	2.47732	0.763019	3.24673	0.00116738	0.029798	CA5A	protein_coding
ENSG00000101096.20	89.6245	-0.537786	0.165728	-3.24499	0.00117454	0.0298907	NFATC2	protein_coding
ENSG00000140262.18	56.5253	-0.32782	0.101018	-3.24515	0.00117389	0.0298907	TCF12	protein_coding
ENSG00000075303.13	9.57553	0.609262	0.187845	3.24342	0.00118104	0.0299872	SLC25A40	protein_coding
ENSG00000111348.9	1473.42	0.329115	0.101478	3.24322	0.00118188	0.0299872	ARHGDIB	protein_coding
ENSG00000133561.15	130.318	-0.426169	0.131578	-3.2389	0.00119993	0.0303888	GIMAP6	protein_coding
ENSG00000142583.18	14.2448	1.14572	0.353774	3.23857	0.00120131	0.0303888	SLC2A5	protein_coding
ENSG00000117143.13	20.2277	0.663071	0.204817	3.23738	0.00120631	0.0304393	UAP1	protein_coding
ENSG00000198821.11	26.9327	-0.776239	0.239784	-3.23724	0.00120691	0.0304393	CD247	protein_coding
ENSG00000135094.11	0.914627	2.44327	0.75558	3.23364	0.00122223	0.0307797	SDS	protein_coding
ENSG00000202324.1	8.77418	1.4666	0.453957	3.2307	0.00123486	0.0310515	RNA5SP366	rRNA_pseudogene
ENSG00000152904.11	4.66978	-0.951783	0.295086	-3.22545	0.00125775	0.0315803	GGPS1	protein_coding
ENSG00000083817.9	2.72656	-1.2851	0.398612	-3.22392	0.00126448	0.031702	ZNF416	protein_coding
ENSG00000196743.9	15.2333	-0.735412	0.22837	-3.22026	0.00128074	0.032062	GM2A	protein_coding
ENSG00000099937.11	0.737222	2.78635	0.865673	3.21871	0.00128771	0.0321888	SERPIND1	protein_coding
ENSG00000141504.12	22.0493	0.597246	0.185727	3.21572	0.00130116	0.0324772	SAT2	protein_coding
ENSG00000213719.8	302.684	0.240563	0.0748811	3.21259	0.00131543	0.0327848	CLIC1	protein_coding
ENSG00000274536.7	18.5108	0.795945	0.247823	3.21175	0.00131929	0.0328326	MIR223HG	lncRNA
ENSG00000152990.14	2.89236	1.29567	0.403814	3.20858	0.00133394	0.0331485	ADGRA3	protein_coding
ENSG00000114902.14	21.696	0.521637	0.162712	3.20589	0.00134645	0.0334101	SPCS1	protein_coding
ENSG00000180871.8	71.5739	0.938344	0.292737	3.20541	0.00134868	0.0334164	CXCR2	protein_coding
ENSG00000248144.6	0.928008	3.05846	0.954284	3.20498	0.00135074	0.0334184	ADH1C	protein_coding
ENSG00000146007.11	94.3962	0.336105	0.104941	3.20279	0.00136104	0.0335881	ZMAT2	protein_coding
ENSG00000162144.10	9.72791	-0.769993	0.240422	-3.20268	0.00136157	0.0335881	CYB561A3	protein_coding
ENSG00000134744.14	47.4361	-0.405632	0.126746	-3.20035	0.0013726	0.0338108	TUT4	protein_coding
ENSG00000114021.12	4.72039	1.02959	0.321867	3.19882	0.00137991	0.033892	NIT2	protein_coding
ENSG00000141447.18	11.7018	0.703867	0.220019	3.19912	0.00137846	0.033892	OSBPL1A	protein_coding
ENSG00000137502.10	26.5746	-0.585177	0.18301	-3.19751	0.00138618	0.0339474	RAB30	protein_coding
ENSG00000166347.19	14.8816	0.747329	0.233717	3.19758	0.00138587	0.0339474	CYB5A	protein_coding
ENSG00000119125.17	1.35172	2.33515	0.730565	3.19637	0.00139171	0.0340334	GDA	protein_coding
ENSG00000107566.14	11.5453	0.800399	0.250497	3.19525	0.00139709	0.0341156	ERLIN1	protein_coding
ENSG00000133805.15	34.4396	0.687448	0.21542	3.1912	0.00141681	0.0345473	AMPD3	protein_coding
ENSG00000109917.11	36.9529	-0.452601	0.141856	-3.19056	0.00141998	0.0345512	ZPR1	protein_coding
ENSG00000197329.12	53.1937	0.574104	0.179951	3.19034	0.00142106	0.0345512	PELI1	protein_coding
ENSG00000105974.13	14.5998	-0.713843	0.223918	-3.18797	0.00143277	0.0347359	CAV1	protein_coding
ENSG00000148935.11	1.36708	1.85159	0.580775	3.18815	0.00143187	0.0347359	GAS2	protein_coding
ENSG00000174123.11	3.41251	-1.21622	0.381695	-3.18636	0.00144073	0.0348289	TLR10	protein_coding
ENSG00000272273.1	2.47169	1.90911	0.599087	3.1867	0.00143907	0.0348289	IER3-AS1	lncRNA
ENSG00000130724.9	116.078	0.312668	0.0981832	3.18454	0.00144985	0.0349994	CHMP2A	protein_coding
ENSG00000145819.18	103.083	0.504696	0.158577	3.18266	0.0014593	0.0351773	ARHGAP26	protein_coding
ENSG00000143153.13	5.05068	1.30194	0.409191	3.18174	0.00146393	0.0351886	ATP1B1	protein_coding
ENSG00000149474.14	7.28372	-0.736387	0.231425	-3.18196	0.0014628	0.0351886	KAT14	protein_coding
ENSG00000023734.11	58.6846	0.470002	0.148005	3.17557	0.00149542	0.0357876	STRAP	protein_coding
ENSG00000100241.21	66.2685	-0.414982	0.130691	-3.1753	0.00149684	0.0357876	SBF1	protein_coding
ENSG00000133835.18	61.8177	0.384136	0.120956	3.17584	0.00149401	0.0357876	HSD17B4	protein_coding
ENSG00000171408.14	4.93826	-1.00146	0.3154	-3.1752	0.00149733	0.0357876	PDE7B	protein_coding
ENSG00000114268.12	19.887	0.706418	0.2226	3.17349	0.00150617	0.0358973	PFKFB4	protein_coding
ENSG00000198734.12	9.17723	1.18659	0.373862	3.17388	0.00150416	0.0358973	F5	protein_coding
ENSG00000213347.10	8.4365	0.887933	0.280181	3.16915	0.00152888	0.0363874	MXD3	protein_coding
ENSG00000104313.20	1.44656	2.05597	0.649498	3.16548	0.00154828	0.0367972	EYA1	protein_coding
ENSG00000007312.13	8.21233	-0.923757	0.291941	-3.16419	0.00155514	0.036829	CD79B	protein_coding
ENSG00000111371.16	64.0135	-0.458806	0.145027	-3.1636	0.00155833	0.036829	SLC38A1	protein_coding
ENSG00000135390.21	56.4462	-0.364132	0.115097	-3.1637	0.00155776	0.036829	ATP5MC2	protein_coding
ENSG00000166579.16	37.8908	0.45346	0.143329	3.16377	0.00155739	0.036829	NDEL1	protein_coding
ENSG00000180304.14	68.2342	0.399469	0.12631	3.16261	0.00156361	0.0369021	OAZ2	protein_coding
ENSG00000111540.16	82.1942	0.387584	0.122606	3.16122	0.00157107	0.0369235	RAB5B	protein_coding
ENSG00000183426.17	1.01383	-1.72463	0.545532	-3.16138	0.00157023	0.0369235	NPIPA1	protein_coding
ENSG00000281404.2	1.17471	2.00424	0.63386	3.16196	0.00156711	0.0369235	LINC01176	lncRNA
ENSG00000166946.14	73.7277	0.382095	0.120907	3.16024	0.00157638	0.0369967	CCNDBP1	protein_coding
ENSG00000176624.12	35.2439	-0.437476	0.138479	-3.15915	0.0015823	0.0370842	MEX3C	protein_coding
ENSG00000114573.10	49.1979	0.366592	0.116072	3.15832	0.00158682	0.0371387	ATP6V1A	protein_coding
ENSG00000118271.12	3.40303	2.39433	0.758519	3.15658	0.0015963	0.0372617	TTR	protein_coding
ENSG00000198833.7	232.188	0.403691	0.12789	3.15655	0.00159649	0.0372617	UBE2J1	protein_coding
ENSG00000136243.17	13.3583	0.608897	0.192959	3.15557	0.00160184	0.0373351	NUP42	protein_coding
ENSG00000143158.11	16.4359	0.548985	0.174006	3.15498	0.00160508	0.037359	MPC2	protein_coding
ENSG00000020633.19	93.8683	-0.500355	0.158739	-3.15207	0.00162118	0.0376302	RUNX3	protein_coding
ENSG00000211662.2	3.02539	-1.8129	0.575134	-3.15214	0.00162081	0.0376302	IGLV3-21	IG_V_gene
ENSG00000123143.13	136.449	-0.280126	0.0888962	-3.15115	0.00162627	0.0376843	PKN1	protein_coding
ENSG00000197291.9	1.64908	1.85793	0.58966	3.15085	0.00162797	0.0376843	RAMP2-AS1	lncRNA
ENSG00000084072.17	18.1678	-0.611838	0.194299	-3.14895	0.00163858	0.0378145	PPIE	protein_coding
ENSG00000159128.15	65.8793	0.417537	0.132603	3.14877	0.0016396	0.0378145	IFNGR2	protein_coding
ENSG00000180739.14	5.13611	-1.39462	0.442927	-3.14864	0.00164031	0.0378145	S1PR5	protein_coding
ENSG00000122787.15	0.711698	2.60993	0.829174	3.14763	0.00164603	0.0378945	AKR1D1	protein_coding
ENSG00000124766.7	18.7092	-0.649039	0.206235	-3.14709	0.00164905	0.0379124	SOX4	protein_coding
ENSG00000110080.20	19.1638	0.768938	0.24437	3.14661	0.00165176	0.037923	ST3GAL4	protein_coding
ENSG00000101605.13	22.8959	0.989785	0.314794	3.14423	0.00166525	0.0381293	MYOM1	protein_coding
ENSG00000167216.18	2.73544	1.27003	0.403881	3.14456	0.00166339	0.0381293	KATNAL2	protein_coding
ENSG00000005810.19	172.315	-0.346088	0.110122	-3.14278	0.0016735	0.0382364	MYCBP2	protein_coding
ENSG00000006534.16	29.7261	0.59359	0.188884	3.14262	0.00167446	0.0382364	ALDH3B1	protein_coding
ENSG00000077420.16	198.87	0.349053	0.111158	3.14014	0.00168868	0.0384985	APBB1IP	protein_coding
ENSG00000133962.8	5.2343	-1.31108	0.417564	-3.13982	0.00169049	0.0384985	CATSPERB	protein_coding
ENSG00000228929.1	4.33973	-1.25114	0.398668	-3.13831	0.00169923	0.0386454	RPS13P2	processed_pseudogene
ENSG00000110315.7	30.2782	0.492912	0.157112	3.13732	0.00170499	0.0387243	RNF141	protein_coding
ENSG00000134255.14	14.1578	-0.574311	0.183148	-3.13577	0.00171402	0.0388773	CEPT1	protein_coding
ENSG00000011295.16	7.30899	-0.880587	0.2809	-3.13488	0.00171924	0.0388913	TTC19	protein_coding
ENSG00000183688.4	128.049	0.544678	0.173729	3.13521	0.00171729	0.0388913	RFLNB	protein_coding
ENSG00000197594.14	1.82024	2.03939	0.650773	3.13379	0.00172563	0.0389836	ENPP1	protein_coding
ENSG00000079263.19	65.3336	-0.512575	0.163756	-3.13011	0.00174742	0.0394232	SP140	protein_coding
ENSG00000164985.15	100.785	-0.326393	0.104308	-3.12913	0.00175327	0.0395023	PSIP1	protein_coding
ENSG00000102226.10	42.5994	-0.382001	0.122223	-3.12544	0.00177541	0.0399479	USP11	protein_coding
ENSG00000132254.13	8.28	-0.806353	0.258112	-3.12405	0.00178381	0.0400835	ARFIP2	protein_coding
ENSG00000167658.16	1622.95	-0.336004	0.107606	-3.12255	0.00179292	0.0402348	EEF2	protein_coding
ENSG00000009954.11	146.996	-0.252627	0.0809489	-3.12082	0.00180348	0.0404181	BAZ1B	protein_coding
ENSG00000116882.15	0.828876	2.62639	0.841938	3.11945	0.00181189	0.0405526	HAO2	protein_coding
ENSG00000130783.14	2.07812	-1.42662	0.457429	-3.11877	0.00181606	0.0405922	CCDC62	protein_coding
ENSG00000173715.18	3.32215	-1.16434	0.373576	-3.11673	0.00182866	0.0407124	C11orf80	protein_coding
ENSG00000203875.13	8.4078	0.997968	0.320174	3.11695	0.00182732	0.0407124	SNHG5	lncRNA
ENSG00000276293.5	49.0837	-0.340599	0.109267	-3.11711	0.00182633	0.0407124	PIP4K2B	protein_coding
ENSG00000130707.18	8.94353	1.01608	0.326095	3.11592	0.00183375	0.0407241	ASS1	protein_coding
ENSG00000167716.19	37.8856	-0.478562	0.153588	-3.11587	0.00183401	0.0407241	WDR81	protein_coding
ENSG00000172456.18	10.9981	0.737757	0.236842	3.11497	0.00183963	0.0407953	FGGY	protein_coding
ENSG00000100100.13	9.28961	-0.936792	0.300873	-3.11358	0.00184831	0.040892	PIK3IP1	protein_coding
ENSG00000184731.6	0.696945	2.3832	0.76544	3.1135	0.00184883	0.040892	FAM110C	protein_coding
ENSG00000279476.1	2.92767	1.80393	0.580173	3.1093	0.00187534	0.0414242	RP11-391L3.3	TEC
ENSG00000203880.12	24.966	-0.597839	0.192364	-3.10785	0.00188452	0.0415726	PCMTD2	protein_coding
ENSG00000146109.5	15.7726	-0.629514	0.202872	-3.103	0.00191568	0.0422049	ABT1	protein_coding
ENSG00000104043.15	19.5502	0.6693	0.215868	3.1005	0.00193192	0.0424521	ATP8B4	protein_coding
ENSG00000139613.12	153.559	-0.277197	0.0893932	-3.10088	0.00192947	0.0424521	SMARCC2	protein_coding
ENSG00000185215.11	138.257	0.544853	0.175845	3.09848	0.00194518	0.0426879	TNFAIP2	protein_coding
ENSG00000169180.12	120.095	0.434128	0.140188	3.09676	0.00195645	0.0428795	XPO6	protein_coding
ENSG00000170677.6	4.25081	0.926987	0.29951	3.09501	0.00196807	0.0430783	SOCS6	protein_coding
ENSG00000133226.17	171.864	-0.239281	0.0773352	-3.09408	0.00197424	0.0431575	SRRM1	protein_coding
ENSG00000135968.21	75.8805	-0.326037	0.105421	-3.09271	0.0019834	0.0431901	GCC2	protein_coding
ENSG00000164483.17	36.3288	-0.765974	0.24767	-3.09272	0.00198334	0.0431901	SAMD3	protein_coding
ENSG00000254473.1	1.54445	1.60937	0.520264	3.09337	0.00197896	0.0431901	RP11-522I20.3	lncRNA
ENSG00000005436.14	10.7162	-0.69752	0.225576	-3.09217	0.00198697	0.0432121	GCFC2	protein_coding
ENSG00000213903.9	8.76943	0.961358	0.311006	3.09112	0.00199402	0.0433097	LTB4R	protein_coding
ENSG00000263740.2	2889.38	0.678327	0.219557	3.08952	0.00200478	0.0434875	RN7SL4P	misc_RNA
ENSG00000115568.16	22.8117	-0.469247	0.15195	-3.08816	0.00201397	0.0436309	ZNF142	protein_coding
ENSG00000156136.10	56.3784	-0.378927	0.122774	-3.08637	0.00202619	0.0438394	DCK	protein_coding
ENSG00000114771.14	0.928138	2.76386	0.895915	3.08496	0.00203579	0.0439908	AADAC	protein_coding
ENSG00000164104.12	261.137	0.57413	0.186171	3.08389	0.00204313	0.0440745	HMGB2	protein_coding
ENSG00000167552.15	85.9309	0.509675	0.165304	3.08326	0.00204749	0.0440745	TUBA1A	protein_coding
ENSG00000175130.7	42.7124	-0.577694	0.187365	-3.08326	0.00204746	0.0440745	MARCKSL1	protein_coding
ENSG00000177192.14	10.5652	-0.732417	0.2376	-3.08256	0.00205229	0.0441217	PUS1	protein_coding
ENSG00000027075.16	73.9628	-0.563144	0.182747	-3.08156	0.00205922	0.0442143	PRKCH	protein_coding
ENSG00000076201.16	27.76	-0.485045	0.157436	-3.0809	0.00206376	0.0442557	PTPN23	protein_coding
ENSG00000109083.14	16.345	0.579145	0.188019	3.08025	0.00206828	0.0442962	IFT20	protein_coding
ENSG00000061273.18	59.7422	-0.3543	0.11507	-3.07901	0.0020769	0.0444246	HDAC7	protein_coding
ENSG00000163466.16	305.425	0.201053	0.0653152	3.0782	0.00208255	0.0444891	ARPC2	protein_coding
ENSG00000274180.1	21.26	0.620747	0.201803	3.076	0.00209797	0.044762	NATD1	protein_coding
ENSG00000157895.11	9.94447	-0.710767	0.231116	-3.07537	0.00210239	0.0447998	C12orf43	protein_coding
ENSG00000112304.11	14.5728	0.553863	0.180163	3.07422	0.00211052	0.0449163	ACOT13	protein_coding
ENSG00000176749.9	3.43129	-1.28861	0.419482	-3.0719	0.00212701	0.0452103	CDK5R1	protein_coding
ENSG00000171824.14	37.6662	-0.444797	0.144848	-3.0708	0.00213489	0.0453208	EXOSC10	protein_coding
ENSG00000087269.16	59.749	-0.363311	0.118347	-3.06987	0.00214149	0.0453334	NOP14	protein_coding
ENSG00000146039.11	1.39565	2.5842	0.841872	3.06959	0.00214353	0.0453334	SLC17A4	protein_coding
ENSG00000148180.21	144.631	0.650896	0.212038	3.06971	0.00214265	0.0453334	GSN	protein_coding
ENSG00000165886.5	9.65351	0.814893	0.265672	3.06729	0.00216008	0.0456264	UBTD1	protein_coding
ENSG00000115053.17	583.591	-0.246757	0.0804793	-3.0661	0.00216873	0.0457519	NCL	protein_coding
ENSG00000136371.11	12.6712	0.639495	0.208642	3.06504	0.00217642	0.0458146	MTHFS	protein_coding
ENSG00000212232.1	31.9493	-1.50496	0.491024	-3.06494	0.00217713	0.0458146	SNORD17	snoRNA
ENSG00000127804.13	15.8532	-0.459202	0.149862	-3.06416	0.0021828	0.0458199	METTL16	protein_coding
ENSG00000197102.14	172.945	-0.335168	0.10938	-3.06426	0.00218212	0.0458199	DYNC1H1	protein_coding
ENSG00000157557.13	61.3045	0.578617	0.18889	3.06325	0.00218945	0.0458455	ETS2	protein_coding
ENSG00000160868.15	0.868805	2.87579	0.938728	3.0635	0.00218766	0.0458455	CYP3A4	protein_coding
ENSG00000140563.15	73.0748	0.442224	0.144388	3.06275	0.0021931	0.0458651	MCTP2	protein_coding
ENSG00000178199.14	8.68084	-0.81686	0.266861	-3.061	0.00220601	0.0460781	ZC3H12D	protein_coding
ENSG00000108468.15	46.144	-0.381645	0.124758	-3.05908	0.00222021	0.0462603	CBX1	protein_coding
ENSG00000181090.21	70.835	-0.363776	0.118908	-3.0593	0.00221854	0.0462603	EHMT1	protein_coding
ENSG00000186687.16	16.103	-0.497114	0.162525	-3.05869	0.00222308	0.0462631	LYRM7	protein_coding
ENSG00000158470.5	27.0308	0.616557	0.201781	3.05557	0.00224633	0.046632	B4GALT5	protein_coding
ENSG00000160654.11	7.95504	-1.14932	0.376132	-3.05563	0.00224588	0.046632	CD3G	protein_coding
ENSG00000116191.18	53.4391	-0.619608	0.202899	-3.05377	0.00225982	0.0466827	RALGPS2	protein_coding
ENSG00000138801.9	42.3742	0.530466	0.173701	3.0539	0.00225884	0.0466827	PAPSS1	protein_coding
ENSG00000151806.14	9.65602	-0.670563	0.219531	-3.05453	0.00225417	0.0466827	GUF1	protein_coding
ENSG00000198502.6	18.7076	-0.993161	0.325194	-3.05406	0.00225767	0.0466827	HLA-DRB5	protein_coding
ENSG00000084734.9	1.34103	1.95225	0.639697	3.05183	0.00227447	0.0466999	GCKR	protein_coding
ENSG00000111669.15	228.051	0.251202	0.0823044	3.05211	0.0022724	0.0466999	TPI1	protein_coding
ENSG00000132510.11	156.829	0.530747	0.173888	3.05223	0.00227148	0.0466999	KDM6B	protein_coding
ENSG00000133789.15	123.914	-0.458031	0.150041	-3.0527	0.00226793	0.0466999	SWAP70	protein_coding
ENSG00000204394.13	26.6446	-0.482748	0.158141	-3.05264	0.00226836	0.0466999	VARS1	protein_coding
ENSG00000163029.16	55.6438	-0.363162	0.119031	-3.05098	0.00228093	0.0467757	SMC6	protein_coding
ENSG00000173762.8	16.7104	-0.680182	0.223037	-3.04964	0.00229117	0.0469287	CD7	protein_coding
ENSG00000128596.17	4.10552	-1.30987	0.429671	-3.04854	0.00229954	0.0470432	CCDC136	protein_coding
ENSG00000214226.9	7.9846	-0.737731	0.242024	-3.04817	0.00230238	0.0470444	C17orf67	protein_coding
ENSG00000103490.14	61.661	0.438463	0.144047	3.04388	0.00233546	0.0476625	PYCARD	protein_coding
ENSG00000115694.15	25.3748	-0.457414	0.150393	-3.04145	0.00235443	0.0479917	STK25	protein_coding
ENSG00000008438.5	15.1995	1.22097	0.401883	3.03812	0.00238062	0.0484088	PGLYRP1	protein_coding
ENSG00000138138.14	8.61281	-0.767403	0.252564	-3.03845	0.00237802	0.0484088	ATAD1	protein_coding
ENSG00000079557.5	0.915938	2.77912	0.915295	3.03631	0.00239492	0.0484664	AFM	protein_coding
ENSG00000097033.14	122.936	0.328745	0.108271	3.03633	0.00239479	0.0484664	SH3GLB1	protein_coding
ENSG00000103326.12	25.5122	-0.564586	0.185903	-3.03699	0.00238952	0.0484664	CAPN15	protein_coding
ENSG00000162733.19	8.86483	-0.940489	0.309709	-3.03669	0.0023919	0.0484664	DDR2	protein_coding
ENSG00000173013.6	2.70477	-1.36221	0.448756	-3.03552	0.00240119	0.0485351	CCDC96	protein_coding
ENSG00000145192.13	1.43356	2.74131	0.903406	3.03442	0.00240998	0.0486546	AHSG	protein_coding
ENSG00000031823.14	45.4814	-0.381185	0.125652	-3.03366	0.00241607	0.0487194	RANBP3	protein_coding
ENSG00000164976.9	1.69526	1.60819	0.530227	3.03303	0.00242111	0.0487627	MYORG	protein_coding
ENSG00000114861.23	34.0348	-0.514457	0.169776	-3.03021	0.00244386	0.049143	FOXP1	protein_coding
ENSG00000124067.17	4.88898	-1.18338	0.39064	-3.02934	0.00245093	0.049143	SLC12A4	protein_coding
ENSG00000153187.20	532.313	-0.195982	0.0646862	-3.02974	0.00244764	0.049143	HNRNPU	protein_coding
ENSG00000155265.11	1.8804	-1.79271	0.591799	-3.02925	0.00245162	0.049143	GOLGA7B	protein_coding
ENSG00000101670.12	1.70582	1.96402	0.648493	3.02859	0.00245701	0.0491925	LIPG	protein_coding
ENSG00000034053.15	20.348	-0.622503	0.20564	-3.02715	0.00246868	0.0493105	APBA2	protein_coding
ENSG00000154930.15	35.2991	-0.452348	0.14943	-3.02715	0.00246874	0.0493105	ACSS1	protein_coding
ENSG00000278705.2	67.282	0.666799	0.220567	3.02311	0.00250189	0.0499137	H4C2	protein_coding
ENSG00000116785.14	0.855247	3.48996	1.15472	3.02235	0.0025082	0.0499805	CFHR3	protein_coding

## Sheet: subgroup 1<>adenovirus
Row.names	baseMean	log2FoldChange	lfcSE	stat	pvalue	padj	gene_name	gene_type
ENSG00000117707.16	14.1133	2.87246	0.353272	8.13101	4.25725e-16	7.1939e-12	PROX1	protein_coding
ENSG00000070018.9	13.9451	2.44576	0.320523	7.63052	2.33803e-14	7.90161e-11	LRP6	protein_coding
ENSG00000133106.15	227.183	-1.88779	0.245594	-7.68665	1.51041e-14	7.90161e-11	EPSTI1	protein_coding
ENSG00000134339.9	11.0035	6.10361	0.794813	7.67931	1.59951e-14	7.90161e-11	SAA2	protein_coding
ENSG00000173432.12	23.0886	5.39165	0.706064	7.6362	2.23723e-14	7.90161e-11	SAA1	protein_coding
ENSG00000154845.16	73.3926	1.01113	0.134431	7.52157	5.41216e-14	1.46684e-10	PPP4R1	protein_coding
ENSG00000163221.9	172.883	2.55805	0.340781	7.50642	6.07641e-14	1.46684e-10	S100A12	protein_coding
ENSG00000143546.10	2039.39	2.06345	0.277618	7.4327	1.06402e-13	1.99777e-10	S100A8	protein_coding
ENSG00000183688.4	128.049	1.35428	0.181938	7.44363	9.79532e-14	1.99777e-10	RFLNB	protein_coding
ENSG00000132693.12	11.5819	5.65477	0.763298	7.40834	1.27891e-13	2.1611e-10	CRP	protein_coding
ENSG00000106853.20	11.0609	2.90251	0.395828	7.33276	2.25453e-13	3.46337e-10	PTGR1	protein_coding
ENSG00000165949.12	70.548	-2.36452	0.326944	-7.23219	4.75272e-13	6.69262e-10	IFI27	protein_coding
ENSG00000115271.11	122.476	1.81434	0.251983	7.20024	6.01083e-13	7.67815e-10	GCA	protein_coding
ENSG00000159339.13	52.4929	1.94812	0.270854	7.1925	6.36135e-13	7.67815e-10	PADI4	protein_coding
ENSG00000186407.7	168.451	-2.51341	0.352705	-7.12608	1.03264e-12	1.1633e-09	CD300E	protein_coding
ENSG00000137628.18	57.6843	-1.65789	0.235686	-7.03434	2.00203e-12	2.11439e-09	DDX60	protein_coding
ENSG00000134532.19	12.5119	2.43287	0.347867	6.99368	2.67764e-12	2.66157e-09	SOX5	protein_coding
ENSG00000257017.9	18.618	3.32769	0.476855	6.9784	2.9856e-12	2.80282e-09	HP	protein_coding
ENSG00000123200.17	270.847	0.782152	0.11268	6.94135	3.88365e-12	3.45399e-09	ZC3H13	protein_coding
ENSG00000163220.11	2035.19	1.72553	0.248865	6.93359	4.10287e-12	3.46652e-09	S100A9	protein_coding
ENSG00000183762.13	11.3462	2.32244	0.336321	6.90543	5.00515e-12	4.02748e-09	KREMEN1	protein_coding
ENSG00000111335.14	114.533	-1.95311	0.284547	-6.8639	6.70036e-12	5.04904e-09	OAS2	protein_coding
ENSG00000160932.11	64.352	-2.293	0.334242	-6.86029	6.87229e-12	5.04904e-09	LY6E	protein_coding
ENSG00000175899.15	60.0718	1.65132	0.243181	6.79048	1.1176e-11	7.86882e-09	A2M	protein_coding
ENSG00000126709.16	32.8102	-3.37832	0.500106	-6.75521	1.42626e-11	8.92631e-09	IFI6	protein_coding
ENSG00000157601.15	225.39	-2.38591	0.352657	-6.76553	1.32819e-11	8.92631e-09	MX1	protein_coding
ENSG00000198736.12	61.5825	1.50944	0.223324	6.75898	1.38966e-11	8.92631e-09	MSRB1	protein_coding
ENSG00000075420.13	135.797	0.876995	0.13018	6.73681	1.61897e-11	9.11909e-09	FNDC3B	protein_coding
ENSG00000138772.13	84.7082	2.0616	0.3059	6.73946	1.58977e-11	9.11909e-09	ANXA3	protein_coding
ENSG00000151914.21	47.0533	1.28356	0.190274	6.74586	1.5212e-11	9.11909e-09	DST	protein_coding
ENSG00000151948.12	36.4933	1.50702	0.224041	6.72655	1.73733e-11	9.47012e-09	GLT1D1	protein_coding
ENSG00000189067.14	196.121	1.1513	0.172601	6.67027	2.55333e-11	1.34832e-08	LITAF	protein_coding
ENSG00000118520.15	23.5937	2.57951	0.387837	6.65101	2.91096e-11	1.49059e-08	ARG1	protein_coding
ENSG00000137959.17	165.711	-2.35413	0.354546	-6.63986	3.13985e-11	1.5605e-08	IFI44L	protein_coding
ENSG00000158825.6	31.2866	1.73468	0.26185	6.62472	3.47912e-11	1.67972e-08	CDA	protein_coding
ENSG00000115415.20	284.409	-1.36422	0.206595	-6.60337	4.01906e-11	1.83551e-08	STAT1	protein_coding
ENSG00000128641.19	10.1788	2.41686	0.365813	6.60683	3.92643e-11	1.83551e-08	MYO1B	protein_coding
ENSG00000112062.11	102.634	0.979838	0.150436	6.51331	7.35124e-11	3.26898e-08	MAPK14	protein_coding
ENSG00000133112.17	3568.72	0.684066	0.105659	6.47427	9.52724e-11	4.12798e-08	TPT1	protein_coding
ENSG00000125730.17	36.0434	3.20056	0.494814	6.46821	9.91697e-11	4.18943e-08	C3	protein_coding
ENSG00000109466.14	35.2822	1.31365	0.204095	6.43645	1.22298e-10	4.88489e-08	KLHL2	protein_coding
ENSG00000132530.17	129.305	-1.95407	0.303875	-6.43049	1.27196e-10	4.88489e-08	XAF1	protein_coding
ENSG00000137312.15	161.87	0.985219	0.153181	6.43172	1.26167e-10	4.88489e-08	FLOT1	protein_coding
ENSG00000187608.10	76.5632	-2.69304	0.418649	-6.43269	1.25364e-10	4.88489e-08	ISG15	protein_coding
ENSG00000176788.9	175.056	1.63851	0.254949	6.4268	1.30316e-10	4.89351e-08	BASP1	protein_coding
ENSG00000134321.13	49.009	-2.67576	0.417312	-6.41189	1.4373e-10	5.27989e-08	RSAD2	protein_coding
ENSG00000142657.21	192.764	1.09569	0.172038	6.36888	1.90408e-10	6.84578e-08	PGD	protein_coding
ENSG00000229314.6	32.7581	3.9197	0.617718	6.34546	2.21758e-10	7.80681e-08	ORM1	protein_coding
ENSG00000111052.8	14.8693	1.84151	0.290795	6.33267	2.4095e-10	8.30932e-08	LIN7A	protein_coding
ENSG00000198585.12	78.8323	0.922116	0.145799	6.32458	2.53927e-10	8.58171e-08	NUDT16	protein_coding
ENSG00000111331.14	154.519	-2.28517	0.361562	-6.32028	2.61085e-10	8.65061e-08	OAS3	protein_coding
ENSG00000130816.17	148.568	-0.639866	0.102088	-6.26778	3.66222e-10	1.19008e-07	DNMT1	protein_coding
ENSG00000143545.10	204.917	1.18135	0.189016	6.24999	4.10477e-10	1.30872e-07	RAB13	protein_coding
ENSG00000166741.8	6.82236	2.47114	0.396199	6.23712	4.45706e-10	1.39473e-07	NNMT	protein_coding
ENSG00000205413.8	149.815	-1.40419	0.226003	-6.21314	5.19347e-10	1.59562e-07	SAMD9	protein_coding
ENSG00000151726.15	168.296	1.59532	0.259322	6.15189	7.65647e-10	2.26981e-07	ACSL1	protein_coding
ENSG00000157557.13	61.3045	1.21942	0.198166	6.15353	7.57754e-10	2.26981e-07	ETS2	protein_coding
ENSG00000089127.15	75.3354	-1.84073	0.299716	-6.14157	8.17102e-10	2.36337e-07	OAS1	protein_coding
ENSG00000163638.13	9.49206	2.25383	0.367073	6.14001	8.25178e-10	2.36337e-07	ADAMTS9	protein_coding
ENSG00000144283.22	135.452	1.06788	0.174366	6.12437	9.10404e-10	2.564e-07	PKP4	protein_coding
ENSG00000055332.19	137.43	-1.27173	0.207756	-6.12128	9.28253e-10	2.57141e-07	EIF2AK2	protein_coding
ENSG00000166900.17	31.8083	1.42825	0.233506	6.11652	9.56401e-10	2.60665e-07	STX3	protein_coding
ENSG00000106261.17	76.4211	0.763891	0.125648	6.07961	1.20473e-09	3.23135e-07	ZKSCAN1	protein_coding
ENSG00000117115.13	68.7764	1.74946	0.287898	6.07667	1.22704e-09	3.23976e-07	PADI2	protein_coding
ENSG00000060566.14	7.62045	4.48104	0.738969	6.0639	1.32856e-09	3.45386e-07	CREB3L3	protein_coding
ENSG00000177156.11	337.146	0.849605	0.140827	6.03299	1.60955e-09	4.12093e-07	TALDO1	protein_coding
[truncated: 1,462 more rows]

## Sheet: subgroup 2<>subgroup 3
Row.names	baseMean	log2FoldChange	lfcSE	stat	pvalue	padj	gene_name	gene_type
[truncated: 1,653 more rows]

[truncated: 5 more sheets: subgroup 2<>subgroup 4, subgroup 2<>adenovirus, subgroup 3<>subgroup 4, subgroup 3<>adenovirus, subgroup 4<>adenovirus]
